# Supplementary material for: Microencapsulated algal feeds as a sustainable replacement diet for broodstock in commercial bivalve aquaculture
Source: Sci Rep. 2020 Jul 31;10:12577. doi: 10.1038/s41598-020-69645-0 (PMC7395148; doi:10.1038/s41598-020-69645-0)
Supplement: Supplementary file 3 — Supplementary Table S1a. [file 41598_2020_69645_MOESM3_ESM.xlsx]

## Sheet: output
	Difference in fatty acid abundance in oyster gonad relative to control (‰)						ANOVA			Tukey's HSD significance rating
	Algae diet		Microcapsules diet		Algae + microcapsules diet		F value	p value	Significance rating	Algae vs microcapsules	Algae vs algae + microcapsules	Microcapsules vs algae + microcapsules
Fatty acid	Mean	SE	Mean	SE	Mean	SE
FA(05:0)	20.0679	27.0545	29.3607	6.93108	14.2876	5.52643	1.73746	0.198276	ns	ns	ns	ns
FA(06:0)	19.4895	18.6469	35.567	7.18161	16.2722	4.13971	6.23782	0.00684973	* *	*	ns	* *
FA(07:0)	12.0388	13.4932	20.0485	4.49961	9.04968	2.76923	3.7453	0.0390806	*	ns	ns	*
FA(08:0)	35.8542	40.4881	61.5614	15.5129	25.7697	8.07641	4.27436	0.0263986	*	ns	ns	* *
FA(09:0)	57.7329	54.6792	110.326	26.2223	47.5707	16.0748	7.05243	0.00408711	* *	*	ns	* *
FA(10:0)	30.7706	20.5471	57.5693	12.9652	27.993	8.93116	9.82324	0.000824544	* * *	* *	ns	* *
FA(11:0)	3.30035	1.4169	8.79597	2.02173	4.20867	1.31429	28.4063	6.11015e-07	* * *	* * *	ns	* * *
FA(12:0)	8.8127	2.8007	25.6924	6.53159	11.7048	5.48765	25.9079	1.28512e-06	* * *	* * *	ns	* * *
FA(13:0)	2.95784	1.82367	7.86879	2.02843	3.95739	1.15451	19.5405	1.09862e-05	* * *	* * *	ns	* * *
FA(14:0)	25.3758	30.0585	73.236	14.9269	31.561	13.0281	12.7767	0.000185502	* * *	* * *	ns	* *
FA(14:1)	5.84097	13.5233	2.85945	0.629779	1.49898	0.457001	0.693346	0.510049	ns	ns	ns	ns
FA(15:0)	7.31516	6.57822	40.6383	8.1721	14.5637	6.61469	50.6119	3.7715e-09	* * *	* * *	ns	* * *
FA(16:0)	426.251	209.08	1222.03	244.526	693.058	266.21	23.6877	2.59737e-06	* * *	* * *	ns	* * *
FA(16:0)-OH	0.32493	0.694121	2.75214	0.779224	0.832834	1.06443	18.2989	1.7568e-05	* * *	* * *	ns	* * *
FA(16:1)	6.30688	6.54836	55.1826	19.8765	19.8063	14.9584	24.9987	1.70543e-06	* * *	* * *	ns	* * *
FA(17:0)	4.53517	4.21685	32.0837	5.91595	10.9331	5.01223	67.7998	2.27194e-10	* * *	* * *	*	* * *
FA(17:1)	0.906988	1.72061	8.73233	2.29718	2.65883	1.50015	41.1413	2.52798e-08	* * *	* * *	ns	* * *
FA(18:0)	360.251	158.166	901.511	198.077	515.28	214.436	17.7318	2.19123e-05	* * *	* * *	ns	* *
FA(18:0)-OH	0.567974	0.51194	1.80229	0.766044	1.17484	0.972446	5.39238	0.012011	*	* *	ns	ns
FA(18:1)	485.459	456.649	838.283	193.408	424.357	192.933	4.28863	0.0261254	*	*	ns	*
FA(18:1)-OH	5.71424	2.39974	14.4147	3.57456	8.61709	4.14067	13.8739	0.000111578	* * *	* * *	ns	*
FA(18:2)	43.9432	8.93224	104.055	24.2814	53.8872	12.311	33.251	1.63604e-07	* * *	* * *	ns	* * *
FA(18:2)-OH	0.962289	0.816615	2.51705	0.742466	1.385	0.886283	8.0241	0.00227227	* *	* *	ns	*
FA(18:3)	7.38904	6.36256	41.2719	16.5215	17.2531	11.2386	18.0026	1.97072e-05	* * *	* * *	ns	* *
FA(18:4)	-2.48562	1.63605	25.3188	16.7295	5.51558	11.8759	12.6744	0.000194735	* * *	* * *	ns	* *
FA(19:0)	2.62856	2.41964	12.1435	2.07982	4.40725	1.79149	47.6935	6.5596e-09	* * *	* * *	ns	* * *
FA(19:1)	2.41512	2.04502	10.1601	2.2158	3.72908	1.26743	40.7704	2.74208e-08	* * *	* * *	ns	* * *
FA(20:0)	2.48526	2.86921	20.2019	3.0218	7.25789	4.11987	60.8052	6.57017e-10	* * *	* * *	*	* * *
FA(20:1)	74.818	43.617	231.67	71.2965	95.3131	43.5521	21.0783	6.30007e-06	* * *	* * *	ns	* * *
FA(20:2)	10.5233	3.44414	29.7655	7.77465	11.7898	6.01845	27.4074	8.17817e-07	* * *	* * *	ns	* * *
FA(20:3)	3.80083	1.63005	12.3321	3.58808	7.00865	3.39599	17.6244	2.28594e-05	* * *	* * *	ns	* *
FA(20:4)	29.8128	22.13	151.629	45.3554	48.6684	33.9534	29.8801	4.02641e-07	* * *	* * *	ns	* * *
FA(20:5)	34.9389	85.9713	553.298	254.837	99.0318	214.484	17.3245	2.57491e-05	* * *	* * *	ns	* * *
FA(22:0)	2.31426	1.57195	6.18653	1.32556	3.38465	1.02993	18.9518	1.36924e-05	* * *	* * *	ns	* *
FA(22:1)	1.37264	1.4822	6.01811	2.47246	1.97954	2.32562	11.7708	0.00030179	* * *	* * *	ns	* *
FA(22:2)	108.453	58.7566	312.677	125.897	105.176	101.261	12.2385	0.000240056	* * *	* *	ns	* *
FA(22:3)	6.96064	5.66218	23.8082	7.50297	8.30286	5.28974	19.1676	1.26244e-05	* * *	* * *	ns	* * *
FA(22:4)	14.9333	8.59146	36.733	11.3671	23.4801	9.43551	10.5765	0.000553118	* * *	* * *	ns	*
FA(22:5)	30.2161	20.5116	114.406	37.7348	73.4971	38.6269	13.6977	0.000120888	* * *	* * *	*	*
FA(22:6)	33.356	62.5805	398.466	158.638	106.029	110.652	23.4346	2.82214e-06	* * *	* * *	ns	* * *
FA(24:0)	2.35614	1.79055	7.11836	1.93422	3.46709	2.41539	12.0903	0.000257982	* * *	* * *	ns	* *
FA(26:0)	1.76442	1.19912	4.29838	1.68547	2.13675	1.56188	7.03778	0.0041244	* *	* *	ns	*
FA(28:0)	1.05822	0.693781	1.64875	0.694251	1.1445	0.657248	1.82294	0.184131	ns	ns	ns	ns
FA(28:1)	10.8696	8.5735	27.6262	8.74837	14.6129	11.1941	6.978	0.00428049	* *	* *	ns	*
