# Supplementary material for: Microencapsulated algal feeds as a sustainable replacement diet for broodstock in commercial bivalve aquaculture
Source: Sci Rep. 2020 Jul 31;10:12577. doi: 10.1038/s41598-020-69645-0 (PMC7395148; doi:10.1038/s41598-020-69645-0)
Supplement: Supplementary file 4 — Supplementary Table S1b. [file 41598_2020_69645_MOESM4_ESM.xlsx]

## Sheet: output
	Difference in lipid abundance in oyster gonad relative to control (‰)						ANOVA			Tukey's HSD significance rating
	Algae diet		Microcapsules diet		Algae + microcapsules diet		F value	p value	Significance rating	Algae vs microcapsules	Algae vs algae + microcapsules	Microcapsules vs algae + microcapsules
Lipid	Mean	SE	Mean	SE	Mean	SE
CE(10:00)	-2.23727	2.21998	2.28133	5.82828	-1.89958	3.20642	3.47822	0.0471546	*	ns	ns	*
Cer(34:01)_[M+H-H2O]1+	3.77925	2.75554	12.8798	8.48722	9.60344	6.09124	4.91431	0.0162601	*	*	ns	ns
Cer(35:04) & CE_oxid(8:00)	2.93449	8.60987	13.0443	13.1467	-0.810111	10.9069	3.78981	0.0371238	*	ns	ns	*
Cer(36:03)_[M+H-H2O]1+	0.23842	5.435	12.4747	12.5893	0.0867487	8.65463	5.1893	0.0133991	*	*	ns	*
Cer(37:04) & CE_oxid(10:00)	-0.594716	0.178095	-0.287454	0.374052	-0.59942	0.1705	4.29935	0.0253589	*	*	ns	*
DG(29:02)_[M+H-H2O]1+	0.0104937	0.121129	-0.0298827	0	0.188384	0.25403	4.59728	0.0204048	*	ns	ns	*
DG(38:05)_[M+H-H2O]1+	-2.17394	14.2354	27.7911	24.7917	16.5477	31.2783	3.44545	0.0483692	*	*	ns	ns
LPC(16:00)	-11.1399	7.59354	22.3745	34.5311	25.5333	25.5971	5.85298	0.00850444	* *	*	*	ns
LPC(18:01) & PC-P(18:00) & PC-O(18:01)	-2.81953	1.39803	3.11058	7.52057	1.35689	3.639	3.49209	0.0466503	*	*	ns	ns
PC-O(16:00) & LPE(19:00)	-11.1399	7.59354	22.3745	34.5311	25.5333	25.5971	5.85298	0.00850444	* *	*	*	ns
LPC(19:3)_[M+OAC]1-	0.154363	0.411186	0.640577	1.07453	1.72179	1.55941	4.62795	0.0199577	*	ns	*	ns
LPC(21:4)_[M+OAC]1-	0.187578	2.08829	2.63928	3.12431	6.80126	6.86399	4.92893	0.0160924	*	ns	*	ns
LPC(22:2)_[M+Cl]1-	0.306324	1.19516	1.2228	2.28429	3.10693	2.9449	3.59361	0.0431336	*	ns	*	ns
LPC(22:6)_[M+OAC]1- & LPS(26:5)	1.79752	3.19513	4.32445	4.89773	8.48475	6.22656	4.21914	0.0269055	*	ns	*	ns
LPE-P(16:0)_[M-H]1-	-24.2959	9.51195	-16.4898	14.8674	-4.66018	21.1024	3.48686	0.0468396	*	ns	*	ns
LPE(17:1)_[M-H]1-	0.0963494	0.282098	0.836401	1.20472	2.64673	2.31876	6.72921	0.00478566	* *	ns	*	*
LPE(18:1)_[M-H]1-	19.902	21.9585	111.603	104.409	107.104	70.2457	4.42157	0.0231846	*	*	*	ns
LPE(19:1)_[M-H]1-	4.9908	8.34881	20.067	9.633	27.243	20.5847	5.94097	0.00801723	* *	ns	*	ns
LPE(20:1)_[M-H]1-	111.021	88.3795	343.758	255.559	333.261	222.089	3.80991	0.0365614	*	ns	ns	ns
LPE(20:2)_[M-H]1-	8.36163	7.91273	32.2318	15.5286	38.5723	26.5759	6.78402	0.00462076	* *	*	**	ns
LPE(20:3)_[M-H]1-	1.00255	3.03776	13.1984	8.03275	13.641	9.57025	8.4007	0.00171568	* *	*	**	ns
LPE(22:4)_[M-H]1-	20.7098	18.9796	120.229	80.0971	97.0059	76.2801	5.81129	0.00874644	* *	*	*	ns
PA(P-20:0&14:1(9Z))	7.81168	7.85024	1.80413	3.89019	1.06721	2.97568	4.31641	0.0250425	*	ns	*	ns
PA(P-20:0&18:2(9Z,12Z))	1.54633	1.45819	0.241433	0.817114	0.0672814	0.593366	5.60798	0.0100383	*	*	*	ns
PC(35:4)_[M+OAC]1- & PS(39:3)_[M-H]1- & PC-O_38:6)_[M+Cl]1-	42.3824	30.8971	86.6559	38.9174	58.932	31.2	3.92488	0.0335167	*	*	ns	ns
PG(20:0)	50.433	40.1468	220.669	154.538	229.109	142.159	6.00385	0.00768758	* *	*	*	ns
PI(36:4)_[M-H]1-	1.01208	2.48794	5.81474	3.93767	3.75975	3.58663	4.53634	0.0213256	*	*	ns	ns
PI(42:6)	2.69699	5.48474	7.64613	8.84364	11.8878	7.55423	3.45493	0.0480144	*	ns	*	ns
PI(42:7)	13.0094	12.0119	42.2163	35.7778	20.9633	13.6449	3.82237	0.0362173	*	*	ns	ns
PI(43:2)_[M-H]1-	-0.747741	0.319054	-0.810871	0.211518	-0.400109	0.485387	3.45693	0.04794	*	ns	ns	ns
