# Supplementary material for: Microencapsulated algal feeds as a sustainable replacement diet for broodstock in commercial bivalve aquaculture
Source: Sci Rep. 2020 Jul 31;10:12577. doi: 10.1038/s41598-020-69645-0 (PMC7395148; doi:10.1038/s41598-020-69645-0)
Supplement: Supplementary file 5 — Supplementary Table S2. [file 41598_2020_69645_MOESM5_ESM.xlsx]

## Sheet: output
	Difference in lipid abundance in oyster gonad relative to controls (‰)						ANOVA			Tukey's HSD p value
	Algae diet		Microcapsules diet		Algae + microcapsules diet		F value	p value	Significance rating	Algae vs microcapsules	Algae vs algae + microcapsules	Microcapsules vs algae + microcapsules
Lipid	Mean	SE	Mean	SE	Mean	SE
Cer(38:3)_[M-H]1-	-0.198616	0.05909	-0.0760047	0.426924	-0.0848901	0.201809	0.55725	0.580017		0.61679	0.659026	0.997409
Cer(42:1)_[M+OAC]1-	2.54037	6.23859	1.59328	4.25809	11.2799	30.8883	0.761501	0.477918		0.993421	0.577948	0.511812
Cer(42:2)_[M-H]1-	-0.250681	0.120314	-0.222792	0.151562	-0.224424	0.116321	0.12976	0.878919		0.893168	0.904653	0.999611
Cer(42:2)_[M+Cl]1-	7.48135	22.4939	-0.0101595	0.0193655	-0.0166147	0	0.999139	0.383001		0.451138	0.450541	0.999999
Cer(44:1)_[M+Cl]1-	0	0	0.0247999	0.0743996	0	0	1	0.382697		0.450541	1	0.450541
Cer(44:1)_[M+OAC]1-	0.835075	2.91942	0.247414	1.38843	6.07303	17.1226	0.914708	0.414152		0.991574	0.520632	0.448485
CL(70:05)_[M]2-	0.0373678	0.402592	2.02931	5.7182	0.194686	0.592903	0.997033	0.383746		0.425269	0.99447	0.48215
CL(76:07)_[M]2-	1.48179	1.68548	2.22856	2.5024	1.58935	2.0683	0.328848	0.722944		0.736475	0.993588	0.798559
CL(78:00)_[M]2-	0.0955663	0.179848	0.413927	0.786573	0.435866	0.542374	1.03614	0.370157		0.462829	0.416454	0.996218
CL(80:04)_[M]2-	-11.4862	2.70928	-11.8596	3.76559	-11.206	2.77193	0.0994166	0.905736		0.965134	0.980212	0.897319
LPA(36:0)_[M]-	0.0186369	0.0559106	0.154883	0.200587	0.049911	0.11209	2.45902	0.106785		0.107533	0.878624	0.2524
LPC-2O_16:0)_[M+Cl]1-	-5.06192	1.61778	-4.32013	2.70572	-3.09703	3.40698	1.23373	0.309019		0.828242	0.283975	0.603529
LPC-2O_18:0)_[M+Cl]1-	-1.26733	0.348899	-1.12456	0.831335	-0.653585	1.13665	1.32314	0.285035		0.930675	0.284408	0.468796
LPC-O_19:1)_[M+OAC]1- & PE_24:0)_[M-H]1-	0.642107	1.95359	0.816376	1.85336	1.07047	1.43903	0.134403	0.874891		0.976071	0.864563	0.949873
LPC(18:3)_[M+OAC]1- & LPS_22:2)_[M-H]1- & PIP(52:8)	1.90692	1.86797	3.48424	4.52032	5.17712	4.11925	1.76607	0.192511		0.641636	0.166498	0.600735
LPC(19:3)_[M+OAC]1-	0.154363	0.411186	0.640577	1.07453	1.72179	1.55941	4.62795	0.0199577	*	0.632055	0.0175705	0.122027
LPC(20:3)_[M+OAC]1- & LPS(24:2)	0.180017	0.438533	1.55271	2.5018	1.21108	1.40891	1.6344	0.216044		0.212594	0.406572	0.902594
LPC(20:5)_[M+Cl]1-	0.771929	3.4751	6.1783	12.1541	6.44963	7.49798	1.28194	0.295825		0.381537	0.347119	0.997467
LPC(21:4)_[M+OAC]1-	0.187578	2.08829	2.63928	3.12431	6.80126	6.86399	4.92893	0.0160924	*	0.492988	0.0129084	0.145571
LPC(22:1)_[M+Cl]1-	-0.198993	0.217473	-0.132811	0.377851	0.0808105	0.452337	1.46289	0.251486		0.921004	0.250202	0.436702
LPC(22:2)_[M+Cl]1-	0.306324	1.19516	1.2228	2.28429	3.10693	2.9449	3.59361	0.0431336	*	0.66987	0.0377291	0.201391
LPC(22:4)_[M+OAC]1-	-0.797101	0.400808	-0.231631	1.17907	0.339637	1.2962	2.69956	0.0876037		0.490217	0.0715852	0.483295
LPC(22:6)_[M+OAC]1- & LPS(26:5)	1.79752	3.19513	4.32445	4.89773	8.48475	6.22656	4.21914	0.0269055	*	0.531147	0.0218276	0.194433
LPE-O(16:0)_[M-H]1-	-9.29455	6.51148	-4.29979	9.56429	-1.68851	9.56297	1.78977	0.188577		0.451769	0.171626	0.800157
LPE-P(16:0)_[M-H]1-	-24.2959	9.51195	-16.4898	14.8674	-4.66018	21.1024	3.48686	0.0468396	*	0.557979	0.0382721	0.27342
LPE-P(19:1)_[M-H]1-	0.389583	9.32964	4.1935	11.2148	14.9613	16.1709	3.25184	0.0562742		0.798728	0.0542546	0.185613
LPE-P(20:0)_[M-H]1-	49.4531	76.6942	132.381	110.144	93.4842	90.5066	1.77369	0.191237		0.165549	0.584349	0.656057
LPE(17:1)_[M-H]1-	0.0963494	0.282098	0.836401	1.20472	2.64673	2.31876	6.72921	0.00478566	* *	0.562829	0.00430684	0.0465764
LPE(18:1)_[M-H]1-	19.902	21.9585	111.603	104.409	107.104	70.2457	4.42157	0.0231846	*	0.0370405	0.0488631	0.990813
LPE(19:1)_[M-H]1-	4.9908	8.34881	20.067	9.633	27.243	20.5847	5.94097	0.00801723	* *	0.0769311	0.00679275	0.52991
LPE(20:1)_[M-H]1-	111.021	88.3795	343.758	255.559	333.261	222.089	3.80991	0.0365614	*	0.0559303	0.0701541	0.993326
LPE(20:2)_[M-H]1-	8.36163	7.91273	32.2318	15.5286	38.5723	26.5759	6.78402	0.00462076	* *	0.0283432	0.00513814	0.746539
LPE(20:3)_[M-H]1-	1.00255	3.03776	13.1984	8.03275	13.641	9.57025	8.4007	0.00171568	* *	0.00523627	0.00385077	0.991227
LPE(20:4)_[M-H]1-	0.565827	3.09796	8.4362	10.4463	9.92815	9.50809	3.26693	0.0556102		0.133963	0.0639778	0.924099
LPE(21:0)_[M-H]1-	-0.83192	6.52729	3.36362	7.28686	5.41798	9.44365	1.48188	0.24727		0.503253	0.229945	0.844853
LPE(22:2)_[M-H]1-	34.3692	28.2291	49.0429	30.3814	58.3498	36.1655	1.30341	0.290148		0.596372	0.264494	0.809875
LPE(22:4)_[M-H]1-	20.7098	18.9796	120.229	80.0971	97.0059	76.2801	5.81129	0.00874644	* *	0.0090112	0.0499326	0.730406
LPI(20:1)_[M-H]1-	-0.552661	2.15279	0.223312	4.26589	-0.495079	1.46614	0.202023	0.818451		0.836993	0.999013	0.858398
LPS(23:1)	0.77326	1.10477	2.90058	3.77942	4.44072	3.53351	3.27132	0.0554186		0.319189	0.0450021	0.54158
LPS(25:1)	2.38234	3.43264	4.62033	4.72397	8.64643	8.20433	2.68273	0.0888162		0.696588	0.0772889	0.323157
LPS(26:2)	0.0721253	0.271511	2.2981	4.8176	0.266951	0.694976	1.72655	0.199269		0.234156	0.988189	0.294755
PA(32:4)	0.0161568	0.103093	-0.0473401	0	-0.0318339	0.0465186	2.31307	0.120609		0.119136	0.28238	0.87022
PA(35:2)	3.11814	7.08691	2.41543	5.80833	1.82719	9.26846	0.0663981	0.93593		0.978617	0.929805	0.984963
PA(35:3)	0.252543	0.239022	0.676731	1.00296	0.590239	0.684496	0.885707	0.425477		0.43114	0.582388	0.964358
PA(38:4)	3.058	5.89313	7.61715	7.32994	1.15159	4.26484	2.79436	0.0810998		0.255958	0.778215	0.0750153
PA(38:5)	11.3981	19.7124	21.2375	21.6596	5.98237	12.1143	1.6077	0.221187		0.499135	0.806381	0.201461
PA(44:1)	0.219899	0.739673	0.00153474	0.0845787	-0.0014045	0.0409403	0.782455	0.468601		0.537689	0.528976	0.999884
PA(44:10)	5.0186	8.54838	6.80225	12.183	12.4531	13.9219	0.979336	0.390073		0.944721	0.387369	0.57246
PA(44:8)	0.69535	3.54943	3.57308	10.3505	5.81281	11.3634	0.714009	0.499787		0.782771	0.469284	0.861559
PA(O-20:0&16:0)	-0.0244357	0.0242771	0.478704	1.51312	-0.0325281	0	1.01111	0.378794		0.452329	0.999787	0.441252
PA(P-16:0&18:3(9Z,12Z,15Z))	0.0466528	0.161726	1.65117	4.82536	0.127632	0.325195	0.942092	0.403758		0.454192	0.997918	0.489661
PA(P-18:0&20:5(5Z,8Z,11Z,14Z,17Z))	-1.0848	1.94874	-1.02568	2.50965	-1.61428	1.95607	0.203727	0.817081		0.998133	0.861691	0.832216
PA(P-20:0&14:1(9Z))	7.81168	7.85024	1.80413	3.89019	1.06721	2.97568	4.31641	0.0250425	*	0.063088	0.0339089	0.953984
PA(P-20:0&16:0)	0.13182	0.264786	0.505913	1.43047	0.163194	0.399013	0.510964	0.606298		0.638636	0.996786	0.685516
PA(P-20:0&16:1(9Z))	5.8803	4.24244	3.36823	4.82805	1.95253	1.95682	2.36697	0.11529		0.370026	0.10128	0.722102
PA(P-20:0&18:0)	0.808973	2.91426	0.114624	0.477969	-0.0325988	0.279598	0.619823	0.546431		0.670067	0.558082	0.981849
PA(P-20:0&18:2(9Z,12Z))	1.54633	1.45819	0.241433	0.817114	0.0672814	0.593366	5.60798	0.0100383	*	0.0321099	0.0142139	0.93098
PA(P-36:03)	-0.252797	0.365148	3.63499	12.5618	-0.67541	0.298177	0.964612	0.395422		0.501694	0.991626	0.430859
PA(P-36:05)	-0.108852	0.0448053	-0.0437904	0.138635	0.22353	0.558359	2.5159	0.101871		0.910093	0.107632	0.225014
PC-O_17:0)_[M+Cl]1-	-1.95206	2.28636	1.08698	4.33353	1.91941	5.63094	2.01252	0.155589		0.31056	0.158803	0.911942
PC-O_18:0)_[M+Cl]1-	0.469278	5.34479	3.3735	8.63721	8.30197	10.7554	1.9344	0.166385		0.753401	0.147898	0.450921
PC-O_20:0)_[M+Cl]1-	-2.08863	0.258408	-1.85343	0.459903	-1.84929	0.559026	0.857791	0.436695		0.508826	0.497133	0.999784
PC-O_20:0)_[M+OAC]1-	-1.30801	0.240723	-1.38535	0.346565	-1.10528	0.551705	1.17079	0.327214		0.912196	0.539893	0.317252
PC-O_35:2)_[M+OAC]1- & PS-O_39:1)_[M-H]1-	-0.662326	0.71335	-0.934559	1.00647	-0.857735	0.669478	0.269988	0.765677		0.758457	0.866477	0.977971
PC-O_38:2)_[M+Cl]1-	0.220157	0.523375	0.465148	1.45059	0.888812	1.7823	0.556238	0.580578		0.922997	0.558068	0.788284
PC-O_40:3)_[M+Cl]1-	1.01412	0.932122	1.12852	2.07604	1.66833	1.80467	0.390741	0.680781		0.988526	0.689868	0.77559
PC-O_40:4)_[M+OAC]1-	4.09104	12.1546	0.0164315	0.063292	0.0550963	0.126794	1.00178	0.382068		0.446648	0.453258	0.999925
PC-O_40:6)_[M+OAC]1-	23.5619	61.9067	3.89956	3.99903	2.52186	2.50521	0.970334	0.393334		0.485693	0.439066	0.996342
PC-O_41:0)_[M+Cl]1-	0.0113259	0.0339777	0	0	0.0133898	0.0401695	0.506925	0.608651		0.712063	0.988618	0.6239
PC-O_42:3)_[M+Cl]1-	0.7794	1.92334	0.211944	0.383633	0.238056	0.388667	0.693149	0.509733		0.55782	0.587145	0.998731
PC-O_42:3)_[M+OAC]1-	-0.0253791	0.113648	-0.0565698	0.020076	-0.0632617	0	0.828695	0.44873		0.588255	0.461162	0.975313
PC-O_42:4)_[M+OAC]1-	0.559573	1.70197	0.966675	2.92328	0.0413676	0.102108	0.507051	0.608577		0.898364	0.84102	0.581144
PC-O_42:6)_[M+Cl]1-	3.35522	1.42272	3.71908	4.47122	3.87266	3.3993	0.0567976	0.944912		0.971113	0.942518	0.994785
PC-O_44:3)_[M+OAC]1-	0.000142385	0.763133	-0.232476	0.047661	-0.199973	0.112341	0.717376	0.498201		0.519759	0.613848	0.98693
PC-O(38:4)_[M+OAC]1- & PS-P(42:0)_[M-H]1-	-0.168724	5.0543	-0.189314	8.87893	-2.80663	2.59151	0.559345	0.578857		0.999972	0.633477	0.637899
PC-O(38:6)_[M+OAC]1- & PS-P(42:2)_[M-H]1-	1.24617	1.54172	3.5648	4.31703	2.54106	1.61293	1.54366	0.234069		0.206767	0.596835	0.722219
PC-P_33:2)_[M+OAC]1- & PS-O_37:2)_[M-H]1-	2.35825	4.32368	0.958514	3.3207	0.756802	2.39628	0.579207	0.567984		0.667867	0.591291	0.9915
PC-P_37:2)_[M+OAC]1-	0.324483	0.99344	-0.234063	1.26899	-0.788222	0.609386	2.81524	0.0797392		0.46975	0.0647542	0.47515
PC-P_41:0)_[M+Cl]1-	0.79982	2.31071	0	0	0.0681193	0.137997	0.990743	0.385982		0.425526	0.486982	0.993577
PC-P_41:0)_[M+OAC]1-	0.18867	0.566475	0.786879	2.16972	0.00129663	0.00435455	0.903921	0.418326		0.596154	0.949479	0.415855
PC(30:3)_[M+OAC]1- & PS(34:2)_[M-H]1-	-0.0508944	0.303278	-0.21392	0.119244	-0.0100855	0.312138	1.54233	0.234343		0.394216	0.941103	0.241061
PC(30:4)_[M+Cl]1-	0	0	0.0799235	0.165662	0.136921	0.410764	0.651105	0.530437		0.786855	0.50199	0.884643
PC(31:0)_[M+Cl]1- & PG(P-18:0&18:4(6Z,9Z,12Z,15Z))	-0.202029	0.123755	0.0949512	0.994793	0.277406	0.981685	0.803122	0.459604		0.720024	0.433292	0.882372
PC(32:3)_[M+OAC]1- & PS(36:2)_[M-H]1-	1.32544	4.18191	0.431356	3.35212	0.504624	3.42528	0.164448	0.849309		0.864088	0.884044	0.999013
PC(32:4)_[M+OAC]1- & PS(36:3)_[M-H]1-	-0.43206	0.206787	0.305038	1.58672	0.199542	1.35825	0.973865	0.392051		0.414125	0.519916	0.981388
PC(32:5)_[M+OAC]1- & PS(36:4)_[M-H]1-	0.378413	0.509107	1.27803	1.76936	0.475307	0.247584	1.90772	0.170256		0.197835	0.979974	0.270172
PC(32:6)_[M+OAC]1- & PS(36:5)_[M-H]1-	0.653276	3.15532	3.1299	4.55243	0.933998	3.73436	1.11269	0.345043		0.376016	0.98695	0.46019
PC(33:4)_[M+OAC]1- & PS(37:3)_[M-H]1- & PC-P_36:5)_[M+Cl]1-	5.66335	8.58916	15.7276	20.2913	18.0776	22.8708	1.16418	0.329193		0.485245	0.338839	0.960138
PC(33:5)_[M+OAC]1- & PS(37:4)_[M-H]1-	5.0186	8.54838	6.80225	12.183	12.4531	13.9219	0.979336	0.390073		0.944721	0.387369	0.57246
PC(33:6)_[M+OAC]1- & PS(37:5)_[M-H]1-	1.73896	6.72504	1.50849	10.1609	-1.31581	5.18162	0.445623	0.645618		0.997748	0.677628	0.716411
PC(34:2)_[M+OAC]1- & PS(38:1)_[M-H]1- & PC-O(37:4)_[M+Cl]1-	31.6952	16.298	49.2405	14.8661	40.8283	17.6446	2.60551	0.0946184		0.0778161	0.471569	0.526794
PC(34:3)_[M+OAC]1- & PS(38:2)_[M-H]1-	9.31767	6.20543	16.5818	17.2169	13.1143	5.20385	0.984575	0.388188		0.355358	0.746456	0.783135
PC(35:2)_[M+OAC]1- & PS(39:1)_[M-H]1- & PC-O_38:4)_[M+Cl]1-	17.6607	11.9935	23.4632	12.6021	21.7783	13.6014	0.493339	0.616641		0.605208	0.774332	0.957678
PC(35:3)_[M+OAC]1- & PS(39:2)_[M-H]1-	-1.11875	19.4072	8.79134	42.2485	-2.93623	10.0388	0.475488	0.627313		0.727296	0.989197	0.641864
PC(35:4)_[M+OAC]1- & PS(39:3)_[M-H]1- & PC-O_38:6)_[M+Cl]1-	42.3824	30.8971	86.6559	38.9174	58.932	31.2	3.92488	0.0335167	*	0.02755	0.561754	0.212714
PC(35:5)_[M+OAC]1- & PS(39:4)_[M-H]1- & PC-P_38:6)_[M+Cl]1-	121.427	117.245	276.998	262.616	210.244	208.024	1.30536	0.289637		0.260731	0.633578	0.770951
PC(35:6)_[M+OAC]1- & PS(39:5)_[M-H]1-	13.7428	16.9254	25.1071	17.3268	25.1043	21.1862	1.12215	0.342068		0.410212	0.410387	1
PC(36:10)_[M+OAC]1- & PS(40:9)_[M-H]1-	0.0163417	0.169378	0.0152348	0.127345	0.0403533	0.119797	0.0917911	0.912614		0.999846	0.930364	0.924074
PC(36:2)_[M+OAC]1- & PS(40:1)_[M-H]1-	13.7251	13.4791	17.7968	11.9056	12.2768	4.14609	0.649288	0.531352		0.700198	0.95529	0.523941
PC(36:4)_[M+OAC]1- & PS(40:3)_[M-H]1-	26.862	21.0602	47.0416	37.9513	28.3655	14.3062	1.63381	0.216157		0.255834	0.991979	0.308001
PC(36:5)_[M+OAC]1- & PS(40:4)_[M-H]1-	57.2568	52.6875	95.8151	76.6194	87.2856	73.0258	0.792281	0.464301		0.46565	0.625081	0.962071
PC(36:6)_[M+Cl]1-	-0.469712	4.02858	-0.537843	6.59749	3.76464	7.94471	1.33474	0.282072		0.999719	0.354984	0.343795
PC(37:1)_[M+OAC]1- & PS(41:0)_[M-H]1-	0.791609	0.916633	1.08903	2.06991	1.63865	1.80954	0.593639	0.560222		0.924864	0.539004	0.767617
PC(37:3)_[M+OAC]1- & PS(41:2)_[M-H]1- & PC-O_40:5)_[M+Cl]1-	13.3002	7.96801	10.692	9.09943	11.2807	6.67049	0.264816	0.76956		0.769352	0.853883	0.986582
PC(37:4)_[M+OAC]1- & PS(41:3)_[M-H]1-	21.2744	18.3607	38.9613	23.7602	24.9515	13.792	2.15388	0.137933		0.142305	0.912308	0.282908
PC(37:7)_[M+OAC]1- & PS(41:6)_[M-H]1-	7.35605	7.11377	12.346	12.8619	14.495	10.427	1.1152	0.344253		0.573327	0.329547	0.900031
PC(38:0)_[M+OAC]1-	40.4408	120.542	1.08128	2.88735	0.135642	0.154177	0.982589	0.388901		0.464998	0.448595	0.999542
PC(38:08) & PS(42:9)_[M-H]1-	0.578297	5.48233	6.36271	9.75005	6.21914	10.8465	1.21041	0.31563		0.375042	0.392737	0.999368
PC(38:09) & PS(42:10)_[M-H]1-	-0.0106992	0.138395	-0.00976803	0.11648	0.0498977	0.210903	0.4216	0.660761		0.999916	0.70581	0.713234
PC(38:2)_[M+OAC]1- & PS(42:1)_[M-H]1-	14.554	11.0711	9.70292	10.7383	9.82724	11.2085	0.568093	0.57404		0.624042	0.638803	0.999684
PC(38:3)_[M+OAC]1- & PS(42:2)_[M-H]1-	2.16244	1.77082	2.47775	4.13469	1.98315	2.58065	0.0629529	0.939142		0.972892	0.991145	0.934728
PC(38:7)_[M+OAC]1- & PS(42:6)_[M-H]1-	6.25512	5.90561	7.64634	8.22823	12.5556	5.24146	2.27441	0.124589		0.895647	0.126675	0.27268
PC(38:8)_[M+OAC]1- & PS(42:7)_[M-H]1-	14.0533	11.3997	18.4886	14.7439	18.756	13.442	0.356739	0.703604		0.760454	0.735375	0.998993
PC(39:3)_[M+OAC]1- & PS(43:2)_[M-H]1- & PC-P_42:4)_[M+Cl]1-	10.9769	16.1755	6.6363	10.0516	5.60798	8.12284	0.511497	0.605987		0.724448	0.612992	0.981822
PC(39:4)_[M+OAC]1- & PS(43:3)	7.01169	10.3608	3.72163	4.47239	3.86631	3.4098	0.67152	0.520272		0.56842	0.59605	0.99888
PC(39:6)_[M+Cl]1-	1.05537	3.28012	1.86884	4.6433	4.03611	5.80118	0.971551	0.392891		0.9283	0.383189	0.596014
PC(39:8)_[M+OAC]1- & PS(43:7)	0.975384	1.32231	1.95698	3.79145	2.68423	4.01755	0.615436	0.548716		0.802483	0.520092	0.885741
PC(40:1)_[M+OAC]1- & PS(44:0)_[M-H]1-	0.114109	0.330468	0.792598	2.031	0.0420089	0.080812	1.09184	0.351696		0.458593	0.990922	0.387985
PC(40:2)_[M+OAC]1- & PS(44:1)_[M-H]1-	2.77332	5.61222	1.19987	2.5254	1.58705	2.1699	0.426181	0.657844		0.654167	0.784083	0.974169
PC(40:3)_[M+Cl]1-	0.61753	0.946519	0.956707	2.75164	1.65768	2.43897	0.527012	0.597042		0.942486	0.579952	0.778186
PC(40:5)_[M+Cl]1-	2.96633	3.8375	3.63358	5.14633	4.52934	5.35696	0.237566	0.790377		0.953802	0.773326	0.918424
PC(40:5)_[M+OAC]1- & PS(44:4)_[M-H]1-	9.84792	5.34738	9.86537	9.18729	9.44377	6.87469	0.00958563	0.990464		0.999986	0.992446	0.991782
PC(40:7)_[M+OAC]1- & PS(44:6)_[M-H]1-	6.2239	4.61813	8.96184	8.6286	7.09507	7.04484	0.363322	0.699122		0.685826	0.961965	0.837834
PC(41:1)_[M+Cl]1-	0.729446	2.22998	0.232204	0.604441	0.112409	0.393886	0.526186	0.597515		0.718943	0.604062	0.980761
PC(41:1)_[M+OAC]1-	0.153927	0.565079	0.0781286	0.277866	-0.0233174	0.0667795	0.532529	0.593896		0.89931	0.56658	0.827477
PC(41:3)_[M+Cl]1-	0.287814	0.90957	0.542885	1.09349	0.344948	0.876456	0.173318	0.841913		0.841873	0.991337	0.901247
PC(41:3)_[M+OAC]1- & PS(45:2) & PC-O_44:5)_[M+Cl]1-	1.99431	2.4072	2.53642	4.02876	3.09487	4.25426	0.203778	0.81704		0.947074	0.800593	0.943934
PC(41:4)_[M+OAC]1-	0.447623	0.555792	0.796411	1.90508	0.932913	1.60356	0.259779	0.773363		0.87091	0.766432	0.978941
PC(41:6)_[M+Cl]1-	0.0924945	0.42097	1.56335	2.6262	0.63726	1.34126	1.68265	0.207077		0.186365	0.78181	0.498179
PC(41:7)_[M+OAC]1-	34.2067	16.4874	40.2533	22.2609	31.2409	22.5841	0.445903	0.645443		0.809798	0.950154	0.629202
PC(42:04) & PS(46:5)	0.711522	1.80396	1.9862	4.17652	1.96356	3.46987	0.438887	0.649825		0.695377	0.704186	0.999883
PC(42:1)_[M+OAC]1-	0.0838337	0.251501	0.0671062	0.14529	0.0207446	0.0412389	0.335133	0.718537		0.976118	0.712542	0.831668
PC(42:3)_[M+Cl]1-	0.569419	1.28762	0.406663	0.929184	0.21639	0.537344	0.299973	0.743575		0.932453	0.722372	0.908943
PC(42:4)_[M+Cl]1-	0.279819	0.673649	0.171781	0.310507	0.0706382	0.172111	0.509559	0.607115		0.861736	0.578256	0.87763
PC(42:6)_[M+Cl]1-	0.813936	0.862212	2.00529	4.19042	2.02327	3.08652	0.466038	0.633043		0.688557	0.68092	0.999914
PC(42:6)_[M+OAC]1-	0.711522	1.80396	1.9862	4.17652	1.96356	3.46987	0.438887	0.649825		0.695377	0.704186	0.999883
PC(42:7)_[M+Cl]1-	3.9647	3.4688	6.16653	7.26753	5.88622	7.29542	0.328482	0.723202		0.739772	0.794293	0.99506
PC(42:7)_[M+OAC]1- & PS(46:6)	6.51678	4.75532	6.90853	7.21773	7.56779	5.83869	0.0700119	0.932572		0.989561	0.927459	0.970744
PC(43:0)_[M+Cl]1-	-0.030957	0.0427177	-0.0451962	0	-0.0356203	0.0287279	0.536926	0.591401		0.57399	0.940912	0.775262
PC(43:1)_[M+OAC]1-	0.115634	0.442669	0.0691143	0.13762	-0.00470068	0.0571347	0.455718	0.639366		0.929059	0.616803	0.831663
PC(43:2)_[M+Cl]1-	-0.0441225	0	-0.0215793	0.053617	-0.0406588	0.0090586	1.34569	0.279308		0.298154	0.970293	0.414748
PC(43:2)_[M+OAC]1-	149.759	449.748	-0.121033	0.108338	-0.116468	0.0910994	0.999488	0.382878		0.450708	0.450729	1
PC(43:6)_[M+Cl]1-	0.056175	0.229687	0.313682	1.25035	0.140773	0.496466	0.249724	0.781015		0.769656	0.971843	0.887968
PC(43:6)_[M+OAC]1-	0.281501	0.574424	0.613131	2.4442	1.29042	2.63809	0.538297	0.590626		0.940314	0.573033	0.77536
PC(44:3)_[M+Cl]1-	0.393093	1.21405	-0.0192219	0.0197599	0.00811276	0.0681002	0.970504	0.393272		0.438742	0.485971	0.996247
PC(44:4)_[M+Cl]1-	1.50716	4.45118	0.166789	0.37204	0.165912	0.231755	0.808792	0.457169		0.522653	0.522222	1
PC(44:5)_[M+Cl]1-	7.03778	21.1606	1.04936	3.00229	0.0713473	0.133412	0.840782	0.443687		0.565945	0.466011	0.984547
PC(44:6)_[M+Cl]1-	0.0811666	0.334208	0.227075	0.908105	0.280638	0.741578	0.193612	0.825252		0.89934	0.820815	0.985745
PC(44:6)_[M+OAC]1-	2.60555	7.72547	0.318986	1.83667	0.909564	1.88717	0.57103	0.572433		0.566034	0.728526	0.961848
PC(44:6)_[M+OAC]1- & PS(48:5)	2.60555	7.72547	0.318986	1.83667	0.909564	1.88717	0.57103	0.572433		0.566034	0.728526	0.961848
PC(44:7)_[M+Cl]1-	1.84939	1.63196	3.73523	4.983	2.42316	3.84058	0.5973	0.558271		0.543707	0.94379	0.741422
PC(44:7)_[M+OAC]1- & PS(48:6)	0.246111	1.1797	-0.0115286	0.919678	0.121742	0.65442	0.168144	0.846219		0.832121	0.957814	0.951727
PC(44:8)_[M+Cl]1-	0.327602	0.410053	1.62122	3.15488	1.0143	2.03741	0.792449	0.464227		0.431827	0.784124	0.826609
PC(44:9)_[M+OAC]1- & PS(48:8)	0.0957078	0.353262	0.146729	0.499424	0.379621	0.469582	1.04	0.368844		0.967993	0.380942	0.517575
PC(46:0)_[M+Cl]1-	-0.00704194	0.104215	0.00192828	0.149294	-0.0543577	0	0.7449	0.485442		0.98211	0.611728	0.501978
PC(46:07) & PS(50:8)	28.5784	85.5948	0.0236323	0.0710904	0.0331695	0.0672562	1.00129	0.382242		0.44998	0.450211	1
PC(46:3)_[M+OAC]1- & PS(50:2)	-0.0422885	0.0541176	-0.0526177	0.02313	-0.0221557	0.0817646	0.638454	0.536843		0.924997	0.745813	0.516741
PC(46:5)_[M+OAC]1- & PS(50:4)	-0.056918	0.281833	0.0417729	0.792379	0.335906	0.698949	0.942902	0.403455		0.941337	0.398224	0.591167
PC(46:6)_[M+OAC]1- & PS(50:5)	-0.0835749	0.323414	0.173489	1.41436	0.591445	1.38937	0.776611	0.47118		0.885849	0.444952	0.727935
PC(46:7)_[M+OAC]1- & PS(50:6)	13.315	40.0725	0.0291357	0.257961	0.0245629	0.144024	0.989589	0.386394		0.454284	0.454046	1
PC(48:0)_[M+Cl]1-	0.00194446	0.122866	-0.0536351	0	0.047593	0.303684	0.64657	0.532724		0.808833	0.866261	0.502289
PC(48:09) & PS(52:10)	0.212833	0.614562	-0.0108884	0.0136164	0.0063161	0.044486	1.1017	0.348532		0.390875	0.446917	0.994218
PC(48:1)_[M+Cl]1-	0.288976	0.956547	-0.0287343	0.00341469	-0.00991287	0.059879	0.933868	0.40685		0.454376	0.49611	0.997134
PC(48:10)_[M+OAC]1- & PS(52:9)	0.271575	0.751538	0.0257814	0.0817571	0.0196427	0.0882246	0.962666	0.396135		0.472363	0.455383	0.999516
PC(48:6)_[M+OAC]1- & PS(52:5)	0.106944	1.32075	1.3077	4.04125	0.131379	0.577688	0.690804	0.510864		0.566697	0.999759	0.579488
PC(48:7)_[M+OAC]1- & PS(52:6)	1.40875	4.16246	0.030046	0.162039	0.0205689	0.0767557	0.992376	0.3854		0.455577	0.450835	0.999961
PC(48:8)_[M+OAC]1- & PS(52:7)	0.102057	0.232423	0.000590228	0.0631533	-0.0132442	0.0216499	1.83002	0.182097		0.289952	0.207184	0.975961
PC(52:4)_[M+Cl]1-	-0.339527	0.0496636	-0.324878	0.0721857	-0.2238	0.233089	1.72897	0.198848		0.974599	0.222995	0.312653
PE-O(32:1)_[M-H]1-	-0.183257	0.0654561	6.14869	18.9406	-0.131164	0.130645	0.997571	0.383556		0.448544	0.999944	0.454267
PE-O(34:0)_[M-H]1-	-0.104002	0.0801642	-0.0148497	0.20432	-0.0317724	0.144129	0.877961	0.428558		0.437741	0.577413	0.9696
PE-O(34:1)_[M-H]1-	-0.56789	0.962584	-0.0242001	2.33592	1.05684	2.37105	1.53836	0.23517		0.833812	0.21742	0.495785
PE-O(34:2)_[M-H]1-	0.0492336	0.587563	0.115913	0.937409	-0.312065	0.379849	1.04635	0.366698		0.97613	0.502562	0.385301
PE-O(35:1)_[M-H]1-	0.203938	0.724046	0.485479	0.752955	0.351015	0.489132	0.402426	0.673124		0.647463	0.88661	0.904219
PE-O(36:3)_[M-H]1-	7.47992	9.43319	4.12841	5.55482	1.51185	2.89904	1.88417	0.173755		0.530865	0.150334	0.676855
PE-P(34:4)_[M-H]1-	-0.11283	0	-0.0524697	0.15858	-0.0265788	0.133566	1.23031	0.30998		0.541547	0.295807	0.890964
PE(28:2)_[M-H]1-	0.0418173	0.0995327	0.0471783	0.0993743	0.143187	0.147184	2.1197	0.141994		0.994853	0.181521	0.213895
PE(30:0)_[M-H]1-	-0.321851	1.42553	-0.217242	3.40733	3.71642	6.25872	2.70887	0.0869407		0.998459	0.123928	0.136665
PE(31:0) & CL(64:00)_[M]2-	-0.807439	0.997495	1.62907	5.72376	1.01352	3.46444	0.947166	0.401863		0.396335	0.590675	0.940394
PE(31:1)_[M-H]1-	0.0993798	0.193355	0.160123	0.205111	0.0110576	0.0661526	1.80954	0.185363		0.724139	0.510899	0.162826
PE(32:1)_[M-H]1- & CL(1'-[16:0&16:0],3'-[16:0&18:2(9Z,12Z)])_[M]2-	-0.205302	2.4719	0.40265	4.1061	4.8311	7.09417	2.78396	0.0817871		0.963226	0.0986932	0.160276
PE(33:0)_[M-H]1- & CL(1'-[16:0&16:0],3'-[16:0&20:0])_[M]2-	3.06068	3.60011	4.7282	6.07718	3.93304	5.21073	0.24379	0.78557		0.766916	0.929349	0.940906
PE(33:1)_[M-H]1-	-0.222422	0.760903	0.269043	2.6579	1.76284	3.07333	1.68907	0.205915		0.900597	0.202826	0.394056
PE(34:02)_[M-H]1- & CL(70:04)_[M]2-	-0.591403	1.87154	0.300831	4.60841	3.33722	6.52839	1.70018	0.203919		0.916118	0.204806	0.377489
PE(34:1)-15-isoLG lactam	2.36666	7.09999	0.0361545	0.108463	0	0	0.984727	0.388133		0.461263	0.450622	0.999807
PE(34:1)-15-isoLG pyrrole	6.1695	18.9161	-0.0253782	0.216292	0.0298814	0.20609	0.956487	0.398408		0.462843	0.469004	0.999937
PE(34:3)_[M-H]1- & CL(70:06)_[M]2-	-0.685856	0.518254	0.139117	2.24502	1.25825	3.18645	1.66254	0.210764		0.724122	0.18563	0.556059
PE(34:4)_[M-H]1-	-1.26643	0.501411	-0.926677	1.79068	0.405837	3.18296	1.55225	0.232295		0.938905	0.238327	0.393833
PE(35:0)_[M-H]1- & CL(72:00)_[M]2-	0.809207	0.798995	1.38181	2.52599	4.01781	6.99506	1.41326	0.262884		0.957405	0.275052	0.411689
PE(35:1)_[M-H]1- & CL(1'-[16:0&18:0],3'-[18:2(9Z,12Z)&20:0])_[M]2-	2.68779	3.57447	4.1635	6.12887	3.72744	5.92768	0.181562	0.835101		0.828615	0.910543	0.983591
PE(35:4)_[M-H]1-	0.262553	1.28208	0.943692	2.55802	0.611578	1.66148	0.286116	0.753702		0.732743	0.920805	0.927992
PE(36:0)_[M-H]1-	0.452109	0.875563	1.07556	2.21863	1.64689	2.45439	0.823169	0.451056		0.783296	0.418298	0.814261
PE(36:2)_[M-H]1- & CL(74:04)_[M]2-	9.84604	9.18449	17.3174	12.7956	21.8201	14.8247	2.11099	0.143049		0.425731	0.125713	0.727695
PE(36:3)_[M-H]1- & CL(74:06)_[M]2-	7.44546	8.83549	14.6567	16.1081	19.0117	19.374	1.29243	0.293036		0.588661	0.268487	0.821813
PE(37:0)_[M-H]1- & CL(1'-[16:0&20:0],3'-[20:0&20:0])_[M]2-	-0.149979	0.156755	0.667021	2.31166	-0.0405082	0.223398	0.980079	0.389805		0.414523	0.983685	0.513271
PE(37:1)_[M-H]1- & CL(1'-[18:0&18:2(9Z,12Z)],3'-[20:0&20:0])_[M]2-	1.34944	1.33641	2.06004	3.13316	2.84529	2.41563	0.866851	0.43302		0.807811	0.400208	0.770998
PE(37:2)_[M-H]1- & CL(76:04)_[M]2-	0.482116	0.618986	1.01746	1.36925	0.890324	0.784397	0.735147	0.489922		0.487556	0.654847	0.959069
PE(39:3)_[M-H]1-	-0.84528	0.932054	-0.200122	2.94963	-0.397498	2.77057	0.171099	0.843757		0.83679	0.917413	0.983339
PE(41:1)_[M-H]1-	0.00315358	0.123787	0.0122228	0.15467	0.0155064	0.087842	0.023536	0.976761		0.987056	0.976132	0.998293
PE(41:2)_[M-H]1-	1.74287	2.43976	0.856261	1.7144	1.69878	1.88826	0.541084	0.589053		0.631364	0.998839	0.659613
PE(41:3)_[M-H]1-	3.70301	9.60357	0.757311	3.52414	0.150503	3.04427	0.855855	0.437485		0.575363	0.451556	0.976255
PE(41:4)_[M-H]1-	5.57228	5.50563	4.46124	6.64339	4.11327	2.98701	0.188067	0.829769		0.896146	0.828273	0.989253
PE(42:1)_[M-H]1-	12.1808	36.5204	0.00353867	0.0247263	0.030623	0.104311	0.998395	0.383264		0.450328	0.451871	0.999996
PE(42:2)_[M-H]1-	0.620591	12.3832	-3.27934	2.68646	-1.96532	3.37058	0.618323	0.547212		0.527592	0.751467	0.928212
PE(42:3)_[M-H]1-	7.08257	8.14236	9.26971	13.3965	5.25276	12.4396	0.272664	0.763676		0.91527	0.93984	0.743917
PE(43:4)_[M-H]1-	1.75953	4.18042	-0.127026	0.72879	-0.224157	0.422391	1.85675	0.177926		0.254606	0.222425	0.996147
PE(44:3)_[M-H]1-	5.50979	15.7337	0.502733	0.776741	0.654062	0.889622	0.879806	0.427822		0.484298	0.504998	0.999316
PE(44:6)_[M-H]1-	1.88783	2.06614	3.38314	5.14695	3.71286	3.58238	0.585851	0.564396		0.687119	0.574416	0.981626
PG(20:0)	50.433	40.1468	220.669	154.538	229.109	142.159	6.00385	0.00768758	* *	0.0195157	0.0139845	0.988474
PG(34:2)	0.0616994	0.321767	-0.0131364	0.234502	0.0847042	0.236595	0.329418	0.722544		0.824796	0.981819	0.720926
PG(34:2)_[M-H]1-	0.0550156	0.32494	-0.0139194	0.234841	0.0817525	0.239959	0.301352	0.742576		0.851446	0.97595	0.735149
PG(35:2)_[M-H]1-	-0.0283764	0.0388276	0.00636079	0.143039	-0.0122144	0.0607733	0.317917	0.730681		0.708569	0.927279	0.90518
PG(35:4)	0.0728804	0.143949	0.287341	0.897491	0.0309857	0.0958093	0.61121	0.550927		0.668785	0.984495	0.565296
PG(36:8)_[M-H]1-	0.190334	0.467597	0.305282	0.770364	-0.0230236	0.0335099	0.921431	0.411574		0.886685	0.664386	0.388813
PG(37:6)	0.0807764	0.198155	0.216413	0.49221	0.140436	0.269697	0.352215	0.706703		0.683972	0.928188	0.886382
PG(44:12)_[M-H]1-	0.380882	1.07628	0.119806	0.240462	0.0132855	0.0430577	0.792949	0.46401		0.664471	0.451085	0.933219
PG(47:6)	0.928718	1.37533	1.50876	4.45904	1.83847	2.7542	0.195083	0.824058		0.918549	0.812348	0.972851
PG(48:10)	0.716911	2.22038	-0.454402	1.97073	1.20325	3.02265	1.0921	0.351613		0.574304	0.906978	0.338208
PG(48:8)	0.0983309	0.242931	0.191951	0.512831	0.314126	0.588406	0.473135	0.628735		0.907383	0.602439	0.84789
PG(48:9)	-0.175739	0.181323	0.531562	1.7255	0.441968	1.114	0.941941	0.403815		0.430558	0.522848	0.986054
PG(50:9)	0.285838	0.979314	0.186289	0.801683	0.0979342	0.207391	0.145072	0.865712		0.956234	0.853321	0.965345
PI-O(33:0)_[M-H]1-	-1.96311	0.839434	-0.118988	3.43987	-1.42798	1.78976	1.54396	0.234007		0.222901	0.87409	0.457632
PI-O(33:1)_[M-H]1-	-0.0253112	0.708268	0.103284	0.681008	0.185169	0.862124	0.177885	0.838133		0.93072	0.82589	0.971253
PI-O(33:2)_[M-H]1-	0.638755	2.05029	0.103581	0.293295	-0.0177779	0.0987868	0.766322	0.475757		0.61575	0.485836	0.974855
PI-O(34:2)_[M-H]1-	-0.93118	11.5972	6.28311	11.4611	2.77259	8.36505	1.04636	0.366693		0.333903	0.740905	0.76355
PI-O(35:1)_[M-H]1-	-0.338384	0.635168	-0.169262	2.36687	0.215054	2.23234	0.197626	0.821999		0.98083	0.814229	0.905214
PI-O(35:2)_[M-H]1-	-0.107663	0.251228	0.0146703	0.479242	-0.0851831	0.330118	0.284959	0.754554		0.760494	0.990686	0.832628
PI-O(37:2)_[M-H]1-	0.118513	0.218579	0.244194	0.34168	0.131413	0.210182	0.618445	0.547148		0.577338	0.994085	0.641157
PI-O(38:0)_[M-H]1-	11.3505	29.9647	1.35608	2.14738	1.22354	1.42664	1.00723	0.380152		0.452669	0.443528	0.999855
PI-O(38:1)_[M-H]1-	2.88569	3.27942	2.3488	3.35698	1.53406	2.0686	0.475432	0.627347		0.921951	0.60343	0.830075
PI-O(38:4)_[M-H]1-	1.87105	2.18667	1.62787	2.4154	2.85036	2.80046	0.612579	0.55021		0.976462	0.683831	0.556194
PI-O(39:1)_[M-H]1-	0.423637	0.326477	1.28716	2.3048	0.350487	0.873944	1.18522	0.322942		0.421952	0.993581	0.364774
PI-O(42:1)_[M-H]1-	-1.11742	0.197358	-1.11911	0.2137	-1.14369	0.204033	0.0462482	0.95489		0.999832	0.960198	0.965049
PI-O(42:4)_[M-H]1-	0.464023	1.28802	0.0609267	0.142244	0.0436526	0.0772215	0.906559	0.417301		0.499007	0.470503	0.998683
PI-O(42:6)_[M-H]1-	0.344125	0.315398	1.20149	2.46945	0.714634	1.1247	0.668954	0.521538		0.491812	0.872787	0.791457
PI-P(35:2)_[M-H]1-	0.0759123	0.724657	0.440941	1.69254	0.620168	1.56768	0.355218	0.704644		0.845101	0.690261	0.960011
PI-P(42:2)_[M-H]1-	0.648149	1.99465	0.00771516	0.187232	-0.029316	0.104971	0.973282	0.392262		0.480263	0.441521	0.997468
PI-P(42:6)_[M-H]1-	0.149222	0.134531	1.13391	2.03508	0.353959	0.458416	1.66811	0.209737		0.214619	0.931309	0.371526
PI(32:4)_[M-H]1-	0.0100159	0.0498787	0.174214	0.300657	0.0413781	0.0797835	2.06708	0.1485		0.156191	0.929123	0.286632
PI(33:0) & PA(46:10)	6.13789	7.93112	7.51015	11.428	9.79053	8.72483	0.340892	0.714523		0.949463	0.696119	0.867088
PI(33:1)	-0.569134	1.70094	0.252542	1.69039	0.126797	1.42086	0.680716	0.515762		0.533437	0.634826	0.984977
PI(34:0) & PA(47:10)	11.0617	10.2164	15.451	12.6855	21.712	11.9279	1.89788	0.171709		0.707303	0.149797	0.499853
PI(34:4)_[M-H]1-	0.0104277	0.133373	0.685007	2.20508	-0.0661971	0.00168808	0.94537	0.402533		0.510205	0.991089	0.436676
PI(34:5)_[M-H]1-	-0.0981744	0.0881982	-0.122068	0.0581204	-0.0957599	0.0801765	0.324698	0.725871		0.78741	0.997536	0.748948
PI(35:0) & PA(48:10)	49.1532	40.3126	102.708	63.5636	84.1993	54.1807	2.32245	0.119665		0.106528	0.362569	0.746388
PI(35:1)_[M-H]1-	2.29313	3.46482	3.56007	5.95264	4.4182	5.41787	0.401843	0.673504		0.856864	0.651049	0.931331
PI(35:6)_[M-H]1-	0.0166259	0.0501588	0.0511163	0.0995314	-0.000149801	0	1.48494	0.246597		0.501309	0.845922	0.229499
PI(36:1)_[M-H]1- & TG_oxid(50:11)+Cl-35	3.66227	3.15095	4.55606	4.7792	7.29786	3.68679	2.09014	0.14561		0.880293	0.143559	0.318189
PI(36:2)	6.58788	6.17832	8.91073	6.67423	9.76076	7.26882	0.537312	0.591183		0.746529	0.583173	0.961172
PI(36:3)	0.193048	0.420233	1.48027	2.81154	0.0933479	0.277147	1.98048	0.159923		0.242548	0.990976	0.196217
PI(36:4)_[M-H]1-	1.01208	2.48794	5.81474	3.93767	3.75975	3.58663	4.53634	0.0213256	*	0.0164062	0.219445	0.417375
PI(37:1)_[M-H]1-	6.13883	6.29601	11.4758	12.7476	9.4707	10.621	0.623034	0.544766		0.520344	0.771628	0.909735
PI(37:2)	0.202462	0.385931	0.652888	1.82498	1.16784	2.22946	0.745574	0.485134		0.837564	0.453106	0.793648
PI(37:3)_[M-H]1-	0.0595192	0.224826	0.28525	1.13117	0.48365	0.94785	0.545615	0.586505		0.844621	0.557161	0.877498
PI(37:4)	2.14561	2.34683	4.20788	5.65213	3.3717	4.00957	0.542666	0.588161		0.562186	0.812984	0.90775
PI(37:5)_[M-H]1-	-0.0443639	5.67449	4.84367	9.38816	3.17244	11.2504	0.674954	0.518583		0.497793	0.735236	0.919549
PI(38:0)_[M-H]1-	11.3098	7.64004	13.2535	12.5852	10.824	10.1443	0.139591	0.870415		0.916119	0.994522	0.872347
PI(38:1) & TG_oxid(52:11)+Cl-35	6.72994	4.11822	8.96959	5.42919	7.1372	4.42157	0.582361	0.566277		0.575996	0.981482	0.689134
PI(38:6)	-0.039778	13.8254	9.534	22.8846	14.8461	24.7977	1.15553	0.331799		0.605704	0.308764	0.854865
PI(39:0) & PA(52:10)	4.95965	4.32884	5.33694	7.60527	4.03913	5.03431	0.11806	0.889156		0.989664	0.940162	0.884875
PI(39:1)_[M-H]1-	19.0144	8.25587	16.9171	15.2261	16.0593	11.9577	0.140875	0.869311		0.92899	0.864368	0.987717
PI(39:2)	1.20237	1.0206	1.18837	1.85758	2.01609	2.09938	0.681332	0.515462		0.999836	0.582618	0.572068
PI(39:3)	0.784124	1.11648	1.1124	2.7333	2.1781	3.72391	0.634932	0.538642		0.965165	0.536675	0.692104
PI(39:4)_[M-H]1-	2.57257	2.96502	3.49824	4.07898	2.48996	2.60859	0.262499	0.771307		0.821944	0.998426	0.792743
PI(39:5)_[M-H]1-	4.05148	6.23105	6.44445	6.09517	3.53264	5.05455	0.641552	0.535267		0.662357	0.980476	0.546299
PI(39:6)	1.07025	6.32973	0.0674461	3.41562	0.136755	2.87663	0.14112	0.869101		0.883359	0.898029	0.999404
PI(40:1)_[M-H]1-	2.51555	2.20593	2.2752	4.29081	3.13876	3.49522	0.151114	0.860562		0.987966	0.922062	0.856182
PI(40:10)_[M-H]1-	-1.00903	0.226793	0.182955	3.03076	-0.886566	0.401792	1.23518	0.308615		0.342575	0.988199	0.418771
PI(40:7)	-1.15515	2.32998	0.828549	3.96393	0.279701	3.85665	0.786553	0.466803		0.456352	0.658751	0.939811
PI(40:8)_[M-H]1-	1.22712	3.66361	0.111013	0.641404	0.523983	1.21015	0.562031	0.577373		0.554381	0.788254	0.920662
PI(41:2)	1.16687	0.928132	1.44123	2.78354	2.3128	3.21206	0.510712	0.606444		0.970871	0.603757	0.744746
PI(41:3)	0.142935	0.207133	0.459282	1.0569	0.872263	1.36831	1.19103	0.321239		0.784328	0.29118	0.663096
PI(41:4)_[M-H]1-	-0.200157	0.265362	0.568768	1.8129	0.888886	1.884	1.22476	0.311544		0.538302	0.298444	0.895941
PI(41:5)_[M-H]1-	3.76099	4.84028	0.780693	2.21919	2.63201	3.23313	1.57522	0.22762		0.205129	0.785239	0.528134
PI(41:6)	2.94697	3.60572	2.31336	3.51521	4.22329	3.40071	0.692049	0.510263		0.922536	0.723581	0.490795
PI(42:0)_[M-H]1-	0.33432	0.749813	0.238186	0.924724	0.354303	0.65508	0.0563561	0.945327		0.963494	0.998392	0.947228
PI(42:11)_[M-H]1-	2.34884	7.25111	-0.0173004	0.210887	0.0591359	0.12296	0.92732	0.40933		0.465627	0.488053	0.999174
PI(42:3)	8.32613	7.12559	10.0093	6.25275	8.37708	5.64061	0.203392	0.81735		0.842038	0.999841	0.85065
PI(42:5)_[M-H]1-	-0.340909	1.99716	1.50631	2.48443	0.390089	2.13026	1.58965	0.224737		0.200872	0.765458	0.541507
PI(42:6)	2.69699	5.48474	7.64613	8.84364	11.8878	7.55423	3.45493	0.0480144	*	0.349717	0.0379774	0.457803
PI(42:7)	13.0094	12.0119	42.2163	35.7778	20.9633	13.6449	3.82237	0.0362173	*	0.0342165	0.749359	0.147782
PI(42:8)_[M-H]1-	0.0561652	0.265989	0.793428	2.13903	0.239163	0.443319	0.821676	0.451687		0.447029	0.949948	0.629858
PI(43:2)_[M-H]1-	-0.747741	0.319054	-0.810871	0.211518	-0.400109	0.485387	3.45693	0.04794	*	0.925565	0.118361	0.0562022
PI(43:4)	0.291225	0.96201	0.153456	0.801683	0.174127	0.393009	0.0865188	0.917403		0.921546	0.942627	0.998156
PI(44:0)_[M-H]1-	-0.108584	0.200778	1.0487	3.08865	-0.05097	0.323629	1.18572	0.322797		0.373864	0.997453	0.409799
PI(44:10)_[M-H]1-	6.53711	19.1753	0.0902942	0.10822	0.122093	0.167462	1.0122	0.378413		0.444626	0.448059	0.99998
PI(44:5)	0.0904148	0.215209	-0.0272691	0.0140154	-0.016587	0.0335301	2.40068	0.112093		0.138593	0.190547	0.982343
PI(44:6)	0.318772	0.834838	-0.00948058	0.0176828	0.00191914	0.0359115	1.34168	0.280316		0.335557	0.360318	0.998616
PI(44:7)	-0.107518	0.0952495	-0.089551	0.15044	-0.109656	0.0909374	0.0823576	0.921202		0.941821	0.999149	0.927739
PI(44:8)_[M-H]1-	0.0560971	0.117097	0.952089	2.54202	-0.00650397	0.020735	1.19909	0.318895		0.412327	0.995507	0.364811
PI(45:9)	0.0866866	0.198892	0.189303	0.214925	0.022855	0.0642459	2.11833	0.142159		0.432102	0.717263	0.124334
PI(46:10)	0.000367759	0.0301864	0.0223917	0.0962583	0.026552	0.0841111	0.30988	0.736426		0.812783	0.746867	0.992563
PI(46:5)	0.109705	0.315367	0.0340548	0.0862741	-0.00386225	0.0293889	0.837596	0.445011		0.67821	0.424648	0.905878
PI(46:7)	0.0432671	0.165138	0.0303451	0.132894	-0.0158877	0.0202694	0.575994	0.569728		0.972996	0.571292	0.707968
PI(47:0)	0.0171898	0.143975	-0.0308019	0	0.0074745	0.0900889	0.602604	0.555458		0.560602	0.975966	0.689592
PI(47:7)	0.128617	0.331937	-0.00250165	0.0224754	0.0364632	0.0779933	1.04832	0.366032		0.351844	0.589576	0.908149
PI(47:8)	0.518424	1.55527	0	0	0	0	1	0.382697		0.450541	0.450541	1
PI(48:3)	0.0124581	0.0345127	0.03964	0.0869385	0.00727693	0.0239807	0.874987	0.429747		0.563021	0.978821	0.446774
PI(48:4)	0.0846933	0.311208	-0.0190426	0	-0.0190426	0	1	0.382697		0.450541	0.450541	1
PI(48:6)	7.6362	22.9863	-0.0258884	0	-0.00735686	0.036986	0.997585	0.383551		0.450542	0.452219	0.999995
PI(48:7)	11.4429	34.4068	-0.0217447	0.0128735	0.00543167	0.0703622	0.996884	0.383799		0.450802	0.452446	0.999995
PI(48:9)	0.0113207	0.0339622	0.0210875	0.0632624	0	0	0.58326	0.565792		0.872102	0.832376	0.535865
PI(49:2)	0.0732093	0.194886	-0.0378994	0	0.0110655	0.0626183	1.99803	0.157533		0.135281	0.514083	0.658494
PI(49:7)	0.0467922	0.16242	-0.00734776	0	-0.00734776	0	1	0.382697		0.450541	0.450541	1
PI(49:8)	0.0313903	0.136665	-0.0141647	0	0.0499254	0.127241	0.842287	0.443064		0.647744	0.929517	0.430185
PI(50:10)	0.0303948	0.0765673	0.046196	0.112349	0.0191428	0.0539557	0.233066	0.793873		0.917126	0.956998	0.777499
PI(50:7)	0.227502	0.653487	0.00824477	0.0813696	-0.0116251	0.0217601	1.0951	0.350646		0.451721	0.391014	0.993256
PI(50:8)	0.0336186	0.100856	0.0233795	0.0701384	0.01703	0.0510899	0.106857	0.899079		0.95696	0.891279	0.983204
PI(50:9)	0.0548678	0.177704	0.0258082	0.0877604	0.000957696	0.0159741	0.497203	0.614357		0.853995	0.586311	0.890793
PI(51:4)	0.0536266	0.158834	-0.0202055	0	-0.0202055	0	1.94466	0.164922		0.22287	0.22287	1
PI(51:6)	4.46136	13.3969	0.0219533	0.0787062	0.0250553	0.0660083	0.987536	0.387127		0.454641	0.455125	1
PI(52:10)	14.7758	44.2624	-0.00393721	0	0.00394637	0.0236508	1.00293	0.381663		0.449342	0.449711	1
PI(52:3)	-0.499649	0.0455788	-0.240569	0.828778	-0.0784066	0.687598	1.04919	0.36574		0.655866	0.338982	0.846039
PI(52:4)	-1.23077	0.163232	-1.00983	0.869552	-0.608448	1.1411	1.28903	0.293939		0.841226	0.271874	0.570888
PI(52:5)	-0.100645	0.0543978	-0.118777	0	-0.0790244	0.0941098	0.905095	0.417869		0.814507	0.74785	0.385624
PI(52:6)	0.198429	0.595288	0.0270823	0.0655141	0.00818448	0.0245534	0.825566	0.450045		0.553236	0.48418	0.992631
PI(52:7)	0.0579999	0.160091	0.0351363	0.086522	-0.00833787	0	0.925873	0.40988		0.889706	0.38788	0.659181
PI(52:8)	2.85947	8.54276	0.0127543	0.0382629	0	0	1.00386	0.381335		0.450761	0.447661	0.999983
PI(52:9)	4.09112	12.0499	0.0067184	0.0201552	0.0164746	0.0494237	1.03154	0.371728		0.438923	0.440588	0.999995
PIP(49:5)	0.469278	5.34479	3.3735	8.63721	8.30197	10.7554	1.9344	0.166385		0.753401	0.147898	0.450921
PS(26:1)	0.0803799	0.165257	0.149801	0.280476	0.156027	0.29217	0.248837	0.781694		0.830377	0.802228	0.998493
PS(32:6)	0.0311503	0.119768	-0.00877252	0	0.00445486	0.0267135	0.74156	0.486971		0.467295	0.707021	0.917465
PS(39:5)	13.7428	16.9254	25.1071	17.3268	25.1043	21.1862	1.12215	0.342068		0.410212	0.410387	1
PS(39:6)	1.4877	4.12871	5.14923	4.22066	3.11963	3.66735	1.88061	0.17429		0.150536	0.668444	0.539589
PS(41:7)	-0.33819	0.741812	0.852751	2.94027	1.37312	2.76144	1.23533	0.308572		0.543204	0.293753	0.887664
PS(43:0)	0.7391	1.93056	0.161673	0.35169	0.186234	0.349386	0.724573	0.49483		0.544711	0.572249	0.998871
PS(43:8)	0.184616	0.725359	0.745818	1.99018	1.18117	1.89389	0.834693	0.44622		0.750849	0.41506	0.840855
PS(45:0)	0.168636	0.596968	0.0821471	0.277866	-0.0192989	0.0667795	0.545407	0.586621		0.881291	0.557513	0.840734
PS(45:10)	2.28385	3.62197	1.8056	2.41255	2.15239	3.13571	0.0572839	0.944455		0.942701	0.995541	0.969411
PS(45:3)	0.447623	0.555792	0.793661	1.90647	0.932913	1.60356	0.258771	0.774126		0.872887	0.766596	0.978112
PS(45:4)	2.45059	2.35492	3.57727	4.13645	2.48221	3.34759	0.328186	0.723411		0.75918	0.99978	0.770704
PS(45:6)	34.2067	16.4874	40.2533	22.2609	31.2409	22.5841	0.445903	0.645443		0.809798	0.950154	0.629202
PS(45:7)	1.68324	1.43958	2.47344	3.24879	2.95507	3.47431	0.450754	0.642432		0.829801	0.620691	0.932689
PS(45:9)	-0.693759	1.44528	0.597693	3.7604	-0.330902	1.79728	0.615534	0.548665		0.537922	0.950998	0.722576
PS(46:0)	0.091998	0.275994	0.0671062	0.14529	0.0207446	0.0412389	0.356701	0.70363		0.954572	0.687114	0.85177
PS(47:0)	0.11336	0.442669	0.0668405	0.13762	-0.0048004	0.0628895	0.437116	0.650937		0.929274	0.628245	0.840994
PS(47:1)	149.759	449.748	-0.121033	0.108338	-0.116468	0.0910994	0.999488	0.382878		0.450708	0.450729	1
PS(47:10)	0.29681	0.838201	0.183295	1.13737	0.611238	1.31393	0.356468	0.70379		0.974595	0.822092	0.697561
PS(47:4)	0.0228884	0.817131	0.607998	3.18293	1.49059	3.46653	0.646033	0.532995		0.894835	0.506047	0.777861
PS(47:5)	0.282259	0.574424	0.613888	2.4442	1.29118	2.63809	0.538297	0.590626		0.940314	0.573033	0.77536
PS(48:10)	-0.01202	1.77565	1.40863	3.91045	3.96034	3.90215	3.24878	0.0564097		0.645794	0.0481371	0.258549
PS(49:0)	-0.0232329	0.113154	-0.0607741	0.000530561	-0.0406024	0.0407225	0.658997	0.526482		0.495435	0.857123	0.812676
PS(49:1)	0.318338	1.24507	-0.118544	0.0185566	-0.0969552	0.0833238	1.05112	0.36509		0.416363	0.451713	0.997775
PS(49:2)	0.172859	0.811362	-0.0647374	0.0667737	-0.0820405	0.0466626	0.823775	0.4508		0.540998	0.494519	0.996655
PS(49:5)	-0.042341	0.553758	0.13107	2.3726	1.30018	2.62119	1.12417	0.34144		0.982689	0.367686	0.464439
PS(49:7)	0.0548604	0.238376	0.131252	0.3899	0.238026	0.458494	0.545355	0.586651		0.901983	0.559767	0.818212
PS(51:5)	44.8723	134.905	0.221484	0.784483	0.109138	0.445005	0.98838	0.386826		0.455459	0.45372	0.999995
PS(51:8)	0.427477	1.18663	0.0620551	0.177796	0.156611	0.328984	0.627471	0.542473		0.535819	0.706659	0.958002
SM(32:2)_[M+OAC]1- & CL(72:01)_[M]2-	0.40591	0.791181	0.904901	2.21497	1.20217	2.03999	0.450946	0.642313		0.82735	0.62107	0.934594
SM(34:1)_[M+OAC]1- & TG_oxid(41:0)+Cl-37 & TG_oxid(40:4)+Acetate	0.239958	0.531785	0.108549	0.182869	0.4119	0.667809	0.819782	0.452488		0.845915	0.752054	0.4216
SM(36:3)_[M+OAC]1- & TG_oxid(43:2)+Cl-37 & TG_oxid(42:6)+Acetate	0.311039	0.565864	0.610625	1.22224	0.710598	1.0927	0.388049	0.682559		0.802639	0.678373	0.975601
SM(39:2)_[M+OAC]1- & TG_oxid(46:1)+Cl-37 & TG_oxid(45:5)+Acetate	10.3071	30.8694	0.0316545	0.111237	0.0356911	0.126663	0.996791	0.383832		0.451519	0.451791	1
TG_oxid(46:6)+Cl-35 & PA(45:6)	14.3718	7.3918	20.9298	5.5472	17.6835	7.99195	1.94475	0.164909		0.140888	0.586489	0.598555
TG_oxid(46:7)+Cl-35 & PA(45:7)	3.7754	2.81457	6.29866	7.08106	5.08216	3.17611	0.630874	0.540722		0.509575	0.83117	0.851771
TG_oxid(46:8)+Cl-35 & PA(45:8)	1.72115	2.21417	2.93578	6.20121	2.53905	5.43391	0.142108	0.868252		0.861027	0.934167	0.984067
TG_oxid(46:9)+Cl-35 & PA(45:9)	17.3534	19.9066	28.2044	22.3466	14.9999	15.6258	1.17509	0.325936		0.475635	0.964534	0.338456
TG_oxid(47:1)+Cl-35 & PA(46:1)	0.949852	2.84956	0.044083	0.0875531	0.0439549	0.131865	0.906664	0.41726		0.484236	0.48414	1
TG_oxid(47:6)+Cl-35 & PA(46:6)	8.17063	5.89519	7.36416	8.42046	8.85274	6.10288	0.10491	0.900816		0.966743	0.976084	0.891539
TG_oxid(47:7)+Cl-35 & PA(46:7)	6.0414	4.05208	5.58454	6.73151	7.10542	4.53882	0.199707	0.820318		0.981325	0.903148	0.812918
TG_oxid(47:8)+Cl-35 & PA(46:8)	21.5913	15.6236	39.298	19.4034	29.7544	16.7798	2.3506	0.116878		0.0978185	0.584841	0.483455
TG_oxid(47:9)+Cl-35 & PA(46:9)	51.8541	52.7058	109.512	94.4979	91.2371	90.3899	1.17931	0.324685		0.307517	0.567862	0.88308
TG_oxid(48:2)+Cl-35 & PA(47:2)	0.735321	2.09889	0.0209581	0.0654509	0.00674852	0.0375395	1.06234	0.361347		0.436503	0.422739	0.999659
TG_oxid(48:3)+Cl-35 & PA(47:3)	14.803	44.4438	0.0860586	0.125879	0.0159057	0.0679063	0.991575	0.385685		0.455124	0.451832	0.999981
TG_oxid(48:6)+Cl-35 & PA(47:6)	5.04204	5.93482	5.26778	7.02394	2.83509	3.67628	0.497367	0.614261		0.996141	0.695214	0.643935
TG_oxid(48:8)+Cl-35 & PA(47:8)	12.7991	10.2938	24.6464	19.4795	13.5997	7.53675	2.18293	0.134581		0.169341	0.991243	0.210267
TG_oxid(48:9)+Cl-35 & PA(47:9)	28.0896	26.1104	38.5505	44.2368	43.2359	35.4998	0.416417	0.664078		0.813079	0.650896	0.959034
TG_oxid(49:7)+Cl-35 & PA(48:7)	5.96849	2.86279	4.5759	5.75974	4.18206	3.14815	0.463834	0.634388		0.757365	0.6353	0.977762
TG_oxid(49:8)+Cl-35 & PA(48:8)	10.7925	9.26165	16.4501	16.0832	12.5372	8.72445	0.538877	0.590298		0.575621	0.947677	0.765174
TG_oxid(50:3)+Cl-35 & PA(49:3)	0.103252	0.292658	-0.0176568	0	0.0214411	0.0778157	1.12081	0.342489		0.324085	0.588498	0.883937
TG_oxid(50:6)+Cl-35 & PA(49:6)	18.1625	41.3118	3.26374	5.12503	4.76356	5.11794	1.03285	0.371282		0.406097	0.479765	0.990532
TG_oxid(50:7)+Cl-35 & PA(49:7)	0.903436	0.679206	0.844977	1.80603	0.998981	1.31926	0.0298687	0.970609		0.995356	0.987648	0.968252
TG_oxid(50:8)+Cl-35 & PA(49:8)	14.3222	9.94818	15.7916	12.1951	14.7903	8.36993	0.0478803	0.953339		0.950792	0.994881	0.976815
TG_oxid(51:7)+Cl-35 & PA(50:7)	6.49369	14.3392	2.23463	4.9078	2.58521	3.83744	0.617465	0.547658		0.583398	0.634093	0.996265
TG_oxid(53:8)+Cl-35 & PA(52:8)	0.258393	0.472228	0.432845	0.818551	0.325479	0.54317	0.17598	0.839707		0.827775	0.972234	0.930551
TG_oxid(53:9)+Cl-35 & PA(52:9)	0.578799	0.752178	0.974449	2.27084	1.08141	1.97872	0.196379	0.823008		0.886721	0.824183	0.991208
TG_oxid(64:14)+Cl-35 & PI(50:4)	0.326281	1.08445	-0.0508235	0.0108149	-0.0541327	0.00088727	1.09781	0.349775		0.421083	0.414957	0.999931
TG_oxid(64:15)+Cl-35 & PI(50:5)	1.6247	4.8741	0.0268309	0.0804927	0.0348719	0.0693649	0.961944	0.3964		0.462213	0.465686	0.99998
TG_oxid(64:16)+Cl-35 & PI(50:6)	0.841851	2.50482	-0.00793459	0	-0.000180691	0.0232617	1.02643	0.373484		0.438322	0.4447	0.999929
TG_oxid(66:12)+Cl-35 & PI(52:2)	-0.346656	0.101049	0.13939	1.2793	0.39714	0.986471	1.4701	0.249876		0.521323	0.230109	0.829342
TG(57:12)+Cl-37 & PG(49:7)	1.42359	4.25465	0.144963	0.366454	0.129508	0.25277	0.813865	0.455002		0.524381	0.516451	0.999903
TG(57:7)+Cl-37 & TG(56:11)+Acetate & PG(49:2)	0.620642	1.80582	-0.0304352	0.0175939	-0.016713	0.0390571	1.14514	0.334959		0.395842	0.410819	0.999571
TG(57:8)+Cl-37 & PG(49:3)	3.52396	10.369	-0.00977197	0.00108668	-0.0101342	0	1.0454	0.367015		0.435138	0.435066	1
TG(59:10)+Cl-37 & PI(44:0) & PG(51:5)	-0.109974	0.131012	-0.0219775	0.370105	-0.0907726	0.174337	0.313228	0.734027		0.73496	0.98525	0.827588
TG(59:6)+Cl-37 & TG(58:10)+Acetate & PG(51:1)	0.0632495	0.152746	0.0156953	0.0778054	-0.00670059	0.0210515	1.15501	0.331955		0.576819	0.31418	0.882987
TG(60:11)+Cl-35 & TG(60:12)+Cl-37 & PI(45:2) & PG(52:7)	11.897	36.7399	-0.267407	0.158618	-0.304787	0.117968	0.989627	0.38638		0.455216	0.453093	0.999992
TG(60:7)+Cl-37 & TG(59:11)+Acetate & PG(52:2)	-0.0489471	0	0.00154731	0.101611	-0.0489471	0	2.22253	0.130153		0.182676	1	0.182676
CE_oxid(23:00)	0.675627	2.08072	-0.0190859	0	1.75473	4.37993	0.917396	0.413119		0.859234	0.695912	0.385438
CE(10:00)	-2.23727	2.21998	2.28133	5.82828	-1.89958	3.20642	3.47822	0.0471546	*	0.0654725	0.982903	0.0932647
CE(22:06)_[M+Na]1+	0.129992	0.337487	0.313409	0.556203	0	0	1.58164	0.226334		0.56205	0.745886	0.200962
Cer(32:01)_[M+H-H2O]1+	26.7665	19.8382	57.6727	41.5323	67.163	45.0387	2.90504	0.0741611		0.203218	0.0743431	0.85175
Cer(34:01)_[M+H-H2O]1+	3.77925	2.75554	12.8798	8.48722	9.60344	6.09124	4.91431	0.0162601	*	0.013225	0.138714	0.514815
Cer(34:02)_[M+H-H2O]1+	7.15367	8.46318	18.8843	13.5444	11.3196	12.8949	2.26613	0.125459		0.111094	0.739081	0.380228
Cer(34:04)	-0.142419	0.439692	-0.240472	0.476954	0.257096	2.17395	0.364416	0.69838		0.986201	0.795795	0.70308
Cer(35:02)_[M+H-H2O]1+	0.246592	2.61762	2.16937	4.18615	1.09247	4.81552	0.527183	0.596945		0.569066	0.894587	0.835285
Cer(35:04) & CE_oxid(8:00)	2.93449	8.60987	13.0443	13.1467	-0.810111	10.9069	3.78981	0.0371238	*	0.148849	0.754612	0.0351979
Cer(36:02)_[M+H-H2O]1+	6.69666	6.35053	12.8797	9.48278	10.031	9.86592	1.13619	0.33771		0.306005	0.699303	0.769335
Cer(36:03)_[M+H-H2O]1+	0.23842	5.435	12.4747	12.5893	0.0867487	8.65463	5.1893	0.0133991	*	0.0275396	0.999349	0.0255102
Cer(37:00)	0.177978	0.394421	0.313976	0.651839	0.0192449	0.0930189	0.997276	0.38366		0.793574	0.730674	0.351317
Cer(37:04) & CE_oxid(10:00)	-0.594716	0.178095	-0.287454	0.374052	-0.59942	0.1705	4.29935	0.0253589	*	0.0476594	0.99918	0.0439063
Cer(38:00)	0.0180929	0.0996904	0.015844	0.0993145	2.05165	6.08793	1.00477	0.381016		0.999999	0.449276	0.448509
Cer(38:01)_[M+H-H2O]1+	0.0542829	0.263541	0.172463	0.405634	3.83507	7.91063	1.98614	0.159148		0.998347	0.206872	0.226531
Cer(39:01)_[M+H-H2O]1+	0.189488	0.280592	0.18487	0.443062	1.00466	2.91333	0.686401	0.512996		0.999982	0.576736	0.573229
Cer(40:01)_[M+H-H2O]1+	0.00721482	0.188925	-0.0477673	0.0424292	2.53657	6.62474	1.33996	0.28075		0.999488	0.355632	0.340564
Cer(41:02)_[M+H-H2O]1+	0.260396	0.675187	0.147077	0.336636	0.294492	0.810348	0.131178	0.877687		0.925252	0.992969	0.877085
Cer(41:04) & CE_oxid(14:00)	0.0270942	0.161356	-0.0152103	0.0657731	0.1072	0.207692	1.41989	0.261328		0.83548	0.531905	0.241328
Cer(42:08)	-2.15518	1.09048	-0.250136	4.9812	-1.22014	2.2603	0.787505	0.466386		0.433609	0.812866	0.80026
DG(18:00)_[M+H-H2O]1+	16.6138	19.2619	10.9059	13.2674	19.9985	22.3096	0.545774	0.586415		0.794793	0.921907	0.563438
DG(20:00)_[M+H-H2O]1+	58.0337	55.8657	45.2359	39.6918	99.5164	91.5052	1.66335	0.210614		0.911307	0.39114	0.209747
DG(22:00)_[M+H-H2O]1+	44.8387	30.88	40.3787	31.7037	51.6897	36.2299	0.26792	0.767227		0.955841	0.89918	0.750301
DG(23:00)_[M+H-H2O]1+	0.554799	1.0747	0.374443	0.4113	0.685174	1.00594	0.281395	0.757186		0.901993	0.947411	0.738317
DG(24:00)_[M+H-H2O]1+	29.9652	20.5312	36.6468	22.7112	38.4124	22.1244	0.375673	0.690795		0.794191	0.693484	0.983881
DG(24:01)_[M+H-H2O]1+	4.32599	4.9128	2.39892	3.43845	4.74663	6.99468	0.498448	0.613623		0.72552	0.984616	0.623176
DG(25:00)_[M+H-H2O]1+	0.518965	0.595014	0.206274	0.447757	2.33397	4.96424	1.41423	0.262655		0.97157	0.39364	0.283093
DG(26:00)_[M+H-H2O]1+	26.9731	17.9483	32.4157	20.3802	38.3108	18.912	0.792691	0.464122		0.819153	0.431463	0.791626
DG(26:01)_[M+H-H2O]1+	1.61494	2.82749	1.0698	1.67549	1.92609	2.78412	0.273396	0.763129		0.888191	0.961972	0.748073
DG(26:03)_[M+H-H2O]1+	0.0742012	0.11537	0.0227493	0.0794828	0.210535	0.432094	1.23218	0.309456		0.909301	0.521646	0.300081
DG(27:00)_[M+H-H2O]1+	1.28257	1.62287	1.80097	3.11399	2.62949	3.75106	0.472036	0.6294		0.927279	0.606609	0.825449
DG(28:00)_[M+H-H2O]1+	27.2365	16.3565	35.584	24.2083	39.5693	26.5896	0.685308	0.513526		0.720807	0.495386	0.927292
DG(28:01)_[M+H-H2O]1+	2.31142	3.59984	1.91883	2.32867	3.98262	6.10645	0.582506	0.566199		0.979624	0.69269	0.573993
DG(28:02)_[M+H-H2O]1+	-0.0398651	0.0662735	-0.0234744	0.0902913	0.0162403	0.156629	0.606078	0.553624		0.947625	0.540994	0.731891
DG(29:00)_[M+H-H2O]1+	10.8789	7.94662	13.2697	15.6583	17.7041	19.2503	0.476995	0.626404		0.939428	0.607048	0.807767
DG(29:01)_[M+H-H2O]1+	0.635988	1.48588	0.148984	0.338168	0.451006	1.05104	0.476159	0.626908		0.604488	0.928608	0.821731
DG(29:02)_[M+H-H2O]1+	0.0104937	0.121129	-0.0298827	0	0.188384	0.25403	4.59728	0.0204048	*	0.858873	0.0717498	0.0231875
DG(30:00)_[M+H-H2O]1+	47.2523	29.801	76.4652	45.2373	87.2938	63.6243	1.65883	0.211453		0.417309	0.204162	0.883134
DG(30:01)_[M+H-H2O]1+	2.82711	6.58994	4.36687	7.72013	10.7565	20.8344	0.888726	0.424282		0.967727	0.432381	0.575999
DG(30:02)_[M+H-H2O]1+	0.0790368	0.321684	0.174286	0.44487	0.336336	0.68949	0.588207	0.56313		0.917057	0.539746	0.779762
DG(30:03)_[M+H-H2O]1+	0.0177823	0.114183	0.0894814	0.201238	0.0170353	0.165629	0.57744	0.568942		0.629614	0.999949	0.62367
DG(31:00)_[M+H-H2O]1+	21.6752	13.691	36.9527	28.2235	43.8273	36.0701	1.51908	0.239227		0.479483	0.224798	0.85825
DG(31:01)_[M+H-H2O]1+	-0.136998	1.89516	1.04865	5.12713	5.74255	15.0503	1.01811	0.376357		0.960086	0.382781	0.537067
DG(31:02)_[M+H-H2O]1+	0.150347	0.695012	0.213542	1.05072	0.455234	1.25939	0.220333	0.803857		0.99068	0.805821	0.872697
DG(31:03)_[M+H-H2O]1+	0.0285748	0.158449	0.638668	1.23237	-0.0323129	0.0533376	2.40359	0.111822		0.190183	0.982332	0.138295
DG(32:00)_[M+H-H2O]1+	77.1283	39.1435	132.973	82.4595	138.528	106.471	1.58315	0.226032		0.325948	0.261454	0.988394
DG(32:01)_[M+H-H2O]1+	9.80913	13.0987	24.1531	23.8737	34.5377	48.7167	1.33648	0.281632		0.618215	0.253589	0.775153
DG(32:02)_[M+H-H2O]1+	-2.70881	3.54982	-0.419403	7.3326	1.07688	11.6852	0.483721	0.622367		0.826475	0.598422	0.921442
DG(32:03)_[M+H-H2O]1+	-2.29125	1.76649	0.296605	4.6634	-1.35754	2.70966	1.43969	0.256746		0.235034	0.819041	0.540805
DG(32:04)_[M+H-H2O]1+	-2.1551	2.02867	-0.561857	3.49825	5.67344	22.3677	0.894514	0.422003		0.964152	0.427777	0.57913
DG(32:05)_[M+NH4]1+	0.118358	0.214353	0.151118	0.407829	0.159108	0.38893	0.0346301	0.966011		0.978289	0.966624	0.998694
DG(33:00)_[M+H-H2O]1+	8.3876	9.99983	19.1583	16.4156	22.2481	24.8211	1.45045	0.254291		0.430471	0.255918	0.930659
DG(33:01)_[M+H-H2O]1+	-2.44528	4.03619	2.34485	9.39318	5.82376	19.6731	0.946824	0.401991		0.710328	0.371794	0.83382
DG(33:02)_[M+H-H2O]1+	-1.55981	0.404356	-0.823773	1.69851	-0.0661856	3.33327	1.06361	0.360924		0.754926	0.328149	0.74259
DG(33:03)_[M+H-H2O]1+	-0.0564835	0.752189	-0.183893	0.287651	-0.0283792	0.580846	0.188084	0.829755		0.885266	0.994057	0.834379
DG(33:03)_[M+NH4]1+	0.348801	0.722173	0.117861	0.353582	0.0652071	0.146636	0.919669	0.412248		0.560659	0.422598	0.969627
DG(33:05)_[M+NH4]1+	0.253085	0.450384	0.169545	0.464908	-0.00852887	0	1.15061	0.333291		0.88402	0.315633	0.577352
DG(34:00)_[M+H-H2O]1+	34.1349	22.6163	58.7109	48.7104	67.0393	60.8227	1.20029	0.318548		0.515617	0.313308	0.924838
DG(34:01)_[M+H-H2O]1+	22.4813	19.624	48.8989	31.4544	53.1521	55.244	1.68424	0.206789		0.327916	0.22808	0.970082
DG(34:02)_[M+H-H2O]1+	0.56711	8.58908	10.0453	16.4268	11.0718	22.9273	1.04175	0.368251		0.475487	0.40399	0.991022
DG(34:03)_[M+H-H2O]1+	-4.19235	8.42394	1.01989	13.2554	-1.70685	12.5705	0.453465	0.640756		0.613489	0.893122	0.872933
DG(34:04)_[M+H-H2O]1+	-7.14572	9.19263	0.0963686	18.8544	-3.68926	15.3798	0.523651	0.598968		0.569881	0.877522	0.8551
DG(34:06)_[M+H-H2O]1+	2.30753	7.21986	-0.0450706	0.183123	14.2303	39.6873	0.971979	0.392736		0.975031	0.531715	0.40875
DG(35:00)_[M+H-H2O]1+	-0.417106	1.87162	1.30137	3.26422	0.800168	3.60446	0.776699	0.471141		0.457904	0.671092	0.933655
DG(35:01)_[M+H-H2O]1+	-2.88855	3.33369	-0.740606	5.98551	-0.267141	7.49401	0.51109	0.606224		0.720293	0.61559	0.983959
DG(35:02)_[M+H-H2O]1+	-1.58081	0.796304	-0.476709	2.7055	-1.02571	0.994807	0.920062	0.412097		0.378951	0.776105	0.780358
DG(35:03)_[M+H-H2O]1+	-0.605818	0.375582	-0.293991	1.0874	-0.712131	0.300902	0.901812	0.419147		0.606405	0.942396	0.413236
DG(35:03)_[M+NH4]1+	4.91355	13.8174	0.131625	0.291325	0.0455695	0.17896	1.09702	0.350031		0.424608	0.412104	0.999712
DG(35:04)_[M+H-H2O]1+	-0.995596	1.26835	-0.750898	1.89395	10.7982	35.6789	0.959499	0.397298		0.999651	0.457742	0.472166
DG(35:04)_[M+NH4]1+	0.282295	0.974594	0.0701567	0.413506	-0.0170948	0.114711	0.564492	0.576018		0.747174	0.563795	0.951369
DG(35:05)_[M+NH4]1+	0.158949	0.296125	0.174485	0.337059	0.053031	0.244846	0.451486	0.641979		0.993149	0.729763	0.662066
DG(36:00)_[M+H-H2O]1+	10.9593	9.78876	13.9871	10.496	12.7901	12.4158	0.17433	0.841074		0.828752	0.933279	0.970862
DG(36:01)_[M+H-H2O]1+	3.18131	14.9237	19.8483	18.9464	23.0407	23.1148	2.75158	0.0839676		0.180391	0.0944117	0.934484
DG(36:02)_[M+H-H2O]1+	13.7459	8.05367	25.7267	17.5171	60.3344	90.1204	1.86059	0.177335		0.882437	0.172936	0.366996
DG(36:03)_[M+H-H2O]1+	-2.2313	3.5464	4.48483	9.53693	11.2089	19.7287	2.47449	0.105423		0.516339	0.087231	0.515562
DG(36:04)_[M+H-H2O]1+	-5.45658	6.98713	6.7409	15.4876	19.2964	40.8144	2.11619	0.142419		0.575568	0.120384	0.557416
DG(36:05)_[M+H-H2O]1+	-19.7312	22.6456	19.7926	50.4185	16.3088	51.0414	2.28428	0.12356		0.151986	0.204342	0.984178
DG(36:06)_[M+H-H2O]1+	-14.5531	12.0733	0.833461	25.5496	-1.66354	23.367	1.36926	0.273455		0.289914	0.413463	0.966127
DG(37:01)_[M+H-H2O]1+	0.485171	3.62952	2.64433	4.91978	3.04443	6.58228	0.634086	0.539075		0.655919	0.555442	0.985355
DG(37:02)_[M+H-H2O]1+	-1.37818	0.50455	-0.54081	1.2868	-0.87111	0.504305	2.21885	0.130557		0.112928	0.427319	0.691552
DG(37:04)_[M+H-H2O]1+	-0.44289	0.734755	0.336906	1.94196	-0.453709	0.405838	1.23994	0.307285		0.380099	0.999805	0.3704
DG(37:05)	0.0771536	0.307238	0.441939	0.551959	0.0598476	0.181839	2.90921	0.0739126		0.124568	0.994856	0.103724
DG(37:05)_[M+H-H2O]1+	-3.78707	5.78256	-0.535843	9.44587	-2.94894	9.21047	0.370764	0.694091		0.688841	0.975146	0.813098
DG(38:00)_[M+H-H2O]1+	0.35248	0.559992	0.524009	0.833613	0.655144	0.625662	0.444308	0.646437		0.856145	0.620949	0.912976
DG(38:01)_[M+H-H2O]1+	-0.622946	4.14375	1.66251	5.65549	0.798399	5.37122	0.460942	0.636157		0.614237	0.826066	0.931449
DG(38:02)_[M+H-H2O]1+	0.405978	9.4979	9.04496	15.4116	6.95692	15.0284	0.990969	0.385902		0.382813	0.56989	0.943214
DG(38:03)_[M+H-H2O]1+	-3.01652	1.44912	-1.0714	3.96058	-1.8366	3.78802	0.806769	0.458037		0.430382	0.727754	0.873905
DG(38:04)_[M+H-H2O]1+	14.1555	15.3178	25.2605	17.2623	22.256	14.9591	1.17775	0.325148		0.316299	0.533995	0.915333
DG(38:05)_[M+H-H2O]1+	-2.17394	14.2354	27.7911	24.7917	16.5477	31.2783	3.44545	0.0483692	*	0.0403291	0.255463	0.599392
DG(38:06)_[M+H-H2O]1+	-15.684	19.3203	26.6993	47.1365	19.2797	50.2441	2.70185	0.0874405		0.0958641	0.192478	0.923355
DG(38:08)_[M+H-H2O]1+	-4.07084	1.33302	-1.99078	3.76838	-3.14284	2.34128	1.36621	0.274205		0.244914	0.744761	0.637043
DG(38:09)_[M+H-H2O]1+	-2.54828	0.327567	-1.43003	2.07097	-2.20395	0.665571	1.83007	0.182088		0.169825	0.834554	0.412879
DG(39:01)_[M+H-H2O]1+	0.145137	0.398254	0.328146	0.56585	0.320985	0.450901	0.425299	0.658404		0.698033	0.717259	0.999441
DG(39:01)_[M+NH4]1+	5.78994	15.1578	0.801851	1.28393	3.61768	8.39135	0.559531	0.578754		0.55046	0.890699	0.823825
DG(39:02)_[M+H-H2O]1+	-0.228677	0.710588	0.193896	1.64946	-0.25348	0.760058	0.448808	0.643638		0.708942	0.998797	0.68057
DG(39:04)_[M+H-H2O]1+	0.204041	0.513903	0.00977465	0.23692	3.87344	11.4653	0.970869	0.393139		0.997871	0.479363	0.44382
DG(39:05)_[M+H-H2O]1+	-0.476625	3.44643	-0.0616613	2.75041	-1.13248	1.72668	0.350983	0.707549		0.944589	0.867753	0.687892
DG(40:01)_[M+H-H2O]1+	-0.233565	0.277621	-0.189313	0.425844	-0.255345	0.403778	0.072528	0.930243		0.966062	0.991661	0.926139
DG(40:02)_[M+H-H2O]1+	2.51066	6.94062	6.45063	6.777	0.972371	5.95338	1.66396	0.210501		0.424216	0.873612	0.201478
DG(40:04)_[M+H-H2O]1+	114.458	96.1146	173.097	132.582	165.56	95.0882	0.766366	0.475737		0.500848	0.58916	0.988285
DG(40:06)_[M+H-H2O]1+	-2.68875	13.0113	21.8738	22.2098	13.1021	26.7645	3.03374	0.0668917		0.0575123	0.280901	0.665226
DG(40:07)_[M+H-H2O]1+	-4.84262	7.64044	3.19266	15.3016	3.75779	13.548	1.3125	0.28778		0.380713	0.333022	0.99502
DG(41:01)_[M+H-H2O]1+	0.028848	0.102422	-0.00529271	0	0.128413	0.303117	1.27286	0.298264		0.919047	0.497553	0.292713
DG(41:04)_[M+H-H2O]1+	0.183957	0.355863	-0.0399082	0	0.109164	0.329947	1.48913	0.245678		0.227663	0.839139	0.506236
DG(41:05)_[M+H-H2O]1+	1.46799	3.76075	0.121158	0.503959	0.176792	0.575869	1.06452	0.360624		0.414625	0.4441	0.998437
DG(42:00)_[M+H-H2O]1+	0.0705989	0.140139	0.230371	0.600384	4.50981	12.7866	1.04471	0.367249		0.998841	0.422993	0.44855
DG(42:04)_[M+H-H2O]1+	149.173	120.784	228.046	176.552	216.133	118.26	0.81696	0.453685		0.472915	0.579964	0.982489
DG(42:05)_[M+H-H2O]1+	-0.0492334	0.156283	0.105296	0.497822	0.162198	0.43615	0.698829	0.507003		0.685429	0.498168	0.949343
DG(42:06)_[M+H-H2O]1+	25.4299	25.8522	35.4069	35.0849	46.5803	55.4987	0.607058	0.553108		0.862617	0.522537	0.831073
DG(42:07)_[M+H-H2O]1+	3.53437	9.58478	11.3591	13.9873	17.7835	24.926	1.51287	0.24055		0.612457	0.212516	0.716841
DG(42:10)_[M+H-H2O]1+	0.610062	7.61059	-1.56337	2.75444	-2.77246	1.72051	1.15852	0.330894		0.605421	0.307796	0.854045
DG(43:04)_[M+H-H2O]1+	0.22969	0.383537	0.123666	0.24205	0.278915	0.509767	0.365049	0.697951		0.836731	0.962067	0.68475
DG(43:05)_[M+H-H2O]1+	0.0497349	0.186279	0.000311051	0.0380076	0.116248	0.241553	0.967123	0.394504		0.826354	0.709618	0.363935
DG(43:05)_[M+NH4]1+	-0.0373243	0	0.0543871	0.184962	0.156051	0.580125	0.681396	0.515431		0.845726	0.48379	0.814208
DG(44:01)_[M+H-H2O]1+	0.0768535	0.210105	0.0548663	0.334481	0.162182	0.329064	0.328277	0.723347		0.986487	0.816167	0.72644
DG(44:04)_[M+H-H2O]1+	0.568788	0.858726	0.465367	0.441165	0.824695	1.17307	0.40026	0.674537		0.96615	0.811263	0.66456
DG(44:05)_[M+H-H2O]1+	0.0709233	0.273278	0.346918	0.400212	0.125004	0.33791	1.6547	0.212222		0.219757	0.939704	0.366804
DG(44:11)_[M+NH4]1+	8.73556	24.0894	7.70586	20.4352	6.27997	12.1685	0.0358256	0.96486		0.993139	0.961661	0.986889
DG(44:12)_[M+H-H2O]1+	-3.91533	0.766312	-2.59577	3.01386	-3.1301	2.16219	0.829164	0.448533		0.419731	0.729561	0.86318
DG(46:06)_[M+H-H2O]1+	0.530661	0.911229	0.642874	1.68573	0.675662	1.82276	0.0223196	0.977948		0.986698	0.977898	0.998857
Hydroxycholesterol_[M+H-2H2O]1+	12.0242	15.3219	13.3674	14.0028	20.146	14.6388	0.793209	0.463896		0.97942	0.479132	0.595897
LPC-P(15:00)	-6.41619	2.92916	-0.618516	6.75501	-2.1291	4.9623	3.09805	0.0635515		0.0613453	0.199587	0.807882
LPC(16:00)	-11.1399	7.59354	22.3745	34.5311	25.5333	25.5971	5.85298	0.00850444	* *	0.0247177	0.01347	0.961838
LPC(18:01) & PC-P(18:00) & PC-O(18:01)	-2.81953	1.39803	3.11058	7.52057	1.35689	3.639	3.49209	0.0466503	*	0.0426472	0.187248	0.7302
LPE-O(18:01) & LPC-P(15:00)	-6.41619	2.92916	-0.618516	6.75501	-2.1291	4.9623	3.09805	0.0635515		0.0613453	0.199587	0.807882
LPG(19:00)_[M+NH4]1+	9.05215	18.5999	11.6664	24.0113	17.1973	20.1375	0.351619	0.707112		0.962487	0.69375	0.843566
LPI(19:01)_[M+NH4]1+	0.351462	0.402184	0.543415	0.95458	0.646119	0.874291	0.328719	0.723035		0.862218	0.70739	0.95825
LPI(20:04)_[M+NH4]1+	0.255554	0.502607	0.173488	0.318221	0.408493	0.936893	0.311848	0.735015		0.960191	0.868973	0.719821
LPS(22:01)	0.676011	1.42191	1.09608	1.1672	1.28819	2.93536	0.220537	0.803696		0.896824	0.794536	0.977393
LPS(22:02)_[M+Na]1+	-0.0033349	0.0561275	0.202844	0.46388	0.053712	0.253858	1.08219	0.35482		0.344547	0.918216	0.565367
PA(24:01)	1.92	7.88193	4.02046	9.15717	8.13398	19.5428	0.511003	0.606274		0.939857	0.58783	0.789777
PA(30:02)_[M+Na]1+	0.501516	0.673292	0.819945	0.888088	1.48423	1.9979	1.29696	0.29184		0.866531	0.274109	0.543218
PA(33:03)_[M+Na]1+	210.117	416.048	127.757	142.268	103.373	82.3177	0.422135	0.66042		0.77925	0.659813	0.978149
PA(34:03)_[M+Na]1+	0.0731431	0.292224	0.567245	1.11768	10.2999	29.1498	1.05518	0.363731		0.997867	0.415378	0.449938
PA(34:04)_[M+Na]1+	0.316254	0.486765	0.469778	1.05651	0.273105	0.615705	0.166548	0.847552		0.904109	0.992035	0.84794
PA(35:01)_[M+Na]1+	0.00415125	0.0477672	0.114254	0.378077	-0.0117712	0	0.875642	0.429485		0.54644	0.987098	0.456022
PA(37:06)_[M+Na]1+	0.486915	1.12189	0.224129	0.488708	0.31528	0.471615	0.279495	0.758593		0.744656	0.880959	0.96474
PA(38:01)_[M+Na]1+	0.969922	2.40241	0.676656	2.32932	0.28884	1.252	0.246871	0.783201		0.951198	0.765531	0.91636
PA(39:04)_[M+Na]1+	-0.0417234	0	0.0754169	0.300433	-0.0166389	0.0752534	1.07079	0.358551		0.361957	0.952453	0.528046
PA(40:05)_[M+Na]1+	-0.0462064	0.0383534	0.230319	0.746046	0.153799	0.439959	0.73236	0.491211		0.480845	0.677652	0.943812
PA(40:06)_[M+Na]1+	0.0436076	0.203604	0.0997493	0.239471	0.298869	0.465361	1.5405	0.234725		0.928545	0.237041	0.407381
PA(41:03)_[M+Na]1+	-0.0921564	1.0101	0.416041	2.16696	-0.168894	0.644931	0.444942	0.646042		0.734128	0.99288	0.665237
PC-O(16:00) & LPE(19:00)	-11.1399	7.59354	22.3745	34.5311	25.5333	25.5971	5.85298	0.00850444	* *	0.0247177	0.01347	0.961838
PC-O(30:05) & PC-P(30:04)	35.7738	71.0073	52.0959	72.3106	58.3875	97.0351	0.186837	0.830774		0.904602	0.825598	0.985156
PC-O(38:03)	2.20251	6.58644	0.610581	1.98459	-0.30084	0.180713	0.915318	0.413917		0.676207	0.389334	0.878275
PC-O(40:07) & PC-P(40:06) & PC-P(40:06)	4.76114	9.19536	5.52421	9.77464	22.3951	52.4068	0.916681	0.413394		0.99852	0.465976	0.496102
PC-P(40:05) & PC-O(40:06) & PC-O(40:06)	1.66637	3.56842	5.47031	9.19574	2.56678	3.52633	0.972392	0.392586		0.390597	0.946623	0.57269
PC-P(41:05)	13.3718	40.0098	0.254361	0.463515	0.0369227	0.158363	0.983559	0.388553		0.462044	0.450682	0.99978
PC-P(43:04) & PC-O(43:05)	0.480792	2.3066	1.71335	3.79462	11.4221	30.1382	1.04491	0.367184		0.987897	0.398351	0.481401
PC-P(43:06)	1.53955	3.73001	0.0357773	0.125981	4.54258	12.5164	0.833339	0.446785		0.906448	0.67939	0.426461
PC-P(44:06)	0.0582726	0.2814	-0.0150821	0.0613359	1.87486	4.84024	1.31632	0.286791		0.998298	0.368631	0.340853
PC(20:00) & PE(23:00)	-0.0214763	0	-0.0214763	0	0.118605	0.296536	2.00839	0.156141		1	0.212866	0.212866
PC(28:00) & PE(31:00) & DG(40:10)_[M+NH4]1+	-0.0130793	0.269431	1.09485	2.42454	0.0116859	0.320448	1.78505	0.189355		0.243079	0.999246	0.257816
PC(30:04)	0.385887	1.25996	0.47408	1.30229	0.578721	0.931576	0.0606091	0.941335		0.98616	0.935694	0.980577
PC(32:00) & PE(35:00) & DG(44:10)_[M+NH4]1+	0.651345	2.97876	5.31905	12.1189	2.21802	5.92708	0.798245	0.46171		0.44118	0.909106	0.691631
PC(32:01) & PE(35:01)	8.73556	24.0894	7.70586	20.4352	6.28019	12.1683	0.0358189	0.964866		0.993139	0.961668	0.986893
PC(34:00) & PE(37:00)	0.077782	0.205717	0.704473	1.674	0.48302	0.570905	0.860113	0.43575		0.412591	0.684632	0.891791
PC(34:01) & PE(37:01)	9.70492	20.3611	14.3809	27.6783	31.3012	73.281	0.53208	0.594151		0.97549	0.596009	0.725754
PC(34:04) & PE(37:04)	-1.10844	4.56273	6.01468	16.7652	1.68984	8.12957	0.944973	0.402681		0.374892	0.854495	0.689405
pc(34:07) & PE(37:07) & PA(39:08)_[M+NH4]1+	0	0	0.191088	0.573263	0.498745	0.447132	3.23449	0.0570479		0.605031	0.0475999	0.284188
PC(36:00) & PE(39:00)	-0.0213018	0.0919703	0.122308	0.295119	0.261568	0.723711	0.87217	0.430877		0.782633	0.397792	0.794042
PC(36:02) & PE(39:02)	1.81423	3.48053	7.77092	12.2688	2.78413	4.52618	1.50613	0.241993		0.257895	0.962552	0.380259
PC(36:03) & PE(39:03)	0.180083	1.80094	4.65113	10.5317	1.18484	3.27352	1.18973	0.321621		0.322635	0.941759	0.499712
PC(36:04) & PE(39:04)	7.81777	16.411	27.9911	35.2488	20.2355	29.2747	1.1803	0.324394		0.298295	0.622451	0.829133
PC(36:05) & PE(39:05)	26.6362	70.9335	107.604	174.067	77.54	135.947	0.840477	0.443814		0.418439	0.702824	0.883116
PC(36:06) & PE(39:06)	-0.991196	5.77023	6.30821	17.6691	5.53749	15.4532	0.743199	0.486221		0.51761	0.588648	0.992464
PC(38:02) & PE(41:02)	4.6133	8.6156	7.77075	16.5634	2.83202	6.67208	0.429674	0.655629		0.829315	0.941846	0.636129
PC(38:05) & PE(41:05)	9.84983	21.3017	39.1604	51.6654	29.8016	36.8781	1.34985	0.278265		0.261531	0.526379	0.865493
PC(38:06)	19.566	41.6909	84.3473	108.332	73.5672	75.2619	1.69974	0.203998		0.218281	0.339828	0.955901
PC(38:07)	0.345778	2.63108	4.43292	10.2819	1.5549	5.12244	0.857036	0.437003		0.4229	0.924898	0.647169
PC(40:02) & PE(43:02)	1.54703	4.54162	1.85253	3.68595	0.110016	0.467366	0.678927	0.516636		0.980046	0.645628	0.528632
PC(40:05) & PE(43:05)	0.542064	4.11753	4.9956	11.2127	1.89934	6.35595	0.768438	0.474812		0.459285	0.928079	0.681835
PC(40:07) & PE(43:07)	2.84411	4.89689	10.0639	18.7043	5.08226	7.66568	0.852491	0.438861		0.422283	0.917733	0.657794
PC(40:08) & PE(43:08)	-0.0500855	0.0944974	0.954457	2.11472	0.159353	0.323088	1.65378	0.212392		0.217162	0.93149	0.374928
PC(40:09) & PE(43:09) & PI(32:00)_[M+NH4]1+	0.088464	0.249849	0.50227	1.10733	0.122934	0.454675	0.951917	0.400098		0.440066	0.994105	0.49967
PC(42:07)	2.66822	6.88068	9.1019	16.3021	5.47997	9.59614	0.693195	0.50971		0.479439	0.865655	0.787923
PC(44:08)	0.0314669	0.176396	0.949816	1.84351	0.0598427	0.184395	2.12578	0.141262		0.186758	0.998271	0.205407
PE-O(40:06) & PC-O(37:06) & PC-P(37:05)	1.07222	4.3735	7.74857	10.9931	6.88514	10.6271	1.40758	0.264223		0.289595	0.385994	0.978321
PE-O(42:04) & PC-P(39:03)	0.176492	0.553936	0.152835	0.537022	0.058783	0.300563	0.152681	0.859231		0.993944	0.861228	0.908815
PE-O(42:06) & PC-O(39:06) & PC-P(39:05)	1.03299	1.88679	1.71116	3.64357	10.7197	29.9727	0.862654	0.434718		0.996267	0.478205	0.526831
PE-P(40:06) & PC-P(37:06)	7.58395	17.985	19.0984	18.3668	10.0316	20.0066	0.936326	0.405923		0.409546	0.958922	0.570084
PE(26:02)	0.327149	0.644307	0.444944	1.0325	0.89542	1.20155	0.830386	0.448021		0.965362	0.452743	0.60376
PE(28:00) & PC(25:00)	0.723332	1.62245	0.579269	0.812839	1.00541	2.17168	0.158398	0.854395		0.980915	0.928955	0.845803
PE(32:06)	96.4365	191.07	64.0256	71.5491	49.1825	42.5387	0.362983	0.699351		0.836497	0.686547	0.963015
PE(34:05)	0.0211877	0.138799	0.167801	0.303488	0.0386287	0.191122	1.17097	0.327161		0.356377	0.984819	0.44525
PE(36:01) & PC(33:01)	20.071	59.1518	1.76811	3.94424	0.363784	0.9264	0.928513	0.408876		0.502943	0.452515	0.995834
PE(36:02) & PC(33:02)	16.1154	18.968	14.8831	19.2339	30.758	33.5911	1.13327	0.33861		0.993937	0.437409	0.380695
PE(36:07) & PC(33:06) & PA(38:08)_[M+NH4]1+	0.134899	0.357916	0.188379	0.532295	0.354035	0.532745	0.506937	0.608644		0.969888	0.605094	0.74834
PE(40:05) & PC(37:05) & PA(42:06)_[M+NH4]1+	2.04182	10.752	14.6385	27.4465	7.70479	16.4234	0.94384	0.403104		0.371159	0.812499	0.733573
PE(40:06) & PC(37:06)	-0.0582846	2.51937	3.35517	8.97367	3.15452	5.78859	0.822909	0.451166		0.49772	0.537782	0.997514
PE(42:02) & PC(39:02)	0.127835	0.406185	0.641374	1.37651	0.277677	0.54504	0.798962	0.4614		0.448099	0.931764	0.663681
PE(42:05) & PC(39:05)	-0.678224	5.58747	4.72096	12.6004	0.573689	6.01158	0.95358	0.399482		0.398573	0.949837	0.575809
PE(42:09)	0.0368572	0.12694	-0.0103519	0.0426583	0.0785923	0.20553	0.88851	0.424368		0.761671	0.80788	0.391676
PE(44:00) & PC(41:00)	0.0174952	0.0524857	0.0733561	0.220068	0	0	0.774339	0.472187		0.641081	0.956554	0.469619
PE(44:12)	0.109234	0.393598	-0.0219654	0	0.104945	0.31421	0.591455	0.561389		0.610305	0.99946	0.629581
PE(46:00) & PC(43:00)	0.0339937	0.103251	-0.000423199	0	0.0398358	0.120777	0.506083	0.609143		0.709117	0.989994	0.626462
PE(48:06) & PC(45:06)	1.19734	2.66719	0.037031	0.127454	2.80883	7.59166	0.80782	0.457586		0.85758	0.744944	0.427745
PG-O(32:00)	0.281603	0.505078	0.0782648	0.204339	5.65302	16.1923	1.02813	0.372897		0.998828	0.454277	0.428427
PG-O(36:05)_[M+Na]1+	0.0464347	0.128281	0.284964	0.45758	0.0404511	0.14353	2.13133	0.140598		0.202511	0.998919	0.187818
PG-O(40:05)	0.194326	0.647797	3.91133	6.86409	0.793601	1.58902	2.148	0.138623		0.151988	0.948129	0.257199
PG-O(42:04)_[M+Na]1+	-0.00904209	0.0931424	0.241195	0.64674	0.0374124	0.209197	1.01627	0.376996		0.387511	0.966504	0.528497
PG(29:00)_[M+NH4]1+	0.226864	0.940216	0.159055	1.06097	0.387437	1.04596	0.119674	0.887736		0.98904	0.940205	0.883053
PG(30:01)_[M+Na]1+	0.481317	0.898223	0.677912	1.29855	32.4568	96.1859	0.988268	0.386866		0.999969	0.452506	0.456772
PG(31:01)_[M+Na]1+	0.321005	0.737471	0.257912	0.53316	0.392476	0.624292	0.100491	0.904772		0.975992	0.969307	0.895739
PG(34:00)_[M+NH4]1+	0.801032	1.66476	0.680116	1.35309	0.0809229	0.380799	0.845738	0.441638		0.977361	0.456441	0.577576
PG(34:03)_[M+Na]1+ & PG(36:06)	0.118032	0.291958	0.0426294	0.256222	0.190085	0.645729	0.258502	0.77433		0.928422	0.934414	0.754773
PG(36:00)	-0.355916	1.7894	3.34184	4.63693	1.27329	2.90496	2.79797	0.0808631		0.0664754	0.559646	0.398042
PG(36:01)	0.908617	8.57625	2.34821	10.0888	0.287189	7.91409	0.126818	0.88148		0.937417	0.988001	0.876291
PG(37:05)_[M+Na]1+	0.0915453	0.319385	0.122854	0.403888	0.103507	0.266108	0.020061	0.980155		0.978538	0.996835	0.991744
PG(37:06)_[M+Na]1+	0.143638	0.22549	0.329428	0.573839	0.093496	0.223753	0.969624	0.393592		0.559063	0.957517	0.397274
PG(37:07)	0.0467236	0.197864	0.147999	0.39656	0.1218	0.415799	0.202028	0.818448		0.814821	0.89314	0.98627
PG(38:06)	0.472178	0.89067	0.124578	0.280208	1.32084	3.52562	0.768644	0.47472		0.934822	0.673175	0.461696
PG(39:00)	0.314219	1.03868	2.52801	4.73223	0.0769487	0.422454	2.08622	0.146097		0.236115	0.982454	0.174636
PG(39:02)	1.39542	4.08072	0.394727	0.819557	0.222139	0.603283	0.612567	0.550216		0.661352	0.568663	0.987551
PG(40:00)	0.277854	0.401689	0.181456	0.474006	0.182347	0.364267	0.159753	0.853253		0.875878	0.878003	0.999989
PG(40:01)	0.121224	0.315446	0.142321	0.313153	2.00721	5.82993	0.926077	0.409802		0.999903	0.473167	0.48085
PG(40:06)	0.106655	0.136342	0.0261054	0.125929	0.0502895	0.121773	0.936074	0.406018		0.391123	0.625211	0.915773
PG(40:06)_[M+Na]1+ & PG(42:09)	0.414931	0.687737	0.0678768	0.180465	0.257939	0.470679	1.12156	0.342254		0.310797	0.779245	0.695119
PG(41:01)	0.0603776	0.157268	0.216275	0.43145	1.95308	5.13724	1.12036	0.34263		0.993225	0.383216	0.443486
PG(41:04)_[M+Na]1+	0.0882758	0.241325	-0.0137801	0	0.0932605	0.321122	0.6107	0.551194		0.624884	0.998855	0.596812
PG(44:10) & PI-O(36:02)_[M+Na]1+ & PI-O(38:05)	0.0664302	0.21161	0.202588	0.33988	0.063146	0.187849	0.87416	0.430079		0.504733	0.99959	0.488681
PI-O(38:02)_[M+NH4]1+	0.108144	0.178956	-0.00285118	0	1.95954	5.88719	0.945764	0.402386		0.997361	0.490762	0.450861
PI-O(40:02)_[M+NH4]1+	4.77472	14.3376	0.0128146	0.0678438	-0.0196521	0	0.999566	0.38285		0.453061	0.448352	0.999962
PI-P(28:00)	0.23593	0.533641	0.169769	0.527119	2.15265	5.62762	1.06243	0.361317		0.99899	0.441698	0.417988
PI-P(41:00)	0.0701571	0.169402	0.0168428	0.156466	0.495799	1.59333	0.71776	0.498021		0.991874	0.601533	0.527446
PI(30:01)	0.280303	0.403613	0.295393	0.414516	0.985493	3.06509	0.450375	0.642667		0.999826	0.688005	0.698806
PI(30:02)	0.0135119	0.0457866	0.104708	0.319375	0.201277	0.4169	0.856567	0.437195		0.802114	0.404209	0.781177
PI(31:02)	0.313672	0.765589	0.193257	0.468581	0.143734	0.380459	0.216995	0.806496		0.893184	0.799439	0.980994
PI(32:03)	0.50326	1.16312	0.0785709	0.354626	0.28547	0.582561	0.669811	0.521114		0.489383	0.824905	0.84041
PI(35:03)_[M+Na]1+ & PI(37:06)	0.014325	0.0607048	0.130935	0.326036	0.0872241	0.241696	0.556424	0.580475		0.557057	0.792637	0.91932
PI(35:04) & PI(33:01)_[M+Na]1+	0.358957	0.697923	0.183902	0.411862	0.149267	0.421781	0.40876	0.669012		0.763442	0.680283	0.989365
PI(36:02)	0.0375263	0.117446	0.018419	0.102075	0.166143	0.412085	0.898243	0.420541		0.986101	0.53963	0.446322
PI(36:04) & PI(34:01)_[M+Na]1+ & PG(41:06)_[M+Na]1+	0.161642	0.379095	0.00985448	0.0651445	0.0266183	0.107596	1.17207	0.326834		0.358613	0.440775	0.986982
PI(37:02)_[M+NH4]1+	-0.340709	0.0973054	0.190161	1.31116	-0.0680933	0.554977	0.934285	0.406692		0.373634	0.764688	0.78579
PI(37:05)_[M+NH4]1+	0.147477	0.308899	0	0	0.100109	0.300328	0.824645	0.450434		0.432057	0.914298	0.673909
PI(39:06)_[M+NH4]1+	0.0541244	0.143143	0.125046	0.381806	0.234501	0.385123	0.708735	0.502281		0.888374	0.475225	0.755906
PI(44:05)_[M+NH4]1+	0.152144	0.223625	-0.0126862	0.0425796	0.222223	0.428504	1.66788	0.209778		0.437382	0.857135	0.197992
PS-O(40:03) & PG-O(40:05)_[M+NH4]1+ & PS-O(38:00)_[M+Na]1+	-0.294426	2.67281	-0.56824	2.10963	-1.86706	0.442677	1.61639	0.219499		0.953871	0.23222	0.361893
PS-O(40:03)_[M+Na]1+ & PS-O(42:06)	0.0703345	0.155382	-0.016093	0.025011	5.57434	15.7581	1.11538	0.344196		0.999776	0.417978	0.40704
PS-O(42:01) & PG-P(42:02)_[M+NH4]1+	1.49129	3.74666	0.0336516	0.115711	4.47429	12.5328	0.808427	0.457325		0.912083	0.683628	0.437878
PS-P(33:02)_[M+Na]1+	0.829429	1.40401	0.480144	1.19965	2.0018	4.82161	0.64346	0.534298		0.966563	0.6858	0.533596
PS-P(42:00)_[M+Na]1+	9.1374	26.7706	0.0938197	0.235232	-0.018018	0	1.03987	0.36889		0.441286	0.43272	0.99987
PS(31:00) & PG(31:02)_[M+NH4]1+	440.045	642.965	404.013	833.682	334.914	697.894	0.0483015	0.952939		0.993963	0.949862	0.977995
PS(34:03)_[M+Na]1+	0.0528513	0.127523	0.196768	0.550524	-0.00853445	0	0.938921	0.404947		0.623501	0.916241	0.390276
PS(37:03)_[M+Na]1+	-0.014547	0.119447	0.0977959	0.510849	-0.0417424	0.0922338	0.520691	0.600669		0.721695	0.980803	0.607018
PS(40:02) & PG(40:04)_[M+NH4]1+	0.234863	0.597885	0.111718	0.206328	0.177641	0.582548	0.138669	0.871208		0.859337	0.967625	0.95728
PS(40:06) & PG(40:08)_[M+NH4]1+ & PS(38:03)_[M+Na]1+	0.111416	0.427233	-0.0309955	0	0.113698	0.217397	0.807263	0.457825		0.528364	0.999831	0.517897
PS(41:03) & PG(41:05)_[M+NH4]1+	0.0487791	0.132492	-0.000325414	0.0245493	0.296732	0.455725	3.03135	0.0670192		0.923875	0.155625	0.0755737
PS(42:02)_[M+Na]1+ & PS(44:05) & PG(44:07)_[M+NH4]1+	-0.0154483	1.45089e-05	0.00927024	0.0489354	2.08811	5.84361	1.15262	0.332681		0.999867	0.396777	0.405091
PS(43:06)_[M+Na]1+	0.0282427	0.214034	0.0282514	0.214061	0.199045	0.564284	0.640286	0.535911		1	0.596227	0.596258
PS(44:00) & PG(44:02)_[M+NH4]1+	1.20651	2.65303	0.0817432	0.129376	3.30803	7.49704	1.14457	0.335134		0.86257	0.601905	0.313131
PS(44:02)_[M+Na]1+	4.79261	14.3366	0.0200357	0.0739072	-0.00460008	0	1.00252	0.381808		0.451462	0.447893	0.999978
SM(29:01)	-0.0874248	0.042697	-0.0635382	0.0769473	-0.101657	0	1.29364	0.292718		0.585608	0.824505	0.268522
SM(33:03)	0.0529507	1.06233	-0.181397	0.753256	-0.308211	0.453275	0.476743	0.626557		0.808245	0.607108	0.939158
SM(34:01) & DG(44:08)_[M+H-H2O]1+	-0.496848	0.974005	-0.262381	1.40285	-0.790748	0.443016	0.6079	0.552665		0.877518	0.814975	0.523115
SM(37:01)	0.158493	0.410717	0.581466	0.752157	0.0133143	0.0608204	3.18713	0.0592197		0.18809	0.810189	0.0575835
SM(39:00)	-0.00535948	0	0.027214	0.0977204	-0.00535948	0	1	0.382697		0.450541	1	0.450541
SM(40:01)	0.18073	0.427594	0.125934	0.340915	0.0772703	0.165001	0.221694	0.802783		0.934001	0.785465	0.947539
SM(40:06)	3.75186	9.69151	0.198046	0.313544	0.171257	0.369384	1.21633	0.313939		0.384615	0.379327	0.999943
SM(40:07)	0.178202	0.432207	0.135662	0.590209	11.8391	34.9678	1.00408	0.381257		0.999989	0.450395	0.44787
SM(43:01)	-0.0335563	0	-0.0228631	0.0320796	0.166392	0.391033	2.21911	0.130529		0.994488	0.168426	0.200175
SM(43:03)	-0.560614	0.104043	-0.19326	0.723311	-0.486628	0.276609	1.6694	0.209499		0.2158	0.935634	0.367105
SM(43:04)	-0.00812018	0	0.0393663	0.142459	0.159307	0.421719	1.01456	0.377589		0.919084	0.365851	0.590092
SM(44:05)	0.0458647	0.159175	0.148479	0.500113	0.107383	0.430316	0.15634	0.856132		0.844651	0.940841	0.973113
SM(45:05)	0.0758243	0.408908	-0.0300036	0.295322	-0.0280891	0.315554	0.27968	0.758456		0.792173	0.798749	0.999923
SM(45:06)	0.0218163	0.0910832	0.219214	0.428932	1.81101	5.1484	0.973205	0.39229		0.989201	0.424008	0.504317
SM(47:01)	-3.05577	1.80452	-1.96599	4.37913	-2.30243	2.40968	0.297718	0.745213		0.734463	0.861945	0.970648
TG_oxid(34:01)	0.860303	1.48409	0.345467	0.596201	62.1814	159.753	1.33715	0.281461		0.999923	0.351619	0.34576
TG_oxid(38:01)	0.163298	0.342056	0.249057	0.445796	10.0751	29.9045	0.979888	0.389873		0.999939	0.454592	0.460594
TG_oxid(38:02)	0.298192	0.501645	0.160529	0.416067	0.0607353	0.146814	0.860003	0.435795		0.732303	0.405673	0.848041
TG_oxid(40:05)	0.131856	0.512981	0.103323	0.249268	1.364	3.9703	0.869401	0.431991		0.999623	0.506229	0.490833
TG_oxid(42:01)	0.21783	0.499817	0.0432474	0.129742	0.268146	0.804437	0.411653	0.667144		0.782324	0.979609	0.667365
TG_oxid(42:03)	0.0699907	0.210574	0.0468175	0.194902	0.0960861	0.272315	0.10483	0.900888		0.974811	0.968176	0.8915
TG_oxid(44:01)	0.110046	0.188693	0.288869	0.766855	0.0523879	0.157164	0.633149	0.539555		0.696935	0.962621	0.535867
TG_oxid(44:03)	0.314587	0.407729	0.14925	0.383667	0.343595	0.678903	0.383242	0.685745		0.771327	0.991947	0.699671
TG_oxid(44:06)	1.67318	5.47837	0.145805	1.46506	5.55109	16.5428	0.685514	0.513426		0.944945	0.697677	0.502099
TG_oxid(46:03)	0.143485	0.386487	0.258845	0.450948	0.136957	0.304166	0.285088	0.754459		0.802333	0.999288	0.782254
TG_oxid(47:07)	0.00299115	0.10023	0.076134	0.184746	0.124351	0.340965	0.628374	0.542008		0.782377	0.515395	0.898233
TG_oxid(48:01)	2.31413	4.89029	1.30051	2.29014	4.53059	8.90934	0.678863	0.516667		0.932179	0.717625	0.500022
TG_oxid(48:06)	2.33802	6.87656	0.337054	0.547059	0.101798	0.188822	0.85611	0.437381		0.544135	0.470021	0.991391
TG_oxid(50:01)	-0.0358612	0	-0.0358612	0	-0.0358612	0	1	0.382697		0.268766	0.268766	1
TG_oxid(54:01)	0	0	0.0364322	0.109297	0.0282968	0.0848904	0.515551	0.603636		0.604086	0.735777	0.974636
TG_oxid(56:11)	0.462931	1.39085	-0.000686946	0	0.0409106	0.124793	0.910993	0.415584		0.453318	0.517094	0.993419
TG_oxid(58:10)	0.946403	2.89034	0.026479	0.089976	0.00858424	0.0768878	0.928214	0.40899		0.482878	0.469714	0.999715
TG(30:00)_[M+Na]1+	0.280727	0.925416	-0.0168808	0.0325918	0.0564067	0.252455	0.704714	0.504192		0.499955	0.670859	0.957614
TG(35:00)	0.30108	0.357256	0.0721603	0.146178	0.137576	0.240617	1.81432	0.184595		0.175442	0.397758	0.858246
TG(38:01)_[M+NH4]1+	2.09326	2.68801	0.291152	0.680174	0.677725	1.37034	2.54063	0.0998101		0.102695	0.232667	0.890778
TG(39:01)	0.219914	0.456274	0.198205	0.722414	0.047997	0.189061	0.309021	0.737043		0.995431	0.753111	0.804839
TG(40:00)_[M+Na]1+	0	0	0.0370752	0.0783375	0.11521	0.237318	1.49525	0.244346		0.849939	0.228082	0.494398
TG(40:00)_[M+NH4]1+	1.0815	1.14426	0.551183	1.35618	1.33117	1.82021	0.66294	0.524518		0.726706	0.930936	0.506988
TG(40:01)_[M+NH4]1+	0.489621	1.22897	0.308796	0.674256	0.211563	0.383622	0.254531	0.777346		0.891705	0.764057	0.967283
TG(40:05)	0.326775	0.618221	0.0312163	0.0915385	0.0255469	0.11405	1.98612	0.15915		0.222327	0.210568	0.999407
TG(40:06)	2.45809	7.0901	0.16796	0.293192	4.46917	12.2424	0.624543	0.543985		0.824288	0.861299	0.513255
TG(41:00)_[M+NH4]1+	2.68588	1.68079	1.93074	2.27235	3.11202	4.54291	0.337538	0.716858		0.863065	0.953981	0.699828
TG(41:01)_[M+NH4]1+	0.246993	0.423161	0.0148286	0.0506849	-0.0106521	0	2.99607	0.068936		0.133503	0.0878199	0.973777
TG(42:00)_[M+Na]1+	0.138903	0.416708	0.414717	0.675814	0	0	1.90857	0.170131		0.421746	0.798144	0.155027
TG(42:00)_[M+NH4]1+	0.293835	0.513775	0.352065	0.456694	0.561564	0.896949	0.419183	0.662306		0.98045	0.663661	0.776581
TG(42:01)_[M+NH4]1+	0.0852267	0.250688	0.0173645	0.146776	0.237705	0.421926	1.31026	0.288362		0.878228	0.527095	0.273216
TG(42:02)_[M+Na]1+	-0.0211736	0	-0.0211736	0	0.0771474	0.197628	2.2276	0.129597		1	0.182019	0.182019
TG(42:02)_[M+NH4]1+	-0.0102673	0.0237688	-0.0181902	0	-0.0181902	0	1	0.382697		0.450541	0.450541	1
TG(42:04)_[M+NH4]1+	0.0526276	0.133947	0.120406	0.224396	0.0344737	0.109793	0.689304	0.511589		0.658706	0.969975	0.515029
TG(42:05)	-0.037783	0	0.087029	0.306303	0.0343812	0.216493	0.75349	0.481534		0.451745	0.761788	0.864451
TG(43:00)_[M+NH4]1+	0.4084	1.244	0.193536	0.435894	0.0499726	0.112365	0.502017	0.611525		0.823172	0.586751	0.916402
TG(43:01)_[M+NH4]1+	0.0422649	0.102811	0.0797216	0.141809	0.0539197	0.173971	0.162778	0.850711		0.843656	0.983561	0.922192
TG(44:00)_[M+NH4]1+	0.650699	0.656854	0.401188	0.727279	1.08399	1.26833	1.25454	0.303249		0.836196	0.58811	0.279703
TG(44:01)_[M+NH4]1+	0.256166	0.663851	0.24279	0.439606	0.0547972	0.239204	0.495266	0.615501		0.998075	0.651699	0.687903
TG(44:03)_[M+NH4]1+	0	0	0.0519073	0.155722	0.202849	0.435185	1.4034	0.265213		0.910766	0.259858	0.464702
TG(44:04)_[M+NH4]1+	0.0843963	0.284834	0.2211	0.681301	0.000547032	0.0954025	0.603588	0.554938		0.780318	0.910299	0.530289
TG(44:05)_[M+NH4]1+	0.00538636	0.105898	-0.0331151	0.0150011	0.0960176	0.335144	0.958881	0.397525		0.915041	0.616827	0.383022
TG(44:06)	0.150403	0.266387	0.298709	0.637356	0.0198299	0.126069	1.06612	0.360094		0.721036	0.7754	0.327774
TG(45:02)_[M+NH4]1+	0.0318978	0.119422	0.206598	0.541963	0.183012	0.398259	0.519944	0.6011		0.621058	0.698844	0.991169
TG(45:04)_[M+Na]1+ & PG-O(37:00)	0.399648	0.870119	0.0373052	0.126534	0.160196	0.356622	1.01832	0.376283		0.355192	0.628736	0.883253
TG(45:05)_[M+NH4]1+	0	0	0.118222	0.197327	0.0490681	0.147204	1.57158	0.228354		0.202862	0.746954	0.564343
TG(46:00)_[M+Na]1+ & SM(41:01)	5.54541	4.88097	4.88633	7.22893	6.86841	8.74787	0.180268	0.836167		0.979057	0.91848	0.827003
TG(46:00)_[M+NH4]1+	0.367715	0.532991	0.298073	0.896081	1.12274	1.79809	1.30724	0.289147		0.991682	0.390367	0.328461
TG(46:01)_[M+NH4]1+	-0.0121047	0.371589	0.0189322	0.305712	0.245864	0.749816	0.674689	0.518713		0.991012	0.545046	0.623416
TG(46:03)_[M+NH4]1+	0.212717	0.493763	0.0126988	0.110615	0.0766383	0.226152	0.917235	0.413181		0.394973	0.644217	0.906095
TG(46:04)_[M+NH4]1+	-0.00555367	0.0415818	-0.0194143	0	-0.0194143	0	1	0.382697		0.450541	0.450541	1
TG(46:05)_[M+Na]1+ & PG-O(38:01)	0.0183184	0.181609	-0.0422178	0	0.128843	0.385937	1.11659	0.343815		0.861651	0.61343	0.320993
TG(46:05)_[M+NH4]1+	-0.00689742	0.0738147	-0.00163222	0.0905228	0.332536	1.03895	0.934164	0.406738		0.999811	0.468724	0.479421
TG(46:06)_[M+NH4]1+ & SM(40:02)	2.08664	5.56282	0.514026	0.694351	0.259108	0.741038	0.827199	0.449358		0.570619	0.471854	0.984998
TG(46:08) & PG-O(36:01)_[M+NH4]1+	0.00956815	0.0786009	0.0635791	0.237634	0.0872146	0.302706	0.277235	0.76027		0.869501	0.750469	0.973442
TG(47:00)_[M+NH4]1+	0.0720819	0.297678	0.276888	0.548193	0.665703	1.01317	1.73404	0.197968		0.803854	0.180389	0.46424
TG(47:01)_[M+NH4]1+	0.155406	0.347882	0.0847525	0.16174	0.124654	0.426422	0.102985	0.902537		0.893735	0.978855	0.964681
TG(47:02)_[M+NH4]1+	0.177617	0.311269	0.389489	0.757445	0.270896	0.55525	0.311006	0.735618		0.714558	0.936172	0.899052
TG(47:03)_[M+NH4]1+	0.0651669	0.146583	0.204323	0.612968	0.131677	0.395031	0.236403	0.791279		0.773022	0.942379	0.931681
TG(47:05)_[M+Na]1+ & PG-O(39:01)	0.13424	0.321866	0.195604	0.3882	0.166964	0.399386	0.0615136	0.940488		0.93471	0.98094	0.985365
TG(47:05)_[M+NH4]1+	0.731529	0.811015	0.523721	0.834654	0.796177	1.21349	0.193559	0.825295		0.893053	0.989062	0.823893
TG(47:06)_[M+Na]1+ & PG-P(39:01)	0.176757	0.412288	0.0215618	0.167418	1.26389	3.26342	1.14049	0.336386		0.983622	0.457345	0.36387
TG(47:06)_[M+NH4]1+	0.258135	0.668719	0.201627	0.476997	0.195345	0.358436	0.0402013	0.960661		0.970881	0.964182	0.999634
TG(48:00)_[M+Na]1+	0.00396766	0.061855	-0.00931954	0.0219934	0.163403	0.401409	1.50769	0.241658		0.992092	0.336911	0.281843
TG(48:00)_[M+NH4]1+	1.06726	1.73484	0.317452	0.608568	1.30608	1.40134	1.34453	0.2796		0.469365	0.923901	0.277071
TG(48:01)_[M+Na]1+ & SM(43:02)	-0.0410837	0.0863818	0.35653	0.900316	0.0730326	0.2299	1.29949	0.291175		0.279591	0.895178	0.513646
TG(48:01)_[M+NH4]1+	-0.388356	0.73032	-0.0942774	1.70741	0.297276	2.75431	0.289491	0.751222		0.943484	0.731569	0.902197
TG(48:03)_[M+Na]1+	0.0285605	0.110042	0.0393663	0.142459	0.183953	0.463371	0.822524	0.451328		0.99649	0.494517	0.542145
TG(48:03)_[M+NH4]1+	0.00392951	0.197777	-0.00816661	0.219774	-0.0638451	0.163703	0.308884	0.737142		0.990515	0.744301	0.818587
TG(48:06)_[M+NH4]1+	0.0184371	0.0553112	0.0705582	0.211675	0.125939	0.289384	0.59291	0.560611		0.858504	0.530026	0.841902
TG(49:00)_[M+NH4]1+	1.85897	5.05533	0.97555	2.34767	3.35639	9.28799	0.333319	0.719806		0.951806	0.868215	0.702027
TG(49:01)_[M+NH4]1+	0.0177312	0.149828	0.0234001	0.18303	0.166498	0.304143	1.29256	0.293002		0.99839	0.347462	0.374759
TG(49:02)_[M+NH4]1+	-0.0105133	0.122567	-0.0247066	0.132816	0.240359	0.71668	1.09885	0.349445		0.997259	0.437961	0.399398
TG(49:04)_[M+NH4]1+	-0.0636367	0.122751	-0.0246107	0.164366	-0.1215	0	1.52469	0.238038		0.766364	0.561741	0.212984
TG(49:05)_[M+NH4]1+	-0.0478532	0.0940907	0.00028327	0.196591	-0.0551107	0.102686	0.421605	0.660758		0.745911	0.993271	0.679396
TG(49:06)	-0.0512451	0.189629	0.108704	0.502123	-0.0298373	0.253853	0.577428	0.568948		0.590226	0.990375	0.671722
TG(50:00)_[M+Na]1+ & SM(45:01)	-2.07896	1.58656	-1.40102	3.07742	-2.35555	1.45449	0.461784	0.635641		0.7867	0.960503	0.624633
TG(50:00)_[M+NH4]1+	0.229462	0.718473	0.113211	0.176085	0.0564453	0.244165	0.3461	0.710915		0.848306	0.696885	0.961316
TG(50:01)_[M+Na]1+	-0.101597	0.247955	-0.128994	0.336677	-0.24122	0	0.84526	0.441835		0.968595	0.449316	0.592467
TG(50:01)_[M+NH4]1+	-0.365161	0.883131	-0.0828371	2.1955	-0.257884	1.27131	0.0759879	0.92705		0.921363	0.988207	0.968935
TG(50:02)_[M+NH4]1+	-0.913155	0.627347	-0.185696	2.54723	-0.690122	0.806426	0.49789	0.613952		0.600004	0.95214	0.779907
TG(50:03)_[M+NH4]1+	-0.707781	0.475475	-0.00467857	2.05786	-0.524736	0.965305	0.666166	0.522917		0.515867	0.954903	0.692769
TG(50:05)_[M+Na]1+ & PG-O(42:01)	0.0177472	0.091073	0.0928822	0.266804	-0.00980888	0.00840468	0.958843	0.397539		0.596993	0.931633	0.388743
TG(51:00)_[M+NH4]1+	0.0346045	0.103814	0	0	1.01068	2.71814	1.2014	0.318225		0.998796	0.398986	0.374461
TG(51:04)_[M+NH4]1+	-0.271988	0.09485	0.213407	0.733673	-0.202421	0.195098	3.17788	0.0596545		0.0705057	0.940479	0.134623
TG(51:05)_[M+NH4]1+	-3.7766	3.12788	-2.18827	5.63896	-3.60008	3.94528	0.358063	0.702701		0.723442	0.995951	0.773705
TG(51:06)_[M+NH4]1+	-0.402509	0.186429	-0.292228	0.405031	-0.19925	0.41632	0.751209	0.482568		0.786168	0.450819	0.842356
TG(52:00)_[M+NH4]1+	0.228929	0.45318	0.0269932	0.0489256	0.908572	2.35818	0.998376	0.383271		0.948868	0.55972	0.383063
TG(52:01)_[M+NH4]1+	-0.190088	0.578957	-0.135344	0.764691	0.243124	1.03563	0.754127	0.481245		0.988873	0.506845	0.593092
TG(52:02)_[M+NH4]1+	-1.02298	1.1046	0.147352	3.37173	-0.481232	1.76173	0.590238	0.562041		0.532	0.870818	0.830426
TG(52:03)_[M+Na]1+	-1.17985	0.318655	-0.220892	2.21907	-0.852654	1.01387	1.05984	0.362176		0.340897	0.87736	0.618763
TG(52:03)_[M+NH4]1+	-0.524534	0.311912	0.0696635	1.51673	-0.502886	0.447284	1.18025	0.324408		0.379971	0.998658	0.406089
TG(52:04)_[M+Na]1+	-0.196617	0.196982	-0.123405	0.250101	-0.190414	0.201064	0.313861	0.733574		0.757432	0.997982	0.791984
TG(52:04)_[M+NH4]1+	-1.85959	1.3241	-0.297114	4.05218	-1.14472	2.77204	0.638832	0.536651		0.506051	0.864055	0.814758
TG(52:06)_[M+Na]1+	0.686821	2.30187	-0.0719221	0.335786	-0.183851	0	1.11956	0.342882		0.465544	0.369312	0.982929
TG(52:06)_[M+NH4]1+	-10.4903	14.1707	3.32131	23.9248	-3.30816	21.7368	1.03422	0.370814		0.33808	0.737905	0.771443
TG(52:08)_[M+NH4]1+ & PG-O(42:01)_[M+NH4]1+	-0.585578	0.392445	-0.199355	0.924807	9.91866	30.3724	1.03724	0.369784		0.998799	0.425245	0.451339
TG(53:00)_[M+NH4]1+	0	0	0	0	2.8734	8.14461	1.12019	0.342683		1	0.410914	0.410914
TG(53:02)_[M+NH4]1+	-0.100775	0.1021	0.171239	0.565285	-0.110685	0.109223	2.02126	0.154429		0.222379	0.997865	0.200445
TG(53:04)_[M+Na]1+	-2.99209	1.37344	-2.15345	3.78947	-3.2658	0.493857	0.550019	0.58404		0.731307	0.966802	0.580018
TG(53:06)_[M+NH4]1+	-5.01405	3.88831	-2.72052	6.97585	-4.44405	4.35319	0.465371	0.63345		0.629206	0.971232	0.767948
TG(53:10)_[M+NH4]1+	0.0863202	0.391241	-0.0580664	0.058111	1.74147	4.85725	1.13663	0.337573		0.99349	0.437524	0.37882
TG(54:00)_[M+NH4]1+	0.06392	0.183013	-0.0123315	0	1.947	5.44122	1.12206	0.342097		0.998541	0.424796	0.396927
TG(54:01)_[M+NH4]1+	0.296472	0.594345	0.0414301	0.165811	1.03184	2.80474	0.865763	0.433459		0.943136	0.62036	0.42684
TG(54:02)_[M+NH4]1+	-0.906654	1.59571	0.0408129	3.41302	-0.507976	2.08696	0.329381	0.72257		0.70161	0.938392	0.886766
TG(54:03)_[M+NH4]1+	-1.03758	0.664495	-0.0664638	2.20827	-0.548006	1.28975	0.911813	0.415268		0.382126	0.776793	0.78313
TG(54:04)_[M+Na]1+	-0.315389	0.0813995	-0.0715238	0.593699	-0.295312	0.181976	1.26153	0.301336		0.341543	0.992383	0.401936
TG(54:08)_[M+NH4]1+	-5.05862	3.0493	-2.34249	6.43235	-3.87441	4.01141	0.749933	0.483148		0.452459	0.856221	0.772181
TG(54:09)_[M+Na]1+	0.140501	0.483838	0.249896	0.375232	0.897888	1.40143	1.93455	0.166365		0.962697	0.184659	0.283346
TG(54:09)_[M+NH4]1+	-1.61057	4.95724	3.6882	12.8076	20.8982	61.2727	0.948292	0.401444		0.948502	0.399721	0.579673
TG(55:00)_[M+NH4]1+	0.0100513	0.0443262	0.11234	0.351193	3.73434	10.6921	1.06163	0.361583		0.99932	0.420253	0.439711
TG(55:01)_[M+NH4]1+	0	0	0.098194	0.200878	0.0700007	0.210002	0.817219	0.453575		0.441108	0.654719	0.932554
TG(55:02)_[M+NH4]1+	-0.0807013	0.174456	0.199752	0.544467	-0.0183113	0.262899	1.47841	0.248033		0.249777	0.929677	0.423487
TG(55:11)_[M+Na]1+	-0.00470646	0	-0.00470646	0	-0.00470646	0	1	0.382697		0.349666	0.349666	1
TG(56:00)_[M+Na]1+	-0.0330306	0.0409304	0.0525257	0.187129	0.038004	0.254034	0.559097	0.578994		0.591314	0.694291	0.984625
TG(56:00)_[M+NH4]1+	-0.0197101	0	-0.0197101	0	1.31429	3.57935	1.25011	0.304468		1	0.372309	0.372309
TG(56:01)_[M+NH4]1+	0.0389119	0.0936549	0.00666108	0.0389151	0.993452	2.42023	1.44633	0.255229		0.998682	0.333228	0.310186
TG(56:02)_[M+NH4]1+	0.131099	0.758502	0.378554	1.80452	1.168	2.98345	0.621891	0.545358		0.964895	0.542737	0.698811
TG(56:03)_[M+NH4]1+	-0.627543	0.917708	-0.0656991	2.50535	-0.124513	1.87381	0.242213	0.786784		0.803468	0.838827	0.997581
TG(56:10)_[M+NH4]1+	-8.92774	6.4475	-3.14807	12.2816	-8.14142	9.51554	0.937625	0.405434		0.429435	0.983879	0.528883
TG(56:11)_[M+Na]1+	0.696305	1.34059	0.623805	1.18558	0.640996	0.939766	0.00948353	0.990565		0.990475	0.994444	0.999462
TG(56:11)_[M+NH4]1+	-1.7447	1.85286	-1.31417	2.19581	-2.16361	0.369539	0.580466	0.567302		0.849431	0.856796	0.536858
TG(57:06)_[M+NH4]1+	-1.13705	0.719146	-0.622603	2.44972	-0.921662	0.892995	0.246343	0.783606		0.766442	0.953994	0.91337
TG(57:08)_[M+Na]1+	0.00639323	0.0191797	0.19465	0.531839	0.123146	0.261975	0.692994	0.509807		0.484236	0.752307	0.897965
TG(57:10)_[M+NH4]1+	-1.23919	0.184855	-0.779535	1.24336	-1.18545	0.347883	1.0024	0.38185		0.411662	0.98745	0.497487
TG(58:03)_[M+NH4]1+	-0.181878	0.247103	0.0874915	1.01888	-0.151213	0.449159	0.451347	0.642065		0.665339	0.994636	0.725251
TG(58:04)_[M+Na]1+	0.943999	1.85184	0.154828	0.55046	2.20587	4.68586	1.12492	0.341206		0.836135	0.636429	0.314781
TG(58:04)_[M+NH4]1+	0.026398	0.209187	0.0472427	0.326436	-0.0128506	0.261985	0.114808	0.892024		0.985348	0.949102	0.885085
TG(58:10)_[M+Na]1+	0.183335	0.372619	0.0386574	0.115972	0.365908	0.816516	0.886589	0.425127		0.828129	0.741701	0.393564
TG(59:00)_[M+NH4]1+	0.140279	0.420836	0.0167382	0.0502147	0.107564	0.231671	0.474155	0.628118		0.621015	0.966484	0.771001
TG(59:06)_[M+NH4]1+	-0.0434123	0.0474757	-0.000988417	0.174747	0.0685735	0.258881	0.864719	0.433882		0.87512	0.407597	0.701162
TG(59:08)_[M+NH4]1+	0.140007	0.38887	0.281226	0.39957	0.56089	1.9386	0.304453	0.740333		0.964237	0.726648	0.867507
TG(59:11)_[M+NH4]1+	-1.06383	0.314311	-0.698398	1.43146	-1.14114	0.231859	0.685826	0.513275		0.642492	0.980017	0.525493
TG(59:13)_[M+NH4]1+	-0.0215849	0	-0.0215849	0	0.0119019	0.10046	1	0.382697		1	0.450541	0.450541
TG(60:04)_[M+Na]1+	1.21706	2.23471	0.0812606	0.318073	0.983393	1.80008	1.16529	0.328859		0.334384	0.95252	0.494781
TG(60:06)_[M+NH4]1+	-0.0528736	0.261347	0.00993836	0.378651	-0.168315	0.143514	0.950197	0.400736		0.881882	0.657762	0.377686
TG(60:11)_[M+Na]1+	0.121889	0.231549	0.04699	0.135674	0.0622788	0.125017	0.482443	0.623132		0.627323	0.742561	0.980365
TG(60:15)_[M+NH4]1+	0.0615917	0.280583	0.320156	0.75332	0.747228	1.75088	0.8721	0.430906		0.875251	0.404803	0.69785
TG(64:15)_[M+NH4]1+	0.106733	0.320199	0.0117573	0.035272	0.0412619	0.123786	0.535694	0.592099		0.577117	0.767468	0.947177
TG(64:16)_[M+NH4]1+	-0.0113262	0.00285891	-0.000624206	0.0349648	-0.0122791	0	0.918777	0.412589		0.510865	0.994524	0.452849
