# Supplementary material for: Microencapsulated algal feeds as a sustainable replacement diet for broodstock in commercial bivalve aquaculture
Source: Sci Rep. 2020 Jul 31;10:12577. doi: 10.1038/s41598-020-69645-0 (PMC7395148; doi:10.1038/s41598-020-69645-0)
Supplement: Supplementary file 6 — Supplementary Table S3. [file 41598_2020_69645_MOESM6_ESM.xlsx]

## Sheet: Sheet1
Lipid Class	Isoform
Cholesteryl ester	CE(18:0-d6 )
Ceramide	C16-d31 Ceramide
Fatty acid	C15:0-d29 FA
Fatty acid	C17:0-d33 FA
Fatty acid	C20:0-d39 FA
lyso-Phosphatidylcholine	lysoPC(C14:0)-d42
Phosphatidic acid	PA(C16:0-d31/C18:1) Na+ salt
Phosphatidylcholine	PC(C16:0-d31/C18:1)
Phosphatidylethanolamine	PE(C16:0-d31/C18:1)
Phosphatidylglycerol	PG(C16:0-d31/C18:1) Na+ salt
Phosphatidylinositol	PI(C16:0-d31/C18:1) NH4+ salt
Phosphatidylserine	PS(C16:0-d62) Na+ salt
Sphingomyelin	SM(C16:0-d31)
Triglyceride	TG(45:0-d29)
Triglyceride	TG(48:0-d31)
Triglyceride	TG(54:0-d35)
