# Supplementary material for: Microencapsulated algal feeds as a sustainable replacement diet for broodstock in commercial bivalve aquaculture
Source: Sci Rep. 2020 Jul 31;10:12577. doi: 10.1038/s41598-020-69645-0 (PMC7395148; doi:10.1038/s41598-020-69645-0)
Supplement: Supplementary file 7 — Supplementary Table S4. [file 41598_2020_69645_MOESM7_ESM.xlsx]

## Sheet: Results +VE MODE original
			AVE							SD
Variable	M/z	0s	Algae feed	Biobullets feed	Seaweed	Algae-fed	Algae & BB-fed	Biobullet-fed	Control diet	fd_alg	fd_bb	fd_sd	oy_alg	oy_algbb	oy_bb	oy_ctrl	fd_alg_1	fd_alg_2	fd_bb_1	fd_bb_2	fd_sd_1	fd_sd_2	oy_alg_1	oy_alg_2	oy_alg_3	oy_alg_4	oy_alg_5	oy_alg_6	oy_alg_7	oy_alg_8	oy_alg_9	oy_algbb_1	oy_algbb_2	oy_algbb_3	oy_algbb_4	oy_algbb_5	oy_algbb_6	oy_algbb_7	oy_algbb_8	oy_algbb_9	oy_bb_1	oy_bb_2	oy_bb_3	oy_bb_4	oy_bb_5	oy_bb_6	oy_bb_7	oy_bb_8	oy_bb_9
DG(18:00)_[M+H-H2O]1+	355.285	0	9.27857	2.59195	18.1987	7.83788	6.56558	5.23446	5.21749	7.89215	0.712361	15.7858	6.76531	6.80685	4.19834	5.74429	3.69797	14.8592	3.09567	2.08824	29.3609	7.03645	1.74343	1.82177	20.0374	6.70902	15.7273	11.6344	4.31883	0.514072	8.03477	4.4039	3.99635	0.575942	1.54073	23.4892	8.4218	6.76095	3.69413	6.20721	0.634028	1.59334	8.9053	1.26569	1.41085	4.92746	6.99132	10.6207	10.7615
Hydroxycholesterol_[M+H-2H2O]1+	367.336	0	8.80525	0.0633901	4.30781	6.17523	5.5995	5.20635	5.3239	3.66074	0.00837286	2.24769	3.66411	2.48326	2.66525	0.907486	11.3938	6.21672	0.0574696	0.0693106	2.71845	5.89717	3.42656	9.95879	5.32811	13.1974	5.11012	4.29833	3.32771	2.16863	8.76147	9.03332	7.01042	2.20472	2.8201	6.44493	5.25587	7.71347	7.21159	2.70109	1.91155	4.64544	9.52288	4.20155	5.12292	9.23427	3.66468	2.59159	5.96223
DG(20:00)_[M+H-H2O]1+	383.316	0	39.3215	8.66861	49.6843	24.5119	26.9625	16.158	13.2862	23.3089	2.0248	35.432	19.0508	20.4454	9.7957	13.0292	22.8396	55.8034	10.1004	7.23686	74.7385	24.6302	4.00474	5.52732	57.0953	25.4564	46.6008	34.037	17.446	3.8471	26.5925	24.0605	8.49659	3.75936	62.938	58.512	21.4978	23.8323	16.3235	23.2421	3.46405	4.30074	28.6618	8.37283	15.7301	10.7661	24.305	24.6769	25.1447
DG(22:00)_[M+H-H2O]1+	411.347	0	31.7503	6.69032	31.3048	18.2547	14.8324	13.0947	8.87452	16.5895	1.57267	19.5324	10.366	8.87817	7.33961	7.69934	20.0198	43.4809	7.80237	5.57828	45.1163	17.4933	3.327	15.1144	36.1108	19.1956	29.0814	21.69	13.109	6.14696	20.5168	19.1129	7.392	5.42561	5.50156	34.065	15.4663	16.4383	12.9982	17.0919	2.62215	3.45449	20.5913	7.49111	20.1492	9.37321	19.3311	16.7765	18.0633
DG(23:00)_[M+H-H2O]1+	425.363	0.109756	1.21627	0.196526	0.583351	0.231715	0.241374	0.0953945	0.0823759	1.72006	0.0461918	0.824983	0.338281	0.319402	0.0754073	0.0662586	2.43254	0	0.229188	0.163863	1.1667	0	0.0382977	0.919243	0.707484	0	0.130996	0.162616	0.0585924	0	0.0682026	0	0.107404	0	0.210041	1.02175	0.349267	0.212011	0	0.271888	0.0460976	0.0795707	0.114926	0	0.239105	0.146298	0.123752	0	0.108801
DG(24:01)_[M+H-H2O]1+	437.363	0.0121951	1.66921	0.824216	4.87281	1.86798	1.44051	0.856956	0.714775	1.35507	0.23924	5.39395	1.7431	1.95463	0.919537	0.841922	0.711029	2.62739	0.993384	0.655048	8.68692	1.05871	0	0.742496	5.88842	1.6854	1.74315	2.70094	1.27479	0.43115	2.34551	2.18757	0.0905217	0.263279	0.238026	6.07851	0.216524	1.46417	0.154948	2.27107	0.13771	0.093	0.714193	0.221864	0.278066	0.239674	2.08604	2.4861	1.45595
DG(24:00)_[M+H-H2O]1+	439.378	0	20.3616	16.4215	18.218	12.482	11.1834	11.6946	6.68988	11.4279	2.7137	12.7161	6.10571	5.88308	5.38606	5.91661	12.2809	28.4424	18.3404	14.5026	27.2096	9.22634	4.64501	7.8545	21.1484	17.3859	19.8226	14.1168	9.49019	5.35872	12.516	12.9404	11.3905	5.41646	3.02861	23.6103	13.7247	11.1013	7.61966	11.8191	2.78794	4.92466	16.3176	7.27098	16.1425	13.8275	13.7024	12.5038	17.7738
DG(25:00)_[M+H-H2O]1+	453.394	0.170732	0	0.238837	0.624764	0.246994	0.560147	0.11143	0.122386	0	0.0403144	0.88355	0.227412	1.00715	0.160028	0.16293	0	0	0.267344	0.210331	1.24953	0	0	0.17357	0.390558	0.207178	0.442746	0.713788	0.0970343	0.0626213	0.135452	0	0.199242	0	3.06751	1.15678	0.314389	0.0951689	0	0.208231	0	0.0930049	0	0	0	0.223217	0.237494	0	0.449158
DG(26:03)_[M+H-H2O]1+	461.363	0.292683	0	0.0155112	0	0.0282974	0.0540367	0.00435097	0.0133247	0	0.00881742	0	0.0345838	0.0872246	0.0130529	0.0198007	0	0	0.021746	0.00927631	0	0	0	0.0693515	0	0	0	0.0484444	0.0572517	0.079629	0	0	0.0484959	0	0	0.0518151	0.0781178	0	0.273542	0.0343602	0	0.0391587	0	0	0	0	0	0	0
DG(26:01)_[M+H-H2O]1+	465.394	0.0609756	0.595812	0.670697	3.24278	0.73637	0.564283	0.299176	0.224575	0.5402	0.151099	4.25717	0.983304	0.763634	0.340165	0.191889	0.213834	0.977791	0.77754	0.563853	6.25305	0.232509	0	0.232319	3.10049	0.230125	1.23783	0.538553	0.195515	0.0782606	1.01423	0.280479	0.0585051	0.119005	0	2.4098	0.448188	0.533199	0.17504	1.05433	0	0.0441541	0.399863	0.237724	0	0	1.00018	0.475124	0.535546
LPE-O(18:01) & LPC-P(15:00)	466.329	0.0365854	0.177894	0.00167088	0.0395217	1.04531	1.86572	1.62854	5.54709	0.182117	0.00236298	0.0426291	1.13046	1.57008	1.55921	3.16332	0.049118	0.30667	0.00334176	0	0.069665	0.00937839	3.66565	1.3825	0.3766	0.226238	0.336345	1.159	0.292058	0.265191	1.70417	0.710226	0.977598	0.691242	0.00128072	4.01641	2.87814	3.72839	0.548709	3.23949	0.491006	2.23601	0	3.64204	0.237625	3.82767	1.33964	2.88292	0
LPC-P(15:00)	466.33	0.0365854	0.177894	0.00167088	0.0395217	1.04531	1.86572	1.62854	5.54709	0.182117	0.00236298	0.0426291	1.13046	1.57008	1.55921	3.16332	0.049118	0.30667	0.00334176	0	0.069665	0.00937839	3.66565	1.3825	0.3766	0.226238	0.336345	1.159	0.292058	0.265191	1.70417	0.710226	0.977598	0.691242	0.00128072	4.01641	2.87814	3.72839	0.548709	3.23949	0.491006	2.23601	0	3.64204	0.237625	3.82767	1.33964	2.88292	0
DG(26:00)_[M+H-H2O]1+	467.409	0	18.9349	11.2747	18.7688	11.1872	11.0678	10.8541	6.23702	9.70826	1.54888	11.9448	5.95166	5.63341	5.4114	5.73048	12.0701	25.7997	12.3699	10.1795	27.215	10.3225	3.35754	5.66587	21.5767	12.7825	17.2511	14.3467	8.43592	6.01262	11.256	14.5659	9.49107	5.97551	4.32209	23.4114	13.2544	10.3111	8.0065	10.2719	2.27085	3.83439	12.2414	7.07413	16.7549	11.0223	13.3706	13.3623	17.7558
DG(27:00)_[M+H-H2O]1+	481.426	0.0365854	0.517879	0.280603	1.1748	0.738214	0.733328	0.728132	0.487384	0.395212	0.0261035	1.47619	0.631947	0.976571	0.807084	0.641737	0.797336	0.238422	0.299061	0.262145	2.21863	0.130974	0.201898	0.846415	1.49913	0.362159	0.619613	1.94683	0.212703	0.0979302	0.857252	0	1.63154	0	0	2.70033	1.48333	0.319578	0.00331629	0.46185	0.000601905	0.687746	0.151822	0.0995425	0.251697	2.34113	0.422578	0.86378	1.73429
DG(28:02)_[M+H-H2O]1+	491.409	0.317073	0.00642713	0.209227	0.0628504	0.0076546	0.01799	0.00982845	0.0416903	0.00908934	0.0287379	0.088884	0.0229638	0.0357156	0.0245827	0.0428805	0.0128543	0	0.229547	0.188906	0.125701	0	0	0	0.0688914	0	0	0	0	0	0	0	0	0	0.0786952	0	0.0832146	0	0	0	0.0741582	0.0142978	0	0	0	0	0	0	0
Cer(32:01)_[M+H-H2O]1+	492.478	0.0609756	0	0	0.0688302	14.6049	17.0856	15.3538	7.40017	0	0	0.0973405	5.51476	8.44093	8.93803	7.99778	0	0	0	0	0	0.13766	16.9304	17.0684	13.3609	13.9709	14.5345	7.28005	6.78524	16.3197	25.194	17.2628	10.8938	9.84261	1.54885	22.2895	29.2426	22.9053	22.4686	17.3163	5.93276	9.37779	9.36172	33.0017	17.4918	24.8346	10.8777	18.5007	8.80493
DG(28:01)_[M+H-H2O]1+	493.425	0.0365854	0.890992	0.991377	4.78764	1.09705	1.13573	0.716294	0.420636	0.290755	0.175121	6.03843	1.28436	1.79357	0.743244	0.517474	1.09659	0.685398	1.11521	0.867548	9.05746	0.517826	0	0.268076	4.09658	0.551381	1.49782	1.07112	0.527912	0.0729315	1.78762	0.756607	0	0.0976103	0.95844	5.69417	0.189539	0.675318	0.144882	1.70505	0.0334323	0.119595	0.399855	0.133684	0.409145	0.357212	1.34653	1.61784	2.02934
DG(28:00)_[M+H-H2O]1+	495.441	0	20.6235	10.9809	20.6363	13.6294	12.1822	13.3971	9.84142	6.66721	0.865813	13.6671	5.98103	6.44004	6.7793	5.85488	15.909	25.3379	11.5931	10.3687	30.3004	10.9723	6.31973	9.52894	23.2979	12.3492	20.2236	18.1275	9.59735	7.56728	15.653	16.0562	11.7129	6.57348	3.3266	25.1971	15.6787	12.5409	7.26895	11.2852	3.10751	5.71924	12.5826	7.2712	21.4588	14.0781	15.9684	19.8863	20.502
PC-O(16:00) & LPE(19:00)	496.34	0.0121951	0.478909	0.0751014	0.0764879	4.3828	11.8608	11.0069	14.8564	0.107359	0.00090665	0.10817	2.20982	5.39711	7.67539	6.19017	0.402995	0.554823	0.0744603	0.0757425	0	0.152976	9.70102	3.69077	1.8905	5.35019	3.90189	4.01823	2.83211	4.29399	3.76649	18.3793	12.0239	13.7136	2.66931	12.1041	12.6801	9.71964	19.6489	5.80866	6.72872	6.31206	13.7548	27.4975	3.62384	8.04241	11.3871	17.4902	4.22582
LPC(16:00)	496.34	0.0121951	0.478909	0.0751014	0.0764879	4.3828	11.8608	11.0069	14.8564	0.107359	0.00090665	0.10817	2.20982	5.39711	7.67539	6.19017	0.402995	0.554823	0.0744603	0.0757425	0	0.152976	9.70102	3.69077	1.8905	5.35019	3.90189	4.01823	2.83211	4.29399	3.76649	18.3793	12.0239	13.7136	2.66931	12.1041	12.6801	9.71964	19.6489	5.80866	6.72872	6.31206	13.7548	27.4975	3.62384	8.04241	11.3871	17.4902	4.22582
DG(29:02)_[M+H-H2O]1+	505.425	0.317073	0	0.00314976	0	0.0251624	0.0378932	0.00888203	0.0146256	0	0.00246567	0	0.0499319	0.0474018	0.0266461	0.0205943	0	0	0.00489325	0.00140626	0	0	0	0.112372	0	0	0	0	0	0	0.11409	0.0862121	0	0.0777397	0	0.0590254	0	0.118061	0	0	0	0	0	0	0	0	0	0	0.0799383
DG(29:01)_[M+H-H2O]1+	507.441	0.182927	0.130888	0.0956102	0.211146	0.272821	0.0669351	0.0722128	0.101537	0.135546	0.0370916	0.0245457	0.46755	0.0670333	0.0818836	0.186557	0.0350418	0.226733	0.121838	0.0693825	0.193789	0.228502	0	1.42075	0.278188	0	0	0.242798	0	0	0.513653	0	0.0525393	0.0779588	0	0.205402	0.120961	0.069773	0	0.0757824	0.037126	0.0953136	0.188536	0	0	0.149269	0	0	0.179671
DG(29:00)_[M+H-H2O]1+	509.456	0	3.82717	0.697034	6.07339	6.46275	5.29641	5.88465	5.27584	0.836017	0.0553789	3.23398	3.11747	3.94795	4.31191	4.05358	3.23602	4.41832	0.736192	0.657875	8.36016	3.78662	3.94437	7.48375	9.11907	2.46351	10.6084	9.1212	4.31558	2.65615	8.45265	3.49159	8.87363	3.24356	0.256716	10.5777	10.6395	5.74591	0.712501	4.12658	0.876545	4.23551	1.67691	2.60807	5.78612	13.2196	4.41715	9.20975	10.9322
DG(30:03)_[M+H-H2O]1+	517.425	0.329268	0	0.077497	0	0.0191631	0.0113156	0.0288319	0.0223467	0	0.00911307	0	0.0390121	0.0339467	0.0442818	0.019865	0	0	0.0839409	0.0710531	0	0	0	0	0.0687987	0	0.103669	0	0	0	0	0	0	0	0	0	0	0	0.10184	0	0.0763547	0	0.108445	0.0746869	0	0	0	0	0
Cer(34:02)_[M+H-H2O]1+	518.493	0.0487805	0	0	0.109095	7.15663	5.53118	6.61609	7.93496	0	0	0.0754769	2.26014	3.13261	3.29041	3.05469	0	0	0	0	0.0557245	0.162465	11.3245	5.23693	7.51302	5.8034	7.84018	8.95456	3.39897	7.04431	7.29374	3.21446	3.67981	1.8791	3.27847	6.14628	8.95382	10.961	3.64984	8.01783	2.00283	4.95285	6.41298	9.67663	10.8684	9.59736	7.30253	7.15736	1.57391
DG(30:02)_[M+H-H2O]1+	519.441	0.146341	0.16131	0.321609	0.205761	0.120443	0.117495	0.0890672	0.162319	0.228127	0.102292	0.29099	0.0863156	0.165396	0.104922	0.121435	0	0.32262	0.39394	0.249278	0.411521	0	0.099813	0.104411	0.111346	0.239678	0.131665	0.239062	0	0	0.158011	0.476204	0.244382	0	0	0.22129	0.0796055	0	0	0.0359744	0.0345853	0.178143	0	0.121926	0	0.197094	0.269856	0	0
Cer(34:01)_[M+H-H2O]1+	520.509	0.0487805	0	0.011561	0	2.41237	3.11378	3.40581	1.80976	0	0.00245266	0	0.839915	1.80906	1.91931	1.77599	0	0	0.0098267	0.0132953	0	0	3.66546	2.32668	2.56234	1.44225	2.56719	3.66803	1.34701	1.81405	2.31831	0.863289	2.2011	0.810046	2.24648	3.6208	5.67489	5.64141	2.87196	4.09401	0.955244	2.79801	1.47379	6.71785	4.82965	4.61281	3.52931	4.33658	1.39903
DG(30:01)_[M+H-H2O]1+	521.456	0	4.37834	2.28852	8.13528	4.89892	3.67228	3.77189	6.00887	1.73658	0.398654	7.33331	3.43022	2.65977	2.57884	1.05186	3.15039	5.60628	2.57041	2.00663	13.3207	2.94985	3.9086	2.11215	8.0739	2.81983	6.06704	7.74376	1.81682	0.749551	10.7987	2.95217	5.07403	1.35639	0.205161	9.19802	4.1236	4.33223	1.42544	4.38349	0.642161	3.38908	1.30081	1.34327	2.04191	5.17054	6.02644	7.30918	6.7236
LPC(18:01) & PC-P(18:00) & PC-O(18:01)	522.356	0.0487805	0.0849328	0.0509754	0	0.365914	1.29351	1.49621	2.1744	0.120113	0.00332187	0	0.534782	0.925123	1.53715	1.28359	0	0.169866	0.0533244	0.0486265	0	0	1.75293	0.0608923	0	0.252687	0.235286	0.265993	0.0593599	0.308557	0.35753	3.22959	1.44599	0.498153	0.206894	2.20035	1.09978	1.00203	1.224	0.734805	0.81765	2.29349	1.36296	5.30654	0.763771	0.879197	0.505946	1.16337	0.372957
DG(30:00)_[M+H-H2O]1+	523.472	0	39.8431	20.3309	38.1327	33.8886	30.9746	34.1114	35.3673	14.4019	0.412236	18.6137	12.3172	12.5477	12.9784	8.2582	29.6594	50.0268	20.6224	20.0394	51.2946	24.9708	24.9072	28.7839	50.2528	27.8394	46.124	47.812	21.0277	17.984	40.2668	42.6733	36.1323	18.5649	10.1545	51.7395	36.2353	30.8736	24.7593	27.6391	9.19104	23.7071	28.8195	27.2124	40.2477	43.2367	37.8048	48.7223	48.0607
DG(31:03)_[M+H-H2O]1+	531.441	0.304878	0.280676	0.00144136	0	0.0309176	0.00570925	0.150124	0.0341001	0.396936	0.00203839	0	0.0641228	0.0171278	0.256683	0.058689	0	0.561353	0.00288271	0	0	0	0	0	0	0	0.101825	0.176433	0	0	0	0	0	0	0	0.0513833	0	0	0	0	0	0	0.770969	0.249028	0.262245	0	0	0.0688735	0
Cer(34:04)	532.472	0.146341	0	0	0.275786	0.16739	0.202348	0.111463	0.503648	0	0	0.0978353	0.119476	0.433177	0.108747	0.38876	0	0	0	0	0.206606	0.344966	0.102097	0.0660942	0.202793	0	0.30182	0.373238	0.230886	0.100852	0.128727	0	0	0	1.34256	0.0715316	0.166633	0.172132	0	0.0682779	0.033015	0.161322	0	0.24471	0	0.282278	0.137258	0.144582	0
Cer(35:02)_[M+H-H2O]1+	532.509	0.0853659	0	0	0	1.47026	1.20066	0.944413	2.18704	0	0	0	0.931955	1.31097	0.712259	1.48419	0	0	0	0	0	0	3.51934	0.970567	1.81273	0.56954	0.776053	1.51843	0.54498	1.58339	1.93732	0	0.681373	0.0920177	0.104201	1.58773	1.9915	3.24007	0.0676368	3.04144	0.0807435	1.68284	0.376838	1.55777	1.76046	1.6285	0.857719	0.414872	0.139976
DG(31:02)_[M+H-H2O]1+	533.456	0.182927	0.192683	0.00515071	0.0764965	0.162756	0.134728	0.147416	0.229502	0.272496	0.00147459	0.108182	0.23376	0.299338	0.26969	0.325184	0	0.385367	0.0061934	0.00410802	0	0.152993	0	0.0701393	0	0.294156	0.667297	0.0666242	0	0	0.366585	0	0.148897	0	0	0	0.919181	0.108913	0	0.0355607	0.102489	0.120538	0	0	0	0.0759299	0.844403	0	0.183381
PA(24:01)	535.34	0.0731707	7.35115	0.00257037	0	0.899028	1.89495	1.21159	0.709461	4.73347	0.000417532	0	1.86018	4.02364	1.88572	0.714356	4.00408	10.6982	0.00227513	0.00286561	0	0	0.092915	0.639579	0.124963	5.82892	0.274062	0.120101	0.343109	0.0923422	0.575257	0.988398	0.0451249	0.187882	2.98841	0	0	0.531866	12.3129	0	0.415729	0	5.86254	1.25809	2.25512	0.250693	0.0917711	0.58602	0.18435
DG(31:01)_[M+H-H2O]1+	535.472	0.0243902	0.284457	0.108471	0.498312	1.818	0.985336	1.11287	2.011	0.0692867	0.00947426	0.541518	2.18785	0.869233	1.22494	0.572538	0.33345	0.235464	0.11517	0.101772	0.881223	0.115402	0.98357	1.0379	1.80364	0.397319	1.3757	2.62091	0.47571	0.354951	7.31233	0.555534	2.66936	0.366702	0	1.90423	1.27316	0.805355	0.156179	1.1375	0.0406966	2.05579	0	0.132142	0.17259	3.19516	0.27446	2.06368	2.08127
DG(31:00)_[M+H-H2O]1+	537.488	0	15.4819	1.16667	10.7611	15.3841	13.6715	15.7329	14.5846	1.84019	0.0412685	5.45756	5.48541	6.22729	7.64923	6.32263	14.1807	16.7831	1.19585	1.13749	14.6202	6.90206	10.7468	18.7416	19.2205	9.78418	20.349	21.0392	9.40399	8.74649	20.4251	15.8065	20.0923	7.96421	3.7953	20.6556	21.1694	13.6872	9.08868	10.7842	3.49882	11.1205	9.44873	10.0933	20.2695	25.2803	15.3266	23.1098	23.4483
DG(32:04)_[M+H-H2O]1+	543.441	0.0487805	0.913296	0.0295969	0.0586425	0.491886	1.91686	0.656771	2.33228	0.47758	0.0302655	0.082933	0.537757	4.44277	0.690504	1.28647	1.251	0.575596	0.00819591	0.0509978	0	0.117285	0.817604	0.146891	0.131096	1.55679	0.501922	1.03836	0	0.0809775	0.15333	0.242739	0.887886	0.165057	13.7144	0.0700298	0.115577	0.427025	1.30884	0.320246	0.175387	1.785	1.56527	0.423668	0	1.24719	0.497325	0	0.217098
LPG(19:00)_[M+NH4]1+	544.361	0.0365854	7.70963	0.00350462	0.420949	3.53642	4.07414	3.39224	1.8744	2.46799	0.000653278	0.0128565	4.57556	4.74639	5.0893	3.11579	5.9645	9.45476	0.00396656	0.00304268	0.43004	0.411858	0.419219	1.25945	0.117138	13.7198	8.2615	0	2.5606	2.46742	3.02271	12.3155	0	3.29274	7.91613	0.0705919	0.092589	3.26533	9.68278	0.0315268	0.817118	0	10.036	2.04226	14.1709	0.0881132	0.578469	1.13074	1.66655
Cer(36:03)_[M+H-H2O]1+	544.509	0.0365854	0.151531	0.00053884	0.090439	4.30026	3.16243	5.18463	7.47649	0.214297	0.000762035	0.1279	1.88113	2.61154	2.91554	2.15022	0.303062	0	0	0.00107768	0	0.180878	7.08538	2.16654	5.90022	2.34561	4.32257	6.8686	3.70905	3.28737	3.01701	0.833931	3.54516	0.491659	0.233682	2.91566	4.84774	7.1823	1.75191	6.65987	1.45477	5.07608	4.75116	5.25402	11.5442	5.32866	4.73978	6.65457	1.85843
DG(32:03)_[M+H-H2O]1+	545.456	0.0609756	0	0.147784	0.265083	0.614941	0.647496	1.03221	2.52667	0	0.0373018	0.0676427	0.681054	0.685956	1.12851	1.27127	0	0	0.17416	0.121408	0.217252	0.312913	0.921131	0.0712754	0.286642	0.229638	1.73544	1.70351	0.152512	0	0.434318	0.393093	1.04142	0.451918	0	0.49409	2.29907	0.262974	0.214743	0.670152	0.276924	1.74791	0.17727	0.823858	0	0.948298	3.69639	0.985302	0.633934
Cer(35:04) & CE_oxid(8:00)	546.488	0.0365854	0.247765	0.00238094	0.048615	5.99407	3.10346	5.86709	8.82036	0.350392	0.00336715	0.068752	2.2275	2.58539	2.90449	2.99452	0	0.49553	0	0.00476187	0	0.0972301	8.91396	2.51089	5.63802	6.87644	8.2415	8.34622	4.69678	3.84529	4.8775	0.796968	4.0248	0.660419	0.115266	2.97413	3.378	7.55808	1.97396	6.44948	1.55827	4.40969	9.18217	6.9689	10.1303	4.47139	7.65174	5.92334	2.50797
Cer(36:02)_[M+H-H2O]1+	546.524	0.0609756	0	0.00096818	0	3.62853	3.13354	3.4334	1.93894	0	0.00136921	0	1.70363	2.6024	2.23865	1.59829	0	0	0	0.00193636	0	0	4.19759	5.10493	6.0576	1.99703	3.33152	2.29408	0.684769	4.73756	4.25168	0.453409	1.7871	1.09305	0.681196	6.58348	5.97052	6.45204	1.27649	3.90459	0.985638	2.52606	1.73592	6.28771	4.18037	7.23634	3.16972	3.96733	0.811529
DG(32:02)_[M+H-H2O]1+	547.472	0	0.384916	0.506401	3.64628	2.4972	1.77225	2.01148	5.66163	0.0228727	0.0953646	2.14816	1.87101	1.58126	1.53845	1.86904	0.368742	0.401089	0.573834	0.438968	5.16526	2.1273	3.72551	1.62	3.07076	0.379243	2.31561	4.6082	0.749679	0.467348	5.53842	1.3535	3.77811	0.347983	0.108476	4.39006	0.940726	2.59582	0.176164	2.25945	0.600179	3.71415	0.17421	1.27055	0.341769	4.33845	3.3706	2.01871	2.27471
DG(32:01)_[M+H-H2O]1+	549.488	0	12.2863	3.13449	20.0737	16.9681	14.7364	16.0943	24.3433	0.31638	0.484742	8.12671	7.13423	6.52116	6.54953	4.89465	12.51	12.0626	3.47726	2.79173	25.8201	14.3272	15.4506	11.6583	22.9222	9.17529	22.1478	23.1169	10.8395	9.41947	27.9828	20.9209	19.994	8.52022	2.5381	23.1668	13.5315	17.0893	11.7874	15.0794	5.28172	16.6945	10.9009	15.1484	9.39993	18.0837	24.0581	22.3866	22.8947
DG(32:00)_[M+H-H2O]1+	551.503	0	54.447	44.9914	53.6312	50.8928	47.34	53.6241	50.4633	11.9591	2.58334	25.5208	15.9122	19.4562	20.6227	13.7301	45.9907	62.9034	43.1647	46.8181	71.6771	35.5853	39.9526	52.1443	69.4702	41.9022	68.1739	68.299	33.1483	27.9794	56.9656	57.2589	73.2396	24.8223	15.147	71.0495	54.5742	46.5508	37.3954	46.0225	13.456	45.7254	42.4329	44.345	55.4216	81.6536	56.1921	65.9278	77.4628
CE(10:00)	558.524	0.0731707	0.102572	0.00747449	0	1.0279	1.13814	1.29101	3.20989	0.145058	0.0105705	0	0.925691	1.29209	1.02493	1.85337	0.205143	0	0	0.014949	0	0	2.41714	0.430478	0.848466	0.742422	0.561192	2.83461	0.648007	0.379047	0.389717	0	1.46151	0.117596	0	0.77799	1.22393	2.54997	0.352699	3.75957	0.1915	2.77526	0.890347	1.40967	3.08243	0.602087	1.04557	1.36456	0.257666
DG(33:03)_[M+H-H2O]1+	559.472	0.268293	0.122999	0.0134606	0	0.0689749	0.0656006	0.0306172	0.220669	0.173947	0.0149052	0	0.180755	0.120635	0.056055	0.23418	0.245998	0	0.00292106	0.0240001	0	0	0	0	0	0.546517	0	0.0742566	0	0	0	0	0.105037	0	0	0.127948	0	0	0.35742	0	0.029981	0.158297	0	0	0	0	0.0872761	0	0
DG(33:02)_[M+H-H2O]1+	561.488	0.0731707	0.663679	0.0704567	0.0919128	0.331416	0.21692	0.259737	1.32219	0.150961	0.0330131	0.00159208	0.479904	0.274348	0.318755	0.922672	0.556933	0.770424	0.0471129	0.0938005	0.0907871	0.0930386	0.376999	0.0891685	0.313361	0.233202	0	0.346455	0.073426	0	1.55013	0.376761	0.869324	0	0.106879	0.059216	0.0947548	0	0.173299	0.272044	0.117875	0.993733	0	0.150922	0	0.547458	0.222882	0.153822	0.150944
DG(33:01)_[M+H-H2O]1+	563.503	0	0.792014	0.355994	2.05394	3.3572	2.37568	3.11654	5.85941	0.762595	0.048364	2.45804	2.7281	2.03797	2.40845	1.38254	1.33125	0.252778	0.390192	0.321795	3.79204	0.315844	3.10018	2.76009	4.25783	0.53883	2.74141	5.10583	1.2861	0.984154	9.44041	1.40883	5.85522	0.463169	0.097841	4.93055	2.43995	2.67674	0.350096	3.15871	0.444525	4.91435	0.169214	1.49691	0.383242	4.57155	5.31741	5.57964	5.17199
DG(33:00)_[M+H-H2O]1+	565.519	0	4.26455	1.59563	5.12072	8.9806	7.89941	9.41585	10.4322	0.706893	0.0734811	3.03364	3.88749	4.17456	4.61015	2.14402	3.7647	4.7644	1.54367	1.64759	7.26582	2.97561	5.96473	11.2767	11.0768	3.61964	12.4828	13.5555	5.5817	4.86478	12.4028	8.84467	13.8141	3.06835	1.38326	12.0972	11.4812	8.03712	5.3517	7.01711	2.03828	8.79928	4.91044	5.27156	9.97153	14.6723	10.3673	14.1424	14.5695
PC(20:00) & PE(23:00)	566.382	0.402439	0	0.030274	0	0.0143758	0.00965081	0	0.0175598	0	0.0370515	0	0.0431274	0.0289524	0	0.040709	0	0	0.00407463	0.0564734	0	0	0	0	0	0	0	0	0	0	0.129382	0	0	0	0	0	0	0	0.0868573	0	0	0	0	0	0	0	0	0	0
DG(34:06)_[M+H-H2O]1+	567.441	0.231707	0.133354	0.0460131	0.073311	0.914193	2.67025	0.0335191	0.0992249	0.188591	0.0458098	0.103677	2.22119	7.96698	0.0471789	0.0807839	0.266708	0	0.0136207	0.0784056	0.146622	0	0.0656747	6.71218	0	0	0	0	0.0606781	0	1.38921	0	0.0582654	0	23.9154	0.0585223	0	0	0	0	0	0.0203577	0	0.109221	0	0.0664656	0	0	0.105628
DG(34:04)_[M+H-H2O]1+	571.473	0.0243902	0.112262	0.226947	6.24829	4.28983	3.80848	4.79175	13.0754	0.158763	0.00766777	1.32146	3.26114	2.86768	3.89674	5.76408	0.224524	0	0.221525	0.232369	5.31388	7.18271	6.46371	2.01913	4.40299	1.53199	5.05738	11.3514	1.46525	1.34359	4.97304	4.9638	9.33796	2.50739	0	4.7348	0.674609	4.86941	1.89347	5.29491	1.8732	9.89154	0.695713	3.53497	0.720734	10.0265	8.89393	2.07165	5.4175
DG(34:03)_[M+H-H2O]1+	573.488	0.0365854	0.0795856	0.301812	4.92613	3.40972	2.7866	3.6045	9.19367	0.112551	0.0580298	1.30364	2.98703	2.22308	2.68868	3.91047	0.159171	0	0.342846	0.260779	4.00432	5.84794	5.13893	1.49449	3.95044	0	3.44802	9.71744	1.04296	1.07883	4.81638	3.81864	6.75118	0.916105	0.0842055	3.26898	0.989734	3.5362	0.867351	4.84698	1.07155	7.25217	0.866308	2.81965	0	6.64661	6.22099	3.13306	4.43021
Cer(37:04) & CE_oxid(10:00)	574.519	0.195122	0	0.0408487	0.0369519	0.0420304	0.0441018	0.0784838	0.453451	0	0.0530443	0.0522579	0.0744289	0.0544889	0.0770463	0.350638	0	0	0.00334071	0.0783567	0.0739039	0	0.0477154	0.0325206	0	0	0	0.227977	0.0700608	0	0	0	0	0	0	0.0765907	0.122673	0.0787147	0	0.118938	0.0578713	0.221962	0	0.1047	0.162501	0.0684763	0.0908441	0	0
DG(34:02)_[M+H-H2O]1+	575.504	0	2.11747	1.76379	9.63509	7.01528	6.48408	7.26496	12.5939	0.788008	0.339245	1.77182	3.6241	3.7967	3.4741	3.71968	2.67468	1.56027	2.00368	1.52391	10.888	8.38223	7.31233	5.19431	9.82016	1.75952	7.3711	12.0237	4.33648	3.60039	11.7195	11.4333	9.5325	2.55432	0.77788	9.86349	3.43825	8.6208	4.07824	8.05793	3.1261	10.3217	2.93369	7.94847	2.4236	9.89214	11.2725	8.46747	8.99902
DG(32:05)_[M+NH4]1+	576.462	0.304878	0	0.0453923	0.0744886	0.0284561	0.0395313	0.0393777	0.0166589	0	0.0559909	0.105343	0.043625	0.0785198	0.0853411	0.0333489	0	0	0.00580072	0.0849838	0	0.148977	0.0905028	0.100267	0	0	0	0	0	0.0653344	0	0	0	0	0.184862	0	0	0	0.17092	0	0	0	0.245832	0.108567	0	0	0	0	0
Cer(38:01)_[M+H-H2O]1+	576.571	0.219512	0.334065	0.0550841	0	0.14134	0.702283	0.0691114	0.049399	0.472439	0.0568167	0	0.300446	1.59998	0.0849167	0.0729061	0.668129	0	0.0149087	0.0952596	0	0	0	0.0899675	0	0.186436	0	0	0.0715574	0	0.924102	0	0.057664	0.0888555	4.82308	0.0702706	0	1.28068	0	0	0	0.0206114	0.220092	0.172327	0	0.0927037	0	0	0.116269
TG(30:00)_[M+Na]1+	577.444	0.353659	0.147457	0.0576056	0.0302982	0.0742143	0.0214175	0.00202251	0.0131773	0.208535	0.045662	0.0428481	0.222643	0.0642525	0.00606754	0.037271	0	0.294913	0.0253177	0.0898935	0.0605964	0	0	0	0	0.667929	0	0	0	0	0	0.192758	0	0	0	0	0	0	0	0	0	0.0182026	0	0	0	0	0	0	0
DG(34:01)_[M+H-H2O]1+	577.519	0	18.0679	26.5383	27.2228	24.0944	21.6871	24.2536	30.6119	0.483465	0.442279	13.8887	8.86361	9.47584	7.90691	6.79221	18.4098	17.7261	26.851	26.2255	37.0436	17.402	15.7803	19.3668	36.3888	18.407	29.0838	34.6767	16.4996	14.4412	32.2057	37.2381	25.2254	11.0861	7.04291	32.2367	16.7379	22.0985	20.9921	22.5262	8.2786	24.0119	20.5836	24.4434	20.4962	23.1719	35.0122	32.7926	29.4919
DG(34:00)_[M+H-H2O]1+	579.535	0	19.21	109.756	18.2765	22.0468	22.7469	24.9075	22.7981	2.61247	8.16444	7.05481	8.92998	13.4191	12.8005	13.157	17.3627	21.0573	103.983	115.529	23.265	13.288	14.9499	27.1988	29.0354	18.6499	30.7073	35.8319	13.0436	9.98937	19.0147	24.4172	42.1319	9.5591	4.24252	37.2335	37.5457	17.2966	16.0514	16.2446	5.28207	21.08	16.51	14.9252	26.8845	44.315	23.8684	27.6398	43.6627
LPS(22:01)	580.361	0.0243902	0.888134	0.0623222	0.365991	0.246422	0.384969	0.34239	0.255735	0.387081	0.042254	0.409268	0.304902	0.599302	0.240928	0.209242	0.614426	1.16184	0.0324441	0.0922003	0.076595	0.655387	0.188088	0.223874	0	1.03286	0.180991	0.116343	0.0784523	0.25606	0.141131	0.188113	0.154086	0.21305	0.131569	0.163858	0	0.508704	1.94245	0.16289	0.297753	0.247758	0.60052	0.799119	0.501611	0.137064	0.26851	0.141347	0.0878238
Cer(37:00)	582.582	0.317073	0	0.0595082	0.0744651	0.0293559	0.00921408	0.0742445	0.00635355	0	0.0477832	0.10531	0.0876505	0.0276422	0.145343	0.0118937	0	0	0.0257204	0.093296	0	0.14893	0	0.00111442	0	0.263089	0	0	0	0	0	0	0	0	0	0	0	0.0829267	0	0	0	0	0	0	0.434648	0.151519	0.0820339	0	0
DG(35:04)_[M+H-H2O]1+	585.488	0.134146	0	0.0619929	0	0.299427	2.49843	0.230151	1.19733	0	0.0596264	0	0.374415	7.12292	0.348104	0.902753	0	0	0.0198306	0.104155	0	0	0.144765	1.22573	0.172026	0.356591	0.118709	0.388553	0	0	0.288469	0	0.3596	0	21.4905	0.132629	0.0960079	0.0795661	0.235318	0.0922522	0.0487689	1.10607	0.301945	0	0	0.25127	0.187143	0	0.176163
DG(35:03)_[M+H-H2O]1+	587.504	0.158537	0.125793	0.0763032	0	0.129176	0.0469644	0.13228	0.636647	0.177898	0.043328	0	0.0932761	0.0478032	0.205776	0.604115	0	0.251585	0.0456657	0.106941	0	0	0.0921519	0.0890001	0.0769135	0.297435	0.127137	0.260553	0	0.0888808	0.130513	0	0.105329	0	0	0.0655255	0.108018	0.0910882	0	0.0527186	0.0391298	0.636477	0.196345	0.146971	0	0	0.171595	0	0
DG(35:02)_[M+H-H2O]1+	589.519	0.109756	0.0965052	0.13972	0	0.239248	0.250534	0.335308	1.40358	0.136479	0.0249154	0	0.329133	0.222883	0.500811	0.977384	0.19301	0	0.122102	0.157338	0	0	0.188189	0.0682546	0.0842292	0.176981	0	1.06893	0.291802	0	0.274851	0.536297	0.4915	0	0	0.498566	0	0.188309	0.310262	0.229871	0.0451483	1.61653	0.350661	0.137355	0	0.441194	0.20133	0.131587	0.0939639
DG(33:05)_[M+NH4]1+	590.478	0.329268	0.170696	0.123074	0	0.0697736	0	0.0366935	0.00613066	0.241401	0.0230994	0	0.108067	0	0.0970831	0.0115471	0.341393	0	0.10674	0.139407	0	0	0.0509187	0.0717133	0	0.339991	0	0	0.0937375	0.0716019	0	0	0	0	0	0	0	0	0	0	0	0.0366904	0.293552	0	0	0	0	0	0
Cer(39:01)_[M+H-H2O]1+	590.587	0.219512	0.245888	0.0798042	0.108006	0.05185	0.221983	0.0509734	0.0385187	0.347738	0.051696	0.152743	0.0533112	0.579177	0.0957925	0.0425534	0	0.491775	0.0432496	0.116359	0	0.216012	0	0.104712	0.130583	0	0.103842	0.0625373	0.0649753	0	0	0.20671	0	0	1.75587	0	0	0	0	0.035263	0.0494123	0.0248334	0	0.291782	0	0.0927331	0	0	0
DG(35:01)_[M+H-H2O]1+	591.535	0.0365854	0.309983	0.357282	0.274313	1.5739	1.02339	1.24058	3.90336	0.144537	0.0195654	0.20886	1.44595	1.00309	1.16878	1.92847	0.20778	0.412186	0.371116	0.343447	0.421999	0.126627	1.10416	1.7982	2.43707	0	0.740271	4.11938	0.165527	0.510623	3.28988	0.634847	2.98056	0.0806326	0	2.16378	0.962563	0.52047	0.405302	1.46237	0.347122	3.55033	0	1.09948	0.385397	1.35073	2.49577	0.348196	1.58823
DG(35:00)_[M+H-H2O]1+	593.551	0.0365854	0.203711	2.01272	0.0332898	0.769963	0.599837	0.919428	1.47251	0.0151253	0.123092	0.0470789	0.733226	0.688277	0.654074	0.730858	0.193016	0.214406	1.92568	2.09976	0.0665796	0	0.546659	1.11232	1.06979	0.128679	0.477597	2.39924	0.148619	0.0846093	0.962147	0.419658	2.08143	0	0.108044	1.33031	0.620166	0.448499	0	0.390427	0.163314	1.79344	0.386629	0.432241	0.59403	2.00159	0.534595	1.191	1.17801
DG(33:03)_[M+NH4]1+	594.509	0.341463	0	0.471478	0.0302183	0.104759	0.0128341	0.0246148	0	0	0.169469	0.0427351	0.221712	0.0291304	0.0738445	0	0	0	0.591311	0.351646	0.0604365	0	0	0.681965	0	0.14024	0	0.0610293	0.0596001	0	0	0	0.0294682	0	0.0860389	0	0	0	0	0	0	0	0.221533	0	0	0	0	0	0
DG(36:06)_[M+H-H2O]1+	595.473	0.0365854	0	1.00863	0.105335	7.78248	7.25138	9.00864	21.5077	0	0.122363	0.148967	4.47192	4.55528	5.59468	9.1608	0	0	1.09515	0.922103	0	0.210671	10.3321	6.60527	8.83623	0.920548	9.85456	16.6173	5.22354	3.90901	7.74376	13.6392	14.7095	5.10075	0.0999873	8.16893	4.90954	7.50775	4.63656	6.4902	4.19165	13.1259	1.84131	10.0087	0.882038	13.0754	17.2021	8.88728	11.8632
Cer(38:00)	596.598	0.329268	0	0.0899347	0	0.0158037	0.423049	0.00694353	0.0196697	0	0.0441281	0	0.0314783	1.21147	0.0208306	0.028821	0	0	0.0587314	0.121138	0	0	0	0	0.0765803	0	0	0	0.0656532	0	0	0	0	0.0828562	3.65276	0	0	0.0331864	0	0.038639	0	0	0	0	0	0.0624917	0	0	0
DG(36:05)_[M+H-H2O]1+	597.488	0.0121951	0.473952	0.668107	0.0870093	17.9935	18.4472	20.6671	41.2304	0.235349	0.101408	0.12305	7.78265	9.72603	10.6628	15.6939	0.640369	0.307535	0.739813	0.5964	0	0.174019	23.1803	15.1891	19.0828	5.39624	22.3991	31.7038	10.5468	13.6243	20.8196	31.2015	31.716	11.7857	1.41658	18.3293	11.2068	23.0933	16.456	20.8193	8.47467	29.5599	10.6557	23.2182	4.84166	28.0208	36.6138	19.977	24.6419
DG(36:04)_[M+H-H2O]1+	599.504	0.0243902	0.262854	0.602734	0.134462	4.64136	7.53528	5.56603	10.4013	0.371732	0.0819978	0.190157	2.81941	7.85141	3.14663	3.9397	0.525709	0	0.660716	0.544753	0.268923	0	5.51164	3.40295	5.79752	1.24	4.1651	10.3983	1.9115	2.7268	6.61849	6.23982	8.33058	1.34884	27.6825	5.85556	2.32013	5.93961	4.1153	5.98526	2.08999	8.88451	2.5407	7.00509	0.721883	8.29177	8.87694	4.64127	7.0421
LPS(22:02)_[M+Na]1+	600.327	0.329268	0	0.0761766	0	0.00942158	0.0173432	0.0595868	0.0188656	0	0.0331659	0	0.0187875	0.0520297	0.0967377	0.0303768	0	0	0.0527247	0.0996284	0	0	0.0386801	0.0461141	0	0	0	0	0	0	0	0	0	0	0	0	0	0	0.156089	0	0	0	0.217046	0.225785	0	0	0	0	0.0934508
DG(36:03)_[M+H-H2O]1+	601.519	0	2.636	1.36668	0.870717	2.41105	4.24347	3.20199	5.39422	2.88957	0.236086	0.136183	1.65764	3.77213	2.15079	1.5134	4.67923	0.592759	1.53362	1.19975	0.967013	0.774421	2.86328	1.64395	2.91165	0.671647	1.55451	6.1753	1.32701	1.32785	3.22422	4.18003	5.55666	0.536792	13.5046	3.99364	2.09058	3.18668	1.80062	3.34161	0.618023	4.87318	1.28633	2.9367	0.256492	5.19493	6.0712	2.73591	4.84515
DG(36:02)_[M+H-H2O]1+	603.535	0	31.265	8.79773	9.0662	11.6784	17.1562	12.0664	13.6201	29.2654	0.585274	3.08623	3.01477	17.5975	4.055	2.25512	51.9588	10.5713	9.21158	8.38388	11.2485	6.8839	9.01007	13.9827	14.5888	9.97094	13.4888	15.6076	7.55315	8.19877	12.7049	18.7528	14.4804	5.04521	62.7726	15.1615	10.7639	10.4686	8.39263	8.56806	3.44255	11.2475	10.5665	11.2903	10.0514	15.7195	15.8234	14.1941	16.262
PE(26:02)	604.398	0.134146	0.595484	0.0791176	0	0.130627	0.195846	0.115937	0.037716	0.31422	0.0428708	0	0.16394	0.249726	0.214086	0.0592105	0.373296	0.817671	0.0488034	0.109432	0	0	0.0712432	0	0	0.450579	0.3596	0	0.0829192	0.0742475	0.137058	0.348511	0.0194283	0	0.590517	0.081963	0	0.0841947	0.59849	0.0395076	0.0413105	0.042793	0.675062	0.114057	0	0	0.106229	0	0.063984
Cer(40:01)_[M+H-H2O]1+	604.603	0.292683	0	0.151239	0.0696316	0.0305905	0.487794	0	0.0382686	0	0.0301074	0.0984739	0.0859904	1.32921	0	0.0266767	0	0	0.12995	0.172528	0	0.139263	0	0.0158424	0	0	0	0	0	0	0.259472	0	0.0557246	0	4.02844	0	0	0.0844081	0.190693	0.0308778	0	0	0	0	0	0	0	0	0
DG(36:01)_[M+H-H2O]1+	605.551	0	1.98517	11.6742	3.57151	11.5989	10.6127	12.0576	16.9167	2.29206	1.21667	4.21345	5.00066	4.28606	4.28392	5.27882	3.60589	0.364438	12.5345	10.8139	6.55087	0.592156	9.1593	13.3505	15.0419	3.70603	13.0486	20.6422	8.59789	7.16454	13.6794	18.7425	13.5103	5.84127	6.78242	14.95	7.60298	9.59271	10.3387	8.15327	5.08304	11.6928	7.2967	13.9514	9.4327	12.9694	19.2076	13.5571	15.3276
DG(36:00)_[M+H-H2O]1+	607.567	0	3.00655	367.491	7.88459	5.75066	4.91906	5.92526	5.64196	0.42623	1.58223	0.894934	3.2892	2.90945	2.83767	2.5343	3.30794	2.70516	366.372	368.61	8.5174	7.25177	2.53579	10.3104	8.02271	3.56682	7.74931	9.95709	3.55962	1.58353	4.47067	3.93934	8.02405	2.23058	0.495776	8.91236	8.24356	4.79303	3.15357	4.47932	0.874183	4.24824	4.80334	3.18263	8.02101	8.65808	6.2377	8.15393	9.1482
DG(37:05)_[M+H-H2O]1+	611.503	0.0243902	0.826934	0.0734061	0.123591	2.34656	2.01772	2.16448	6.71485	0.140783	0.0493592	0.174784	1.79851	1.85984	1.84623	3.2122	0.727385	0.926482	0.0385039	0.108308	0	0.247182	3.03241	1.22558	2.63498	4.44979	1.86368	5.72428	0.420711	0.803201	0.964431	0.845733	5.85321	0.278662	0.150047	2.15389	0.790358	2.93228	1.55621	3.59911	0.553849	5.45479	1.12603	1.65502	0	3.0828	4.32927	0.705487	2.57303
DG(37:04)_[M+H-H2O]1+	613.519	0.0365854	0.313557	0.0684115	0.118906	0.268186	0.192919	0.347008	0.824766	0.443437	0.044764	0.0747281	0.240285	0.0735004	0.364874	0.624379	0.627114	0	0.0367586	0.100064	0.0660647	0.171746	0.212532	0.78005	0.243565	0.267568	0.130041	0.52243	0.100035	0	0.157451	0.234457	0.339142	0.140001	0.0922215	0.226867	0.133495	0.22128	0.152067	0.196738	0.169037	0.998979	0.945273	0.249932	0	0.299062	0.0908079	0.176917	0.193062
Cer(41:02)_[M+H-H2O]1+	616.603	0.292683	0	0.0688994	0	0.0785312	0.0692908	0.0410801	0.0249152	0	0.0423101	0	0.16209	0.165932	0.0707512	0.0463759	0	0	0.0389816	0.0988171	0	0	0	0.0918439	0.0376586	0.499839	0	0	0	0.0774393	0	0	0	0	0.126026	0	0	0	0.497591	0	0	0	0.202042	0.0971585	0	0.0705199	0	0	0
DG(38:09)_[M+H-H2O]1+	617.456	0.195122	0	0.0798112	0	0.0576542	0.122979	0.267031	1.72456	0	0.0454101	0	0.141162	0.123288	0.388464	1.19735	0	0	0.0477014	0.111921	0	0	0.0940557	0	0	0	0	0.424832	0	0	0	0	0.292733	0	0.335587	0.126803	0.10406	0.0935301	0	0.154102	0.046244	1.2205	0	0.12312	0	0.222249	0.485953	0.22313	0.0820821
DG(37:02)_[M+H-H2O]1+	617.55	0.121951	0.439655	0.0752463	0.0566686	0.107393	0.176743	0.279201	1.04588	0.292021	0.0574863	0.0801415	0.216117	0.135766	0.242101	0.812455	0.233165	0.646145	0.0345973	0.115895	0	0.113337	0.124305	0	0.0723309	0	0	0.668142	0	0	0.101757	0.423356	0.236342	0.0827456	0	0.265422	0.166333	0.178065	0.238421	0	0.0438606	0.691473	0	0.376126	0	0.419992	0.502691	0.290806	0.187861
DG(35:05)_[M+NH4]1+	618.509	0.268293	0.0977013	0.251689	0	0.0908941	0.025125	0.0430557	0.0470963	0.138171	0.0580798	0	0.0974229	0.0393927	0.0671438	0.0738458	0	0.195403	0.292758	0.210621	0	0	0.2723	0.146802	0	0	0	0	0.125702	0.163596	0.109646	0	0.0620729	0	0	0.0622012	0	0	0	0.101851	0	0.169759	0	0.119513	0	0.0982296	0	0	0
DG(38:08)_[M+H-H2O]1+	619.472	0.109756	0.0189016	0.103649	0	0.3904	0.430396	0.610438	3.1304	0.0267309	0.0321149	0	0.56211	0.473404	0.728763	1.89063	0.0378032	0	0.0809405	0.126358	0	0	0.736692	0.0880943	0.334357	0.182392	0	1.75524	0.0739202	0	0.342903	1.00478	1.35221	0.23418	0.113517	0.390134	0	0.167064	0	0.611673	0	2.22587	0	0.258675	0.408473	1.13326	1.01295	0.243108	0.211608
DG(37:01)_[M+H-H2O]1+	619.567	0.0243902	1.23288	0.324864	0	1.24992	1.38638	1.57061	2.0456	1.05671	0.0216814	0	0.767186	1.6753	0.952518	0.747053	0.48568	1.98009	0.309533	0.340195	0	0	1.12827	0.87371	1.02703	3.11414	0.969885	1.74788	0.840161	0.573877	0.974307	5.56612	1.30305	0.765616	0.159715	1.11254	0.502558	0.583784	2.1206	0.363395	0.954525	1.50229	1.62786	3.62279	0.652077	0.497363	1.87214	1.1847	2.22173
DG(35:04)_[M+NH4]1+	620.525	0.341463	0	0.470671	0	0.109082	0.014669	0.0287864	0.0309686	0	0.153757	0	0.301247	0.0338702	0.0863593	0.0525127	0	0	0.579394	0.361949	0	0	0	0.909905	0.0718315	0	0	0	0	0	0	0	0	0	0	0	0.0313735	0.100647	0	0	0	0	0.259078	0	0	0	0	0	0
DG(35:03)_[M+NH4]1+	622.54	0.304878	0	2.27318	0.0760604	1.49701	0.0151281	0.0322974	0.0103428	0	0.857189	0.107566	4.28241	0.0453844	0.0649755	0.0292538	0	0	2.8793	1.66706	0	0.152121	0.0881531	12.9147	0.0998191	0.234555	0	0	0	0.135798	0	0	0	0.136153	0	0	0	0	0	0	0	0	0	0.123937	0	0.16674	0	0	0
DG(38:06)_[M+H-H2O]1+	623.503	0	3.94615	2.36451	1.12357	18.5138	19.0424	22.0839	40.9463	0.238089	0.408705	1.41888	7.22178	9.56553	9.08092	14.7855	4.1145	3.7778	2.65351	2.07551	0.120272	2.12688	19.8786	16.8636	22.5198	10.1212	19.0069	34.0499	11.9741	12.2206	19.9895	31.8042	30.8726	8.48918	2.58423	20.7153	14.2849	18.3239	23.056	21.2509	9.17725	31.5001	15.8466	29.4218	9.29028	22.4628	33.5271	21.3885	26.141
DG(38:05)_[M+H-H2O]1+	625.519	0.0121951	0.42578	1.27281	0.025676	12.7627	12.2128	14.2438	22.4988	0.023903	0.171648	0.0363113	4.54146	6.3834	4.13799	5.88252	0.408878	0.442682	1.39418	1.15143	0.051352	0	14.4217	9.68754	15.2003	6.66652	13.0029	22.1973	9.78778	9.66482	14.2355	13.8573	18.6982	4.97927	0.437024	11.9244	11.3647	19.557	11.0437	18.0539	4.683	18.8541	13.1907	15.9309	16.1718	14.0378	18.0147	14.5757	12.7353
DG(38:04)_[M+H-H2O]1+	627.535	0	8.31513	0.188722	5.77337	7.75042	8.01254	9.42765	7.67001	1.2753	0.0301265	2.05419	4.01482	3.69537	3.65854	1.21567	9.2169	7.41335	0.167419	0.210024	4.32084	7.2259	12.522	4.27022	9.0977	14.6327	8.93413	7.92581	4.03655	2.75541	5.57919	8.69528	6.74685	4.895	3.49555	7.65732	15.9417	6.88872	11.2662	6.52631	2.13477	5.8988	9.02419	11.8369	12.9935	11.5134	10.1346	7.92792	13.3847
DG(38:03)_[M+H-H2O]1+	629.55	0.0609756	0.184102	0.436421	0.173621	0.669045	0.633745	0.828492	2.88932	0.260359	0.188511	0.111314	0.61388	0.726167	0.766685	2.00856	0	0.368204	0.569719	0.303124	0.09491	0.252332	0.974663	0.58284	0.850189	0	0.691952	2.02615	0.161593	0.0919627	0.642056	0.922031	2.27964	0	0	0.836399	0	0.259718	0.578393	0.827526	0.0724352	2.37079	0.1821	0.853431	0.190951	0.839969	1.65225	0.344911	0.94959
LPI(19:01)_[M+NH4]1+	630.361	0.182927	0	0.0479975	0.0776309	0.141567	0.0913976	0.155589	0.0302769	0	0.0511969	0.109787	0.142947	0.116092	0.20491	0.0423515	0	0	0.0117958	0.0841992	0	0.155262	0.0405761	0	0	0.25999	0.264187	0	0.132499	0.18627	0.390579	0	0.0468594	0.157091	0.311148	0	0.0761448	0	0.231336	0	0.208268	0	0	0.247316	0.647069	0	0.0850006	0.125068	0.0875838
Cer(41:04) & CE_oxid(14:00)	630.582	0.292683	0.0654111	0.0407623	0	0.0214568	0.0421183	0.00256566	0.0329492	0.0925052	0.0532994	0	0.0462814	0.044708	0.00769699	0.050818	0.130822	0	0.0030739	0.0784506	0	0	0	0	0	0	0	0	0.0602705	0.132841	0	0.0996	0	0.0637354	0.110122	0.0644298	0	0	0	0.0411779	0	0.023091	0	0	0	0	0	0	0
DG(38:02)_[M+H-H2O]1+	631.566	0.0487805	0	0.121065	0	6.09519	4.79398	5.95674	9.54148	0	0.0202163	0	3.2849	2.90428	3.26167	3.96834	0	0	0.10677	0.13536	0	0	5.85642	6.29334	8.84627	1.05044	4.37756	12.6264	5.80892	3.39924	6.59803	8.42705	8.24097	1.44554	0.413881	7.81459	3.60981	4.8493	3.58141	4.76329	3.64028	8.35281	1.14952	8.19897	3.17263	5.92892	11.811	4.32096	7.03554
SM(29:01)	633.497	0.341463	0	0.214694	0	0.00493151	0.00386211	0.0131645	0.0708963	0	0.112642	0	0.0147945	0.0115863	0.0283532	0.0696197	0	0	0.294344	0.135045	0	0	0	0	0.0443836	0	0	0	0	0	0	0	0	0	0	0	0	0	0	0.034759	0	0.0371932	0	0	0	0	0	0	0.0812874
DG(38:01)_[M+H-H2O]1+	633.582	0.0731707	0	0.863857	0	1.83854	1.33776	1.7283	3.32875	0	0.0853977	0	1.5767	1.23888	1.2177	1.65995	0	0	0.924242	0.803472	0	0	0.894085	2.38913	3.03101	0.2626	1.10349	5.30582	1.49633	0.396881	1.66749	0.951088	2.99035	0.509995	0	3.83477	0.852046	0.843605	0.935668	1.12234	0.801876	2.84011	0	1.12408	1.00029	2.83233	3.83354	1.26193	1.86054
DG(38:00)_[M+H-H2O]1+	635.597	0.097561	0	13.7222	0.0721241	0.246267	0.209714	0.211845	0.215303	0	0.860172	0.101999	0.186778	0.152298	0.172306	0.149841	0	0	13.1139	14.3304	0.144248	0	0.154034	0.478731	0.29215	0	0.159886	0.586155	0.285468	0.0966248	0.163353	0.179461	0.413372	0	0.112092	0.400309	0.363025	0.141441	0.225821	0.0519027	0	0.338751	0.337635	0	0.262027	0.458617	0	0.298655	0.210923
PE(28:00) & PC(25:00)	636.46	0.134146	0.42999	0.0385357	0.234347	0.188317	0.223279	0.190536	0.0963027	0.608097	0.0422559	0.331417	0.379254	0.449347	0.169286	0.0921675	0	0.859979	0.0086563	0.0684152	0	0.468694	0	0.0873598	0	1.16629	0	0	0	0.268758	0.172443	0	0.0527926	0	0.252039	0.0673318	0.0796262	0.156943	1.40077	0	0.146813	0.0357161	0.496377	0.086124	0.270965	0	0.408178	0.172103	0.0985526
Cer(42:08)	636.535	0.109756	0	0.0679671	0.12548	0.42616	0.738897	0.410788	2.08401	0	0.0361624	0.177456	0.445156	0.921564	0.704116	1.11457	0	0	0.0423964	0.0935378	0	0.25096	0.867178	0.239935	0.858259	0	0	1.21255	0.123516	0.11612	0.417876	0	1.3358	0.102255	0	0.48727	0.495313	1.14846	0.24334	2.83764	0.0349797	2.20636	0	0.124863	0	0.259386	0.111924	0.652846	0.306727
LPI(20:04)_[M+NH4]1+	638.33	0.0853659	0.000858944	0.0442953	0	0.149078	0.152847	0.0953437	0.127207	0.00121473	0.0289931	0	0.189969	0.242126	0.0814099	0.141483	0	0.00171789	0.0237941	0.0647966	0	0	0.60534	0.0781885	0.241573	0.177211	0.00612739	0.138455	0	0.0842286	0.0105751	0.000356699	0.206787	0.00334045	0.169108	0.126054	0.761769	0	0	0.108205	0.0466618	0.0888841	0.188733	0	0.0136413	0.0144206	0.190953	0.120454	0.194346
PA(30:02)_[M+Na]1+	639.4	0.097561	0.318355	0.0286246	0.341823	0.200422	0.287785	0.194868	0.0574005	0.443435	0.0372291	0.245634	0.228074	0.332982	0.175618	0.0696333	0.631912	0.00479925	0.00229965	0.0549496	0.168134	0.515513	0.118853	0.255525	0.388765	0	0.161921	0	0.0810389	0.0856667	0.712026	0.323816	0	0	1.04655	0	0.186235	0.188258	0.372784	0.472424	0.0718894	0.0402862	0.314427	0.326081	0.501837	0	0	0.253242	0.246047
DG(39:05)_[M+H-H2O]1+	639.535	0.0609756	0.240159	0.0496789	0	0.633742	0.33477	0.432105	1.48844	0.126574	0.0332059	0	1.0622	0.345716	0.527657	1.00849	0.150658	0.32966	0.0261988	0.073159	0	0	0.38796	3.38581	0.211413	0.267038	0.273833	0.899472	0.0726906	0.0930642	0.112392	0	1.09503	0.103852	0.149025	0.23607	0.268325	0.244824	0.207209	0.708592	0.108981	1.68523	0.267432	0.272152	0	0.713322	0.574508	0.267321	0
DG(39:04)_[M+H-H2O]1+	641.55	0.207317	0.110548	0.0286673	0	0.103025	0.814593	0.0237554	0.0850699	0.156338	0.0372198	0	0.134044	2.28139	0.0471497	0.115908	0	0.221095	0.00234893	0.0549856	0	0	0.137089	0.275558	0	0.35415	0	0.136131	0.0242988	0	0	0	0.10983	0.0840444	6.89746	0.0618482	0.0302947	0	0.0692946	0.0785588	0	0.108988	0	0	0	0.104811	0	0	0
TG_oxid(34:01)	642.53	0.182927	0	0.0241436	0.425646	1.47382	10.7241	0.0924093	0.0357054	0	0.0282068	0.258497	3.8801	32.0947	0.123823	0.0529842	0	0	0.00419835	0.0440889	0.242861	0.608431	0	0.390807	0	0.996758	0	0.0598908	0.0338548	0	11.783	0	0.0717788	0.133525	96.3099	4.21378e-05	0	0.0011091	0	0.000544197	0	0.000441594	0.285089	0.257772	0	0.215631	0	0	0.0727501
TG(35:00)	642.567	0.280488	0.146836	0.0906468	0.0858625	0.074455	0.0414733	0.0268227	0.00443167	0.207657	0.0041551	0.121428	0.109674	0.069427	0.0565607	0.0125347	0.293672	0	0.0877087	0.0935849	0	0.171725	0	0.18214	0	0	0.305532	0.0527755	0.129647	0	0	0	0	0.106098	0	0.0740126	0	0.193149	0	0	0	0.00808457	0	0	0	0.0677539	0	0.165566	0
DG(39:02)_[M+H-H2O]1+	645.582	0.0731707	0.21862	0.011748	0.119219	0.358202	0.24755	0.342178	0.829349	0.309175	0.0166141	0.107261	0.293216	0.184071	0.289099	0.582311	0	0.43724	0	0.0234959	0.0433739	0.195064	0.485448	0.247934	0.724055	0	0.16941	0.853145	0.472419	0.183819	0.0875887	0.322612	0.432891	0	0.302334	0.513453	0.358336	0	0.188972	0.109351	0	1.04217	0.220745	0.359271	0.294974	0.357887	0.385167	0.150199	0.269181
DG(37:05)	646.541	0.304878	0.102892	0.00976327	0.141902	0	0.0243463	0.0977603	0.0157856	0.145511	0.0138074	0.117294	0	0.0444187	0.124864	0.0297177	0.205783	0	0	0.0195265	0.0589626	0.224841	0	0	0	0	0	0	0	0	0	0	0.0470393	0.13132	0	0	0	0	0	0.0407573	0	0.0732146	0.171116	0.154144	0.375746	0	0.105622	0	0
DG(39:01)_[M+H-H2O]1+	647.598	0.146341	0.135975	0.0159546	0.016438	0.105735	0.0903925	0.101541	0.101837	0.192297	0.0171771	0.0232469	0.0931915	0.0865744	0.121895	0.0826769	0.27195	0	0.0038086	0.0281006	0.0328761	0	0	0.0730493	0	0.308289	0.16253	0.11444	0.0781846	0.0857237	0.129402	0	0.170356	0	0.201235	0.091101	0.0969073	0	0.210782	0.0431512	0.0477745	0.126517	0.279748	0.298442	0	0.161388	0	0	0
DG(40:07)_[M+H-H2O]1+	649.519	0.0365854	0.126431	0.00911469	0	4.56024	4.66848	4.93505	10.521	0.1788	0.00913566	0	2.75798	2.86366	3.1902	4.70601	0.252862	0	0.0026548	0.0155746	0	0	4.98418	5.02814	6.89962	0.592052	3.60832	10.1847	3.37744	2.31644	4.05126	9.37906	8.63593	1.24373	1.9375	5.44285	5.41462	3.3125	2.35491	4.29519	2.11062	8.7865	0.718725	4.58124	1.27026	7.70927	8.50834	3.57084	7.15964
DG(40:06)_[M+H-H2O]1+	651.535	0	2.01066	0.00803399	0.456521	11.4098	10.9345	12.3303	20.7339	1.65953	0.00544037	0.56135	4.69209	5.61599	3.85007	4.78291	0.837198	3.18413	0.00418708	0.0118809	0.0595871	0.853455	13.8351	11.4846	14.3768	5.20117	9.5111	20.9712	7.29224	8.14019	11.8762	13.5658	16.2567	3.26005	0.791938	12.3396	9.34441	15.6476	10.9242	16.2805	4.38891	15.4579	10.3379	15.6839	10.9623	13.7269	17.3445	11.1534	11.9168
DG(40:04)_[M+H-H2O]1+	655.566	0	74.263	0.467009	42.6015	44.302	46.9624	57.2354	28.3573	3.15415	0.200828	14.6724	23.4188	25.1628	25.6363	17.9287	72.0327	76.4933	0.609016	0.325002	32.2266	52.9765	66.7571	27.551	52.5991	89.2967	56.0037	33.9168	23.9544	19.2236	29.4155	68.4986	36.7993	35.7671	26.3341	47.0349	91.6875	25.53	72.7399	18.2707	15.971	16.0755	79.1687	64.5531	88.6247	61.2139	59.7355	54.8442	74.9323
DG(40:02)_[M+H-H2O]1+	659.598	0.0731707	0	0	0.0313118	3.29005	1.76607	2.95937	3.88788	0	0	0.0442815	2.35855	1.3685	1.42367	1.86264	0	0	0	0	0.0626235	0	1.91459	3.80295	4.86406	0	2.68265	7.91029	4.88009	1.44002	2.11583	1.23267	3.38324	0.448731	0.120196	4.03179	1.71959	1.32954	0.740317	2.88857	0.825977	3.71988	1.30453	3.08849	3.86824	4.06388	5.19841	1.86167	2.70327
DG(40:01)_[M+H-H2O]1+	661.613	0.256098	0	0.59649	0	0.0701738	0.0381503	0.059016	0.279117	0	0.0137698	0	0.116262	0.0816142	0.0918819	0.265894	0	0	0.606227	0.586754	0	0	0	0.102691	0.097443	0	0	0.355978	0.0754531	0	0	0	0.0557919	0	0	0	0	0	0.248489	0.0390722	0	0.156441	0	0.233228	0	0	0	0	0.141475
DG(41:05)_[M+H-H2O]1+	667.566	0.268293	0.148929	0	0.23368	0.48525	0.0167752	0.0469535	0.0534624	0.210617	0	0.0212625	1.1605	0.0390526	0.112181	0.0882386	0	0.297857	0	0	0.248715	0.218645	0.0897249	3.57052	0.147469	0	0	0.180793	0.11695	0	0.261791	0	0.116333	0	0	0	0	0	0	0.0346447	0	0.0238651	0	0	0.341594	0	0	0	0.0571221
DG(41:04)_[M+H-H2O]1+	669.582	0.390244	0	0	0.112659	0.0313826	0.0344314	0	0.0310214	0	0	0.159324	0.0625313	0.0715454	0	0.0587441	0	0	0	0	0	0.225318	0	0	0	0.152581	0	0	0.129862	0	0	0	0	0	0	0	0	0.11248	0.197403	0	0	0	0	0	0	0	0	0	0
DG(42:10)_[M+H-H2O]1+	671.504	0.0609756	0	0.206026	0.0802379	1.73279	0.553922	0.516189	2.91427	0	0.0332171	0.113473	2.4041	0.529795	0.494798	1.18361	0	0	0.229514	0.182538	0.160476	0	3.69619	7.40191	0.387629	0.313157	0.816278	1.62219	1.11003	0.0953677	0.152364	0	0.816137	0	0.141571	0.3412	0.563618	1.39886	0.3908	1.33312	0.10092	1.63849	0.662756	0.700739	0.282227	0.194237	0.742406	0.234504	0.08942
DG(41:01)_[M+H-H2O]1+	675.629	0.402439	0.273339	0	0	0.0133352	0.0263274	0	0.00453493	0.386559	0	0	0.0400055	0.0602405	0	0.0128267	0.546677	0	0	0	0	0	0.120017	0	0	0	0	0	0	0	0	0	0.0584827	0	0.178464	0	0	0	0	0	0	0	0	0	0	0	0	0	0
DG(42:07)_[M+H-H2O]1+	677.55	0.0121951	1.77868	0.00315253	0.287459	6.04931	6.48379	5.95755	7.80269	2.51543	0.000508486	0.0835316	3.15029	5.72881	3.13167	2.10597	3.55736	0	0.00351209	0.00279298	0.346525	0.228393	6.11844	8.28716	9.41767	1.53037	4.51427	10.9731	5.21016	2.14158	6.25107	4.84683	6.51465	1.24008	14.3244	7.03657	17.2499	2.74873	0.786642	3.60636	1.78866	4.77638	2.32428	5.25386	7.67724	9.9193	10.792	4.19777	6.88842
PC(28:00) & PE(31:00) & DG(40:10)_[M+NH4]1+	678.507	0.256098	0	0.00757217	0	0.0680353	0.206852	0.145043	0.121559	0	0.00656016	0	0.0947259	0.428018	0.349122	0.173707	0	0	0.00293343	0.0122109	0	0	0.249272	0.191057	0.0833579	0	0	0	0.0886311	0	0	0	0.0663873	0.102237	0	0	0.0916497	0.278587	0	1.32281	0.056839	1.06117	0	0	0	0	0	0.187375	0
PA(33:03)_[M+Na]1+	679.431	0	87.6905	0.632534	259.245	31.0564	28.9151	39.5226	20.7559	3.12357	0.252091	90.0954	20.9381	18.7534	28.3847	10.3096	89.8992	85.4818	0.81079	0.454279	195.538	322.952	20.3126	18.7027	25.6315	80.7408	47.9915	14.335	21.5966	22.4221	27.7746	61.9471	10.883	20.4339	21.1942	21.6926	27.9099	26.3217	58.7337	11.1199	14.1417	5.21696	71.2734	51.4904	92.5756	16.6618	40.6491	34.7466	28.9482
DG(42:06)_[M+H-H2O]1+	679.566	0	43.8187	0.0740062	8.87371	9.59329	11.9963	12.2184	7.03292	35.8262	0.101171	11.0159	6.13353	11.5334	9.19557	6.8047	18.4858	69.1516	0.145545	0.00246777	1.0843	16.6631	0.606901	6.7699	3.77828	16.2081	17.7216	4.24505	10.9679	15.7232	10.3186	14.6828	0.387887	18.6319	21.7087	0.748247	0.576414	10.5193	34.229	6.482	6.71052	1.17257	15.5738	13.6314	24.4668	0.303084	12.352	26.6754	9.08052
PE(32:06)	680.429	0	48.0217	0.275767	118.61	14.4697	13.5741	19.5094	9.71455	1.21728	0.118304	41.717	10.0786	9.78639	14.2806	4.76486	47.161	48.8825	0.359421	0.192114	89.1117	148.109	8.70964	9.48795	11.0648	38.5406	22.0444	6.27551	9.64203	10.5323	13.9298	31.7776	4.42587	9.17358	9.4451	8.66678	12.0015	13.8182	28.0865	4.77124	7.26013	2.12897	36.4482	26.191	44.9667	7.4306	21.266	17.0784	12.8148
DG(42:05)_[M+H-H2O]1+	681.582	0.158537	0	1.89394	0.0322442	0.0558582	0.105498	0.0843132	0.151555	0	0.214332	0.0456002	0.0459951	0.104486	0.103227	0.0950437	0	0	1.74239	2.0455	0.0644885	0	0.0586534	0.0845225	0.119409	0.0878896	0	0.0555298	0	0.0967197	0	0	0	0.119327	0.239401	0.243276	0.0932881	0.21587	0	0.0383169	0	0.0941348	0.327933	0	0	0.0771585	0.0849789	0.0403812	0.134232
PC-O(30:05) & PC-P(30:04)	682.481	0	47.9717	0.239763	10.7529	12.8572	14.9759	16.4071	9.13659	13.752	0.316842	13.5912	16.5859	20.2526	14.5591	5.94709	38.2476	57.6958	0.463803	0.0157218	1.1424	20.3633	4.01052	9.93768	4.46805	55.1226	17.8718	1.14263	5.70446	6.54104	10.9162	23.2767	1.82558	8.18462	20.2265	2.18221	2.33378	10.0579	64.5175	2.17873	6.64964	0.796222	40.4548	35.8823	25.054	2.66562	12.2776	18.216	5.66793
TG(38:01)_[M+NH4]1+	682.598	0.195122	0	0.794973	1.51104	0.707891	0.216332	0.12081	0.0652973	0	0.0713401	1.781	0.845352	0.420385	0.225642	0.0809571	0	0	0.744528	0.845418	2.7704	0.251683	0	2.69482	1.18594	0.275482	0.867878	0.736978	0.295518	0	0.314395	0	0	0	0	1.27352	0.0868063	0.16387	0	0.422795	0	0	0	0.000199699	0.303561	0	0	0.127604	0.655925
DG(39:01)_[M+NH4]1+	682.634	0.109756	1.74085	0	0.0507567	1.93603	0.76437	0.658178	0.15323	1.89838	0	0.0717808	4.67187	1.68044	1.11689	0.157143	3.0832	0.398492	0	0	0.101513	0	1.79426	14.3099	0.231297	0.305853	0.340766	0.0822292	0.0853937	0	0.274571	0.701136	0.0830043	0	5.19482	0.174513	0.117479	0	0.564513	0.0438596	0.201231	0.0728235	0	0.845557	0	0.451932	0.191974	0.626896	3.53319
DG(42:04)_[M+H-H2O]1+	683.598	0	96.1745	0.66851	55.0147	58.3951	61.9818	75.7024	38.271	3.10911	0.306683	18.2405	28.6569	32.1018	34.6948	24.4113	93.9761	98.373	0.885367	0.451652	42.1167	67.9127	77.3169	36.0535	72.5737	115.391	75.2034	46.6764	35.5863	27.4141	39.3405	91.6214	46.9515	47.9001	34.6275	66.3301	119.234	34.8837	90.7988	25.4888	20.2641	20.8593	100.832	85.1695	123.04	79.765	77.1267	74.746	99.5192
SM(33:03)	685.528	0.256098	0	0	0.0826161	0.212909	0.131506	0.033356	0.395059	0	0	0.116837	0.4234	0.188834	0.0552246	0.356206	0	0	0	0	0	0.165232	1.31663	0.244856	0.0859234	0	0	0.185127	0.0836466	0	0	0	0	0	0	0	0.192947	0.190125	0.246696	0.553782	0.0534601	0.146955	0	0	0	0.0997888	0	0	0
PA(34:04)_[M+Na]1+	691.431	0.231707	0.180709	0	0.0970822	0.0940421	0.0799726	0.15618	0.0861788	0.255561	0	0.137295	0.119563	0.123139	0.217838	0.128769	0.361418	0	0	0	0	0.194164	0.0701847	0	0	0.339695	0	0.0634773	0.190762	0.182259	0	0	0.287265	0	0.253813	0	0.178675	0	0	0	0.154395	0.0294547	0	0.704217	0	0.0372939	0.17256	0.157181	0.150522
DG(42:00)_[M+H-H2O]1+	691.66	0.353659	0	1.64341	0	0.0520627	0.868509	0.0487	0	0	0.090455	0	0.0875558	2.55983	0.125431	0	0	0	1.57945	1.70737	0	0	0.121206	0.100525	0	0	0	0	0	0	0.246833	0	0	0	7.69388	0	0	0.122708	0	0	0	0	0.379081	0	0	0.0592194	0	0	0
PA(34:03)_[M+Na]1+	693.447	0.243902	0	0	0	0.0828026	2.03982	0.165294	0.054265	0	0	0	0.121708	5.82444	0.231213	0.0475241	0	0	0	0	0	0	0.0773349	0	0	0	0	0	0.244961	0.100134	0.322793	0.293893	0	0	17.5685	0.0676282	0.159624	0	0.268739	0	0	0.0214976	0.633193	0.431903	0.149453	0	0	0	0.251595
DG(44:12)_[M+H-H2O]1+	695.503	0.109756	0	0.849309	0.0844267	0.313388	0.319449	0.456185	3.00318	0	0.156556	0.119397	0.338419	0.397094	0.551718	1.87508	0	0	0.960012	0.738607	0	0.168853	0.340138	0	0.362019	0.0922051	0.370073	1.07485	0.0860045	0	0.495204	0	1.26228	0	0.121737	0.394382	0.291879	0.342486	0	0.462273	0.125896	1.83449	0	0.189005	0.286379	0.207364	0.674332	0.374166	0.414036
DG(43:05)_[M+H-H2O]1+	695.597	0.390244	0.124864	0	0.0681609	0	0.0286848	0.0023586	0.0103407	0.176584	0	0.096394	0	0.0483852	0.00707579	0.020921	0	0.249728	0	0	0	0.136322	0	0	0	0	0	0	0	0	0	0	0.134737	0.0751893	0	0.0482362	0	0	0	0	0	0.0212274	0	0	0	0	0	0	0
TG_oxid(38:02)	696.577	0.292683	0	0	0	0.0875201	0.00966502	0.034661	0.00561347	0	0	0	0.127675	0.0289951	0.0866291	0.0141167	0	0	0	0	0	0	0	0.251004	0	0.342772	0.129348	0	0	0.0363894	0.0281672	0	0	0	0	0	0	0	0.0869852	0	0.00111168	0.0456461	0.262213	0	0	0	0	0	0.00297845
TG(39:01)	696.614	0.317073	0	0.00391606	0.153214	0.0412642	0.023448	0.0640012	0.0301342	0	0.00553814	0.216678	0.0832091	0.0529195	0.151338	0.0477748	0	0	0.00783212	0	0	0.306428	0.0612206	0.252207	0	0	0	0.0579499	0	0	0	0	0.0550935	0	0	0	0	0.155938	0	0	0	0	0.452622	0	0	0	0	0	0.12339
DG(43:04)_[M+H-H2O]1+	697.613	0.280488	0	0	0	0.0823649	0.0527552	0.0467221	0.0127738	0	0	0	0.0912011	0.105965	0.0765538	0.0361297	0	0	0	0	0	0	0.0443397	0	0	0.276224	0.129238	0.0627741	0	0.149953	0.0787559	0	0.0543231	0.101778	0	0	0	0	0.318695	0	0.0397075	0.0216873	0	0	0	0	0.17788	0.181224	0
PC(30:04)	698.476	0.219512	0.847129	0	0	0.166668	0.135393	0.147754	0.10208	0.32116	0	0	0.297504	0.197104	0.288396	0.163431	1.07422	0.620035	0	0	0	0	0.0245164	0.0498032	0	0.933577	0	0	0.165904	0.126408	0.199807	0	0	0.329635	0.311871	0.0611619	0	0	0.515867	0	0.166938	0	0.300461	0	0.86239	0	0	0	0
PG(29:00)_[M+NH4]1+	698.497	0.219512	0.574517	0.339356	0	0.124467	0.122527	0.0881401	0.121344	0.470681	0.0635194	0	0.224002	0.215791	0.235917	0.121856	0.907338	0.241695	0.384271	0.294441	0	0	0.0574318	0.102919	0	0.690689	0	0	0	0.217273	0.051887	0	0	0.0596252	0.315377	0	0	0.0994677	0.628275	0	0.0799767	0	0	0	0.713285	0	0	0	0
TG_oxid(38:01)	698.593	0.292683	0	0.00307392	0	0.063168	2.01289	0.0695739	0.0124574	0	0.00434718	0	0.104065	5.96373	0.108654	0.0232047	0	0	0.00614784	0	0	0	0.0598202	0.327059	0.0794349	0	0	0.0664376	0	0	0.0357605	0	0	0.106231	17.9157	0	0	0.0940362	0	0	0	0	0	0	0.27643	0.160028	0	0.189707	0
TG(40:06)	700.552	0.219512	0.388472	0.00482905	0	0.779952	0.909186	0.0372847	0.0026719	0.549383	0.00229651	0	2.18577	2.43555	0.0618441	0.00755727	0	0.776944	0.00645293	0.00320518	0	0	0.116696	6.60679	0.0768071	0	0	0	0.0754314	0	0.143843	0	0.106261	0	7.40051	0.11082	0.099514	0.22573	0.0363818	0.203457	0	0	0	0.0676817	0	0	0	0.170327	0.0975531
TG(40:05)	702.567	0.378049	0	0	0.134703	0.0542025	0.0140907	0.00284993	0.00820269	0	0	0.190499	0.133591	0.0279699	0.0085498	0.0232007	0	0	0	0	0	0.269406	0	0.0854362	0	0.402386	0	0	0	0	0	0	0.0648612	0	0	0	0	0	0	0.0619553	0	0.0256494	0	0	0	0	0	0	0
SM(34:01) & DG(44:08)_[M+H-H2O]1+	703.566	0.219512	0.287657	0.394989	0	0.202873	0.0966144	0.152397	0.708279	0.406808	0.0423505	0	0.381783	0.137548	0.268382	0.703424	0.575314	0	0.365043	0.424935	0	0	0	0.279611	0	0.410593	0	1.13566	0	0	0	0	0.0639367	0	0	0.427192	0.111226	0.152592	0	0.114582	0	0.786724	0.379957	0	0	0.0805193	0.124373	0	0
PG-O(32:00)	709.538	0.243902	13.3056	0	0.0969935	0.901612	0.0581344	0.0350755	0.0322048	18.2432	0	0.13717	2.49655	0.100272	0.0680083	0.0423824	26.2055	0.405768	0	0	0	0.193987	0	0.0028216	0	0.355691	0.0533867	0.0498895	0	0.100486	7.55223	0	0.0486173	0	0.13791	0	0	0	0.296386	0.0402962	0.153721	0	0	0	0	0	0	0.156239	0.00571857
DG(44:05)_[M+H-H2O]1+	709.613	0.304878	0	0.0426324	0.0999945	0	0.0343936	0.112177	0.00847738	0	0.00250251	0.141414	0	0.069317	0.120115	0.0239777	0	0	0.0408628	0.0444019	0	0.199989	0	0	0	0	0	0	0	0	0	0	0	0.0760841	0	0	0	0	0.206297	0.027161	0	0.0255679	0	0.166678	0.222559	0	0.127316	0.346056	0.121416
PE(34:05)	710.476	0.329268	0.104367	0	0	0.0132899	0.0191246	0.052772	0.0127032	0.147597	0	0	0.0398698	0.0404993	0.0744889	0.0248244	0.208734	0	0	0	0	0	0	0	0	0	0	0	0	0.119609	0	0	0	0	0.114348	0	0	0	0	0.0577735	0.0165221	0.0168026	0	0.189217	0.101304	0	0	0	0.151102
TG(40:01)_[M+NH4]1+	710.629	0.256098	0	0.390788	0.556932	0.176777	0.0904848	0.106771	0.0415166	0	0.195426	0.787621	0.380423	0.117738	0.177036	0.106015	0	0	0.528975	0.252601	1.11386	0	0	1.15504	0.288243	0	0	0.14771	0	0	0	0	0.0520787	0	0	0.348479	0.113881	0.185247	0	0.114678	0	0	0	0	0.440761	0	0	0.369115	0.151061
PA(35:01)_[M+Na]1+	711.494	0.426829	0	0.00294979	0	0.00687912	0	0.0280375	0.00953285	0	0.00417163	0	0.0206374	0	0.0841124	0.026963	0	0	0.00589957	0	0	0	0	0	0	0	0	0.0619121	0	0	0	0	0	0	0	0	0	0	0	0	0	0	0	0	0.252337	0	0	0	0
DG(44:04)_[M+H-H2O]1+	711.629	0.146341	0.278629	0.175152	0.214515	0.295244	0.219028	0.183488	0.128058	0.394042	0.0669062	0.30337	0.276163	0.303339	0.152986	0.177209	0.557259	0	0.222462	0.127842	0.429029	0	0.368591	0.59019	0.82783	0	0.18356	0.125981	0.0950974	0.0626816	0.403267	0	0.12382	0	0.151251	0.813273	0.639562	0	0	0.243349	0	0.0808155	0	0.17405	0.269036	0.174187	0.266397	0.195442	0.491466
TG(40:00)_[M+NH4]1+	712.645	0.158537	0.17503	1.69359	2.02329	0.411089	0.425554	0.134021	0.127677	0.24753	0.475031	2.29127	0.400739	0.561439	0.279177	0.124343	0.350061	0	2.02949	1.35769	3.64346	0.403116	0	0.481966	1.31692	0.315157	0.367497	0.606113	0.147969	0	0.464181	0	0.0695239	0.627664	0	1.72664	0.287943	0.381101	0	0.737115	0	0.0614773	0	0	0	0	0.823563	0	0.321146
PG(30:01)_[M+Na]1+	715.452	0.0487805	0.905651	0.000269835	0.0257349	5.13209	0.115944	0.180551	0.0771838	0.463923	0.000381604	0.0340511	14.8344	0.204508	0.267894	0.0851847	0.577608	1.23369	0.00053967	0	0.00165713	0.0498126	0.000944243	0.000575873	0.0643202	0.580615	0.631564	0.0808128	0	0.145018	44.6849	0.644144	0	0	0.0133651	0.075849	0.0578386	0.126794	0.123679	0.00182584	0.0505216	0.0321777	0.840181	0.00699777	0.340149	0.144343	0.0668167	0.129548	0.0142222
TG(40:00)_[M+Na]1+	717.6	0.390244	0	0.0355027	0	0.0110929	0.0129125	0.00908352	0	0	0.0467985	0	0.0332788	0.0387376	0.0205734	0	0	0	0.0685943	0.00241116	0	0	0	0	0	0	0	0	0	0	0.0998363	0	0	0	0	0	0	0.116213	0	0	0.060713	0.0210386	0	0	0	0	0	0	0
DG(44:01)_[M+H-H2O]1+	717.676	0.317073	0	0.0021344	0	0.0559253	0.0303873	0.0248045	0.034017	0	0.0030185	0	0.0698912	0.0553952	0.0744134	0.0397884	0	0	0.0042688	0	0	0	0.140034	0.168064	0	0	0	0	0.0850721	0	0.110157	0	0.158186	0	0.0332603	0.0820388	0	0	0	0	0	0	0	0	0.22324	0	0	0	0
TG_oxid(40:05)	718.562	0.317073	0.21413	0	0	0.0600949	0.29609	0.0300723	0.0262533	0.302825	0	0	0.158543	0.789065	0.0517497	0.0400684	0.428259	0	0	0	0	0	0	0.479387	0	0	0	0.0614671	0	0	0	0	0	0	2.39007	0	0	0.237009	0	0.037738	0.0316986	0.121663	0	0	0	0.117289	0	0	0
CE(22:06)_[M+Na]1+	719.574	0.402439	0	0	0	0.0337698	0	0.0717871	0	0	0	0	0.0817025	0	0.124951	0	0	0	0	0	0	0	0.0584765	0	0	0.245452	0	0	0	0	0	0	0	0	0	0	0	0	0	0	0.0542207	0.0655601	0	0	0.37617	0	0.150133	0	0
PS(31:00) & PG(31:02)_[M+NH4]1+	722.497	0	107.851	0.139864	48.832	123.48	85.8008	114.411	15.01	63.0446	0.149762	48.0975	185.828	178.631	228.428	7.3804	152.43	63.2719	0.245762	0.0339657	14.8219	82.8421	7.28974	8.74811	19.7092	127.996	28.1624	9.16629	465.739	422.25	22.2578	38.8588	5.08398	559.259	31.8744	15.9241	30.1803	16.6969	68.7746	5.55435	716.623	2.69407	118.764	49.2785	41.8563	7.04248	24.3192	48.1795	20.9405
TG(41:01)_[M+NH4]1+	724.645	0.365854	0	0.00137537	0.0974903	0.0455698	0	0.00594694	0.00447719	0	0.00194507	0.137872	0.0918041	0	0.0122709	0.0126634	0	0	0.00275075	0	0	0.194981	0.0416812	0	0.0933954	0.275052	0	0	0	0	0	0	0	0	0	0	0	0	0	0	0.0334904	0.0200321	0	0	0	0	0	0	0
TG(41:00)_[M+NH4]1+	726.661	0.097561	1.82718	0.017302	0.0341	1.20596	0.451266	0.527053	0.143316	2.58403	0.0155955	0.0482246	0.611839	0.296392	0.620207	0.300237	3.65437	0	0.0283297	0.0062743	0.0681999	0	0.99533	1.2824	1.84832	0.754045	1.33681	1.0909	1.02046	0.200465	2.32485	0.340152	0.376842	0.326527	0.712902	0.591995	0.314514	1.04257	0	0.355891	0.0731505	0	0.342371	0.0321	1.61363	0.435345	0.862522	1.38436	0
PA(37:06)_[M+Na]1+	729.447	0.182927	0.14662	0.00148528	0	0.141558	0.0814131	0.0672679	0.0276324	0.207352	0.0021005	0	0.26691	0.0878813	0.104692	0.0312215	0.29324	0	0.00297055	0	0	0	0.0505985	0	0	0.840694	0.0397834	0.105906	0.123791	0.113247	0	0	0.237654	0	0.116386	0.06007	0	0.0815197	0.199332	0.0377556	0.143176	0	0.309599	0.0620133	0	0	0	0	0.0906232
PG(31:01)_[M+Na]1+	729.468	0.207317	0	0	0	0.13087	0.0892819	0.0868086	0.0663182	0	0	0	0.174328	0.126395	0.108596	0.0875843	0	0	0	0	0	0	0.058765	0	0	0.548593	0.230075	0.0953361	0.142618	0	0.102443	0	0.264247	0	0.0603975	0.0498693	0	0.0889027	0.340121	0	0.100289	0	0.308202	0.205878	0	0.10353	0	0	0.0633785
TG(42:05)	730.598	0.402439	0	0	0	0	0.0183009	0.0268582	0.0276655	0	0	0	0	0.0549028	0.0650858	0.0463114	0	0	0	0	0	0	0	0	0	0	0	0	0	0	0	0	0	0.164708	0	0	0	0	0	0	0	0	0	0.195583	0	0.0461412	0	0	0
DG(43:05)_[M+NH4]1+	730.634	0.414634	0	0	0	0	0.0396334	0.0221589	0.0274101	0	0	0	0	0.1189	0.044259	0.0775274	0	0	0	0	0	0	0	0	0	0	0	0	0	0	0	0	0	0	0	0	0	0	0.3567	0	0	0	0	0	0	0.10981	0.0896203	0	0
PC(32:01) & PE(35:01)	732.554	0.146341	0.364582	0.0385449	0	4.11498	3.10996	1.18495	1.90552	0.515597	0.000950007	0	7.47799	4.17675	3.06139	3.0069	0.729164	0	0.0378732	0.0392167	0	0	8.76083	22.611	0	0.326043	0	0.214442	0.381566	2.6976	2.04337	0	5.22443	0	2.45313	0.0606538	0.677937	8.9894	0	10.5841	0.108272	9.33484	0	0.534263	0	0.197657	0.341241	0	0.148297
DG(44:11)_[M+NH4]1+	732.556	0.146341	0.330854	0.0385449	0	4.11498	3.10989	1.18495	1.90552	0.467898	0.000950007	0	7.47799	4.17681	3.06139	3.0069	0.661708	0	0.0378732	0.0392167	0	0	8.76083	22.611	0	0.326043	0	0.214442	0.381566	2.6976	2.04337	0	5.22443	0	2.45313	0.0600075	0.677937	8.9894	0	10.5841	0.108272	9.33484	0	0.534263	0	0.197657	0.341241	0	0.148297
TG(42:04)_[M+NH4]1+	732.614	0.329268	0.214325	0	0	0.0177097	0.0111105	0.0413728	0.0111312	0.303101	0	0	0.0351762	0.0227214	0.0536042	0.0210136	0	0.428649	0	0	0	0	0	0	0	0.0765711	0	0	0	0.0828159	0	0	0.0609888	0	0	0.0390057	0	0	0	0	0	0.101653	0	0	0	0.0427545	0.125184	0	0.102764
PE(36:07) & PC(33:06) & PA(38:08)_[M+NH4]1+	734.476	0.304878	0.164165	0	0.128987	0.0342086	0.0788176	0.0547336	0.039432	0.232165	0	0.182416	0.0523677	0.121457	0.118394	0.0608302	0.328331	0	0	0	0	0.257975	0.0798282	0	0	0	0	0	0.120928	0	0.107122	0	0	0.231016	0	0	0	0.183716	0.294627	0	0.0377689	0	0	0	0.358253	0.0965813	0	0	0
PC(32:00) & PE(35:00) & DG(44:10)_[M+NH4]1+	734.57	0.146341	0.174203	0.488761	0.0119095	0.663338	1.37844	0.772891	0.689371	0.24636	0.0102587	0.0168425	1.1616	2.05941	1.98535	0.879977	0.348406	0	0.496015	0.481507	0.0238189	0	3.64511	0.22445	0.194888	0	0	0.917891	0.182682	0.702132	0.102894	0.344629	2.74526	0	0	0	0.122282	3.85625	0	5.33756	0.0611993	6.05766	0	0.215141	0	0.359828	0.127732	0	0.134457
DG(46:06)_[M+H-H2O]1+	735.629	0.219512	0.0674453	0.00108284	0.115005	0.143404	0.190376	0.183802	0.0488809	0.095382	0.00153136	0.162642	0.263814	0.461388	0.464713	0.0679455	0	0.134891	0.00216567	0	0	0.230011	0	0	0	0	0.141382	0	0.399292	0.749961	0	0.284157	0	1.39566	0	0	0	0.000117701	0.0121823	0.0212652	1.41041	0.0238955	0.204223	0	0.0129879	0	0	0.00270291	0
TG(42:02)_[M+NH4]1+	736.645	0.414634	0	0.0304114	0	0.00342302	0	0.0094546	0.0175785	0	0.0255021	0	0.0102691	0	0.0283638	0.0497194	0	0	0.0484442	0.0123787	0	0	0	0	0	0	0	0.0308072	0	0	0	0	0	0	0	0	0	0	0	0	0	0	0	0	0	0	0	0	0.0850914
TG(42:01)_[M+NH4]1+	738.661	0.317073	0	0.37882	0.241065	0.0249131	0.0405117	0.0314489	0.016545	0	0.0943189	0.0936538	0.0496273	0.0823504	0.0681689	0.0378896	0	0	0.445513	0.312126	0.307288	0.174842	0	0.103389	0	0	0	0	0	0	0.120829	0	0	0.146561	0	0	0	0	0.218044	0	0	0	0	0	0	0	0	0.19639	0.0866495
PI-P(28:00)	739.476	0.304878	0.137057	0	0	0.0933742	0.409865	0.0386047	0.0122177	0.193827	0	0	0.133107	1.12883	0.110135	0.0237917	0.274113	0	0	0	0	0	0.112327	0	0.0787024	0.395586	0	0.0471471	0	0	0.206606	0	0	0.17911	3.41541	0	0.0942704	0	0	0	0	0.0154614	0.331981	0	0	0	0	0	0
TG(42:00)_[M+NH4]1+	740.676	0.182927	0	1.47742	0.961063	0.134667	0.16917	0.189306	0.0625173	0	0.295754	1.35915	0.152149	0.284969	0.228131	0.0903572	0	0	1.68655	1.26829	1.92213	0	0	0	0.432902	0.273632	0	0.183651	0	0.178537	0.143284	0.219409	0	0.237294	0	0.886669	0	0.106106	0	0.0730529	0.135633	0.050515	0.279709	0	0	0	0.209433	0.331247	0.697213
TG(42:02)_[M+Na]1+	741.6	0.439024	0	0	0	0.00868213	0.0113469	0	0.0184475	0	0	0	0.0260464	0.0340406	0	0.0345397	0	0	0	0	0	0	0	0	0	0	0	0	0	0	0.0781391	0	0	0	0	0	0.102122	0	0	0	0	0	0	0	0	0	0	0	0
PE(36:02) & PC(33:02)	744.554	0.0243902	13.9734	0.00745462	3.3212	6.16419	7.04825	5.00021	3.08242	6.49881	0.00652556	4.09087	5.30839	7.63597	4.10679	2.83701	9.37806	18.5688	0.0120689	0.00284035	0.42852	6.21388	0.489695	2.0936	0.491043	9.78731	9.60247	0.116005	11.3688	13.3661	8.16271	10.5883	0.186279	17.8314	8.30058	0	0	6.07103	19.4061	1.0505	8.51466	0.637444	10.7022	6.54229	9.43074	0.0751182	0.775524	5.82177	2.50211
SM(37:01)	745.622	0.341463	0	0.00665821	0	0.0422784	0.0054566	0.129219	0.00672508	0	0.00941612	0	0.0986333	0.0163698	0.166592	0.0190214	0	0	0.0133164	0	0	0	0.0280984	0.0516432	0	0.300764	0	0	0	0	0	0	0	0	0	0	0.0491094	0	0	0	0	0	0.299729	0.137235	0.356493	0.369518	0	0	0
TG(42:00)_[M+Na]1+	745.632	0.414634	0	0.00665821	0	0.0334182	0	0.0906034	0	0	0.00941612	0	0.100255	0	0.149176	0	0	0	0.0133164	0	0	0	0	0	0	0.300764	0	0	0	0	0	0	0	0	0	0	0	0	0	0	0	0	0.299729	0.137235	0	0.378466	0	0	0
PE(36:01) & PC(33:01)	746.57	0.243902	0	0.00323962	0.148838	6.26096	0.223826	0.304791	0.141647	0	0.00145398	0.210489	18.2992	0.297191	0.736411	0.238257	0	0	0.0022115	0.00426774	0	0.297676	0.928144	55.0526	0	0	0	0.144421	0.0838465	0.139605	0	0	0.390824	0	0.468291	0.0982784	0.095909	0.0902608	0	0.870872	0	2.21184	0.531279	0	0	0	0	0	0
pc(34:07) & PE(37:07) & PA(39:08)_[M+NH4]1+	748.491	0.378049	0	0	0	0.0196658	0.0856374	0.0425121	0	0	0	0	0.0589973	0.0913746	0.127536	0	0	0	0	0	0	0	0	0	0	0	0	0	0	0	0.176992	0.192679	0.0954331	0.0845348	0.208584	0	0.189505	0	0	0	0	0	0	0	0.382609	0	0	0	0
TG_oxid(42:03)	750.624	0.353659	0	0	0	0.0400326	0.00961381	0.0194088	0.015177	0	0	0	0.0656103	0.0288414	0.0504052	0.030923	0	0	0	0	0	0	0	0	0	0.0660764	0	0	0.171738	0	0.122479	0	0	0	0	0	0.0865243	0	0	0	0.022304	0	0	0	0	0	0.152376	0	0
PS-P(33:02)_[M+Na]1+	752.484	0.182927	0.207513	0	0.250813	0.190602	0.406713	0.11289	0.0393478	0.293468	0	0.280096	0.323665	0.963798	0.251601	0.086334	0	0.415027	0	0	0.0527556	0.448871	0.0476326	0.0628469	0	1.03564	0	0.124587	0.201674	0.137998	0.105043	0	0.100819	0	2.96199	0.152262	0	0.138193	0.306837	0.000313311	0	0.0212476	0.748447	0	0.245964	0	0	0	0.000350314
TG(43:01)_[M+NH4]1+	752.676	0.365854	0	0	0	0.014811	0.0115653	0.0286883	0.00348798	0	0	0	0.0321935	0.0346958	0.0550243	0.0098655	0	0	0	0	0	0	0	0.0929302	0.0403685	0	0	0	0	0	0	0	0	0	0.104087	0	0	0	0	0	0.0830401	0.0190453	0	0	0	0	0	0.156109	0
PA(38:01)_[M+Na]1+	753.54	0.121951	1.36627	0	0.321988	0.427915	0.202658	0.245746	0.368933	1.9322	0	0.45536	0.576388	0.292909	0.438126	0.440124	2.73254	0	0	0	0	0.643976	0.311871	0.0991752	0.0930274	1.80786	0.822068	0.0554673	0.144952	0.0483673	0.468447	0.2686	0.0849253	0.202558	0	0.0636411	0	0.923435	0	0.280765	0.0430632	1.36839	0.284546	0.30421	0	0	0.172573	0	0.0389321
PC(34:04) & PE(37:04)	754.538	0.109756	0.00901862	0	0	0.856532	1.95803	1.03815	1.75864	0.0127542	0	0	1.75762	3.03801	2.60477	2.33762	0	0.0180372	0	0	0	0	5.45972	0.070574	0	0.141657	0.0161937	0.262648	0.0914517	0.925014	0.741528	0.12318	4.12757	0.00106546	0	0.0619544	0.250444	4.67289	0.0554739	8.32967	0.00397198	7.93962	0	0.0526725	0.332209	0.903885	0.104247	0.00676267	0
TG_oxid(42:01)	754.655	0.402439	0	0	0	0.0576818	0.054958	0.0306433	0	0	0	0	0.124314	0.164874	0.0635944	0	0	0	0	0	0	0	0	0	0	0.356589	0.162547	0	0	0	0	0	0	0	0	0	0	0	0.494622	0	0	0	0	0	0	0	0.100646	0	0.175144
TG(43:00)_[M+NH4]1+	754.692	0.365854	0	0.0610767	0	0.0997635	0.0139769	0.0448603	0.00403531	0	0.0198952	0	0.299291	0.0281768	0.0973383	0.0114136	0	0	0.0751447	0.0470087	0	0	0	0	0	0.897872	0	0	0	0	0	0	0.0529507	0	0	0.0728412	0	0	0	0	0	0	0	0	0.28063	0.123112	0	0	0
TG(44:06)	756.614	0.341463	0.251303	0	0	0.0536817	0.0134944	0.0697914	0.0127955	0.355397	0	0	0.0827193	0.0404833	0.138826	0.024374	0.502607	0	0	0	0	0	0	0.204333	0	0	0.144788	0	0	0.134015	0	0	0	0	0	0.12145	0	0	0	0	0	0	0	0.29471	0.333412	0	0	0	0
CE_oxid(23:00)	756.723	0.304878	0.147753	0	0	0.18364	0.333173	0	0.0143807	0.208954	0	0	0.496799	0.880272	0	0.0325781	0.295506	0	0	0	0	0	0	0	0.00168603	1.50206	0.000742494	5.64628e-05	0.000549838	0	0.147665	0	0.0489274	0	2.66768	0	0	0.000578795	0.281374	0	0	0	0	0	0	0	0	0	0
TG(44:05)_[M+NH4]1+	758.629	0.329268	0	0	0	0.0148652	0.0353476	0.00103663	0.0179726	0	0	0	0.035737	0.0852346	0.00277615	0.0325766	0	0	0	0	0	0	7.44363e-05	0	0	0	0.107269	0	0.0264431	0	0	0.256905	0	0	0	0	0.0579092	0	0	0.00331392	0	0.00839352	0	0	0	0	0.000936149	0	0
PC(34:01) & PE(37:01)	760.586	0.0731707	0.404075	0.710569	0.0363683	4.76288	8.86059	2.38441	2.43665	0.571448	0.0213811	0.0514325	6.40424	14.7015	4.13908	2.96979	0.80815	0	0.69545	0.725687	0	0.0727366	11.6739	18.5976	0.38057	0.526526	0.299264	1.21168	1.47427	6.36515	2.33696	0	5.96027	0	45.4266	0.570608	2.79314	9.66405	0	15.3307	0.537724	12.7132	0.431467	4.66649	0	1.88233	0.0860152	0.303509	0.838941
TG(44:04)_[M+NH4]1+	760.645	0.329268	0	0.0237585	0.0307471	0.0402677	0.00994643	0.057608	0.0229016	0	0.0114158	0.0434829	0.0968515	0.0283944	0.151564	0.0432858	0	0	0.0156863	0.0318306	0.0614942	0	0	0	0.0717404	0	0.290669	0	0	0	0	0	0	0	0.00393264	0	0	0.0855852	0	0	0	0	0	0	0.458277	0	0.0601949	0	0
PA(39:04)_[M+Na]1+	761.509	0.402439	0.173202	0	0	0	0.0120024	0.0210661	0.0198164	0.244944	0	0	0	0.0255471	0.0631982	0.0560492	0	0.346404	0	0	0	0	0	0	0	0	0	0	0	0	0	0	0	0	0	0.0724961	0	0	0	0.0355252	0	0	0.189595	0	0	0	0	0	0
PC(34:00) & PE(37:00)	762.601	0.231707	0	0.146356	0.0256545	0.0395972	0.15632	0.117232	0.0225636	0	0.0226809	0.0268056	0.0792156	0.140751	0.307874	0.0334898	0	0	0.130318	0.162394	0.0446089	0.00670014	0.239892	0.000301469	0	0	0	0	0.060833	0.0553486	0	0	0.26976	0	0.202479	0	0.0859236	0.318402	0.1778	0.352516	0	0.93517	0	0	0	0.0488741	0	0	0.0710445
TG(44:03)_[M+NH4]1+	762.661	0.439024	0	0	0	0.021362	0.0254878	0	0	0	0	0	0.0640859	0.0505805	0	0	0	0	0	0	0	0	0	0	0	0	0	0	0	0	0.192258	0	0	0	0.116064	0	0	0	0	0.113326	0	0	0	0	0	0	0	0	0
TG(44:01)_[M+NH4]1+	766.692	0.329268	0	0.433839	0.456982	0.0740443	0.0256044	0.070346	0.0192948	0	0.0977266	0.64627	0.163693	0.0768131	0.0966633	0.0443681	0	0	0.502942	0.364736	0.913963	0	0	0	0.188867	0.477531	0	0	0	0	0	0	0	0	0	0.230439	0	0	0	0	0	0	0	0.0859704	0.244276	0.207832	0	0	0.0950358
PG(34:03)_[M+Na]1+ & PG(36:06)	767.483	0.317073	0.0911386	0	0	0.0653911	0.0459994	0.0207196	0.0481707	0.128889	0	0	0.0916676	0.128703	0.0549065	0.05628	0	0.182277	0	0	0	0	0	0.116506	0.24657	0	0	0	0.16715	0	0.0582945	0	0	0	0.388467	0	0	0	0	0.0255276	0	0.0204547	0	0.166021	0	0	0	0	0
PG(34:00)_[M+NH4]1+	768.575	0.243902	0	0.00038148	0	0.274069	0.0808405	0.14514	0.0712889	0	0.000539494	0	0.504958	0.120265	0.276539	0.114628	0	0	0	0.000762959	0	0	0.0635707	1.56301	0	0.468125	0	0.115505	0.086408	0.170005	0	0	0.0266195	0	0.206092	0	0.180705	0	0	0.314148	0	0.334458	0.822766	0	0	0.0474282	0	0	0.101607
TG(44:00)_[M+NH4]1+	768.708	0.097561	0.178753	2.06093	0.851974	0.308281	0.349882	0.160705	0.127531	0.252795	0.260049	1.20487	0.258818	0.379378	0.21254	0.113605	0.357506	0	2.24481	1.87705	1.70395	0	0.0820118	0.260931	0.498273	0.260745	0.265843	0.919607	0.160149	0.114997	0.211974	0.766371	0.317866	0	0.0642965	1.12102	0.237635	0.176637	0	0.465114	0.0358513	0.0422745	0	0	0.326674	0.252226	0	0.161317	0.628006
PA(40:06)_[M+Na]1+	771.494	0.329268	0	0	0.154025	0.0182505	0.0503174	0.0395884	0.0198062	0	0	0.00710631	0.0547515	0.0969696	0.0746729	0.047341	0	0	0	0	0.15905	0.149	0	0	0	0	0	0	0	0	0.164255	0.28536	0.0480153	0.119482	0	0	0	0	0	0	0.189948	0.0168506	0	0	0	0	0	0.149497	0
TG_oxid(44:06)	772.609	0.109756	1.68022	0	0	0.754001	1.22288	0.165142	0.334789	2.37618	0	0	1.68238	3.3027	0.269616	0.585015	3.36043	0	0	0	0	0	0.609816	5.2117	0.0747696	0.233985	0.00195254	0	0.25888	0.0955268	0.299375	0.00487026	0	0.152628	10.0264	0.0782316	0.200691	0.126369	0.308861	0.107871	0.103341	0.861211	0.138854	0.0517939	0.163664	0	0	0.0066919	0.160726
TG(45:05)_[M+NH4]1+	772.645	0.426829	0	0	0	0	0.00978584	0.0253483	0	0	0	0	0	0.0293575	0.0429767	0	0	0	0	0	0	0	0	0	0	0	0	0	0	0	0	0	0	0	0.0880725	0	0	0	0	0	0	0.030881	0	0.107307	0	0.089947	0	0	0
PA(40:05)_[M+Na]1+	773.509	0.341463	0	0	0	0.00499355	0.0504539	0.0629315	0.0335338	0	0	0	0.0149806	0.0911358	0.16686	0.0530564	0	0	0	0	0	0	0.0449419	0	0	0	0	0	0	0	0	0	0	0.131297	0	0	0	0.0303651	0.265459	0.0269647	0.0618475	0	0	0	0.504536	0	0	0	0
SM(40:07)	775.575	0.317073	0	0	0.121317	0.0859244	2.32964	0.0546887	0.0454751	0	0	0.0806634	0.1468	6.98892	0.131288	0.0419996	0	0	0	0	0.0642792	0.178355	0	0.368803	0	0	0	0.0997483	0	0	0.304768	0	0	0	20.9668	0	0	0	0	0	0	0.000194249	0	0	0.393948	0	0	0	0.0980558
SM(39:00)	775.669	0.426829	0	0.0256633	0	0	0	0.00606413	0.00459213	0	0.0222094	0	0	0	0.0181924	0.0129885	0	0	0.00995883	0.0413677	0	0	0	0	0	0	0	0	0	0	0	0	0	0	0	0	0	0	0	0	0	0.0545771	0	0	0	0	0	0	0
PE-P(40:06) & PC-P(37:06)	776.559	0.0609756	0.834289	0	0	9.88882	7.58618	8.13364	12.6343	1.17986	0	0	4.66884	5.41311	2.97579	2.98709	1.66858	0	0	0	0	0	12.9473	21.1112	8.19836	7.46144	8.74726	9.27879	5.827	6.55103	8.87702	2.92679	8.70106	2.65617	0.643388	6.28821	9.29079	16.3573	6.3491	15.0628	3.39427	10.3494	10.4907	12.5539	6.32531	8.4657	5.90973	10.0814	5.6323
PG-O(36:05)_[M+Na]1+	777.504	0.329268	0	0	0.0309971	0.0193181	0.0165509	0.0776594	0.00714359	0	0	0.0438365	0.0441164	0.0371478	0.101431	0.0202051	0	0	0	0	0.0619942	0	0	0	0	0	0.130604	0.0432583	0	0	0	0	0	0.109198	0	0	0	0	0	0.0397596	0	0.0293021	0	0.295516	0	0.133814	0	0.148593	0.0917095
PG(36:01)	777.564	0.0609756	0.252233	0	0	3.54412	2.56192	1.8644	5.46895	0.356711	0	0	2.59988	2.60189	1.35441	2.06211	0.504465	0	0	0	0	0	5.99826	9.079	3.06325	1.46204	2.42989	4.44905	1.45802	1.10179	2.85579	0.625394	2.99369	0.688738	0.220859	1.51397	2.74519	6.50432	0.636764	7.12835	0.880194	4.8425	0.827855	1.92866	1.40245	3.13158	0.761857	1.98297	1.02155
SM(40:06)	777.591	0.231707	0.0393908	0	1.27212	1.03208	0.023439	0.0475689	0.000544727	0.055707	0	0.415932	3.0178	0.070096	0.0710399	0.00107757	0.0787816	0	0	0	1.56623	0.97801	1.56026e-05	9.079	0	0	0	0.0476105	0.000450101	0.0849472	0.0767175	0	0	0	0.210361	0	0	0	0	0.000590383	0.0518222	0	0	0.0491534	0.205983	0	0.114746	0	0.006415
PC(36:06) & PE(39:06)	778.539	0.0609756	0.40551	0	0.0759981	1.7867	2.97694	1.52941	2.96302	0.229676	0	0.107478	2.17023	4.04137	2.7253	2.06806	0.567915	0.243104	0	0	0	0.151996	6.70324	0.324072	0.664863	0	1.1831	0.777621	0.294311	2.94241	3.19071	0.210001	8.05031	0.082423	0.100366	0.303618	1.11608	7.79118	0	9.13852	0.0455667	8.6485	0.379296	0.780874	0.935167	1.83682	0.10187	0.271708	0.76484
PE-O(40:06) & PC-O(37:06) & PC-P(37:05)	778.575	0.097561	0	0	0	2.11814	3.36799	2.08404	2.81695	0	0	0	1.57252	3.23061	1.81026	1.64705	0	0	0	0	0	0	6.0751	1.29675	2.05819	0.969691	0.728151	1.96316	2.21463	1.72406	2.03349	0	3.62474	0.220556	0	2.74073	7.57727	7.27297	1.68226	7.1934	0.484707	4.37408	0.524956	5.33671	1.4177	2.95356	0.82112	2.35211	0.49138
TG_oxid(44:03)	778.655	0.292683	0.14936	0.00142373	0.096391	0.0839099	0.060587	0.0353198	0.007531	0.211227	0.00201346	0.0911428	0.10543	0.13971	0.0805795	0.0154528	0.29872	0	0.00284746	0	0.0319433	0.160839	0	0	0	0.241093	0.198229	0	0.207863	0	0.108004	0	0	0.130303	0	0	0	0	0.41498	0	0	0	0.238465	0	0	0.0794133	0	0	0
TG(45:02)_[M+NH4]1+	778.692	0.365854	0.176653	0	0	0.0135279	0.0387677	0.0460612	0.00509301	0.249825	0	0	0.0405837	0.0811809	0.115057	0.0144052	0	0.353306	0	0	0	0	0	0	0	0	0.121751	0	0	0	0	0	0	0	0.121825	0	0	0.000351083	0.226732	0	0	0	0	0.347051	0	0.0674999	0	0	0
PI(30:02)	779.471	0.378049	0	0	0.00120038	0.0043377	0.0536887	0.0225801	0.00115138	0	0	0.0016976	0.0130131	0.106439	0.0677402	0.0032566	0	0	0	0	0.00240076	0	0	0	0	0	0	0	0.0390393	0	0	0.319937	0	0	0	0.0605312	0.10273	0	0	0	0	0	0	0.203221	0	0	0	0	0
PG(37:07)	779.486	0.353659	0	0	0	0.0268041	0.0419351	0.0389923	0.0236283	0	0	0	0.0581831	0.10597	0.0830216	0.0348331	0	0	0	0	0	0	0	0	0	0	0	0.073445	0.167792	0	0	0.319937	0	0	0	0.0574791	0	0	0	0	0	0	0.235665	0.115265	0	0	0	0	0
PG(36:00)	779.58	0.0853659	0	0	0.0176641	0.424414	1.08243	0.794388	0.903767	0	0	0.0249808	0.691843	1.21657	0.572817	0.708119	0	0	0	0	0.0353282	0	2.24489	0.148968	0.274406	0.00457474	0.154824	0.136032	0.262954	0.410113	0.182967	0.221122	0.715214	0	0	0.718148	1.76629	2.44364	0.405641	3.4718	0.170221	1.85675	0.375343	1.38313	0.440965	1.0076	0.349818	1.11165	0.454
TG(45:04)_[M+Na]1+ & PG-O(37:00)	779.616	0.353659	0	0	0.126416	0.0701065	0.0441955	0.0207417	0.00417507	0	0	0.178779	0.202969	0.0930098	0.0415308	0.0118089	0	0	0	0	0	0.252831	0	0.0198858	0	0.611072	0	0	0	0	0	0.260845	0	0	0	0	0	0.136914	0	0	0.104441	0	0	0	0	0	0	0	0.0822344
PS(34:03)_[M+Na]1+	780.479	0.390244	0	0	0.0234628	0.0123505	0	0.0464099	0.00824182	0	0	0.0331814	0.0366942	0	0.122464	0.0232752	0	0	0	0	0	0.0469256	0	0.110199	0	0.000768511	0.00018616	0	0	0	0	0	0	0	0	0	0	0	0	0	0	0	0	0	0.370295	0	0.0473938	0	0
PC(36:05) & PE(39:05)	780.554	0.0487805	0.115206	0	0.19959	29.578	33.0228	26.0586	28.7967	0.162926	0	0.282263	24.3474	36.7807	27.0751	15.9889	0.230412	0	0	0	0	0.399181	80.3913	9.27954	16.8937	8.10593	19.0386	20.7763	15.3373	52.7869	43.5926	3.95739	65.6428	4.74655	2.27002	9.41792	28.497	80.5097	8.1668	93.9975	8.66807	94.2409	14.9978	31.7031	5.82752	30.7921	12.8395	15.1001	20.3587
TG(46:08) & PG-O(36:01)_[M+NH4]1+	780.611	0.317073	0.0872713	0	0	0.0258798	0.000605913	0.0149266	0.0133348	0.12342	0	0	0.0527778	0.00115944	0.0442429	0.0257401	0.174543	0	0	0	0	0	0.0921032	0	0	0	0	0	0	0	0.140815	0	0.00350441	0	0	0	0.000294959	0.00122884	0	0.000425012	0	0.132901	0	0	0	0.00143851	0	0	0
PI(30:01)	781.486	0.280488	0	0	0.0888292	0.0637938	0.20967	0.0694187	0.0210553	0	0	0.125624	0.0953809	0.609319	0.0937046	0.0317241	0	0	0	0	0	0.177658	0	0	0	0.281033	0.132238	0	0.0798814	0.0809921	0	0	0	0	1.83384	0	0	0	0	0.0531882	0.0547641	0.0234183	0	0.210083	0.236499	0	0.100004	0	0
PC(36:04) & PE(39:04)	782.57	0.0609756	0.227655	0.00361864	0	6.74687	7.87309	6.66938	5.74195	0.0801236	0.00511754	0	5.34907	8.23972	5.40374	3.49624	0.284311	0.170999	0	0.00723729	0	0	16.5076	2.75679	4.06048	0	2.64599	7.10765	5.13459	12.8017	9.70702	0	11.6475	0.397275	0.139416	4.10675	16.0802	16.0912	1.71015	20.6853	2.28261	19.103	4.34666	8.89617	1.48539	9.55423	3.56927	4.5721	6.21497
TG_oxid(44:01)	782.687	0.365854	0	0.00874755	0	0.0307391	0.00997328	0.0676535	0	0	0.0123709	0	0.0489341	0.029778	0.161585	0	0	0	0.0174951	0	0	0	0	0.0785494	0.0684889	0.129613	0	0	0	0	0	0	0.0893806	0	0	0	0	0	0	0.000378903	0	0	0.484305	0	0	0	0	0.124577	0
PC(36:03) & PE(39:03)	784.586	0.195122	0.194029	0.0513013	0	0.346937	0.975207	0.611689	0.372641	0.274398	0.030863	0	0.697461	1.67479	1.64165	0.680153	0.388057	0	0.0294778	0.0731247	0	0	2.18493	0.0645272	0.1245	0	0.146156	0.127951	0	0.361845	0.11253	0	1.80224	0	0	0	0.180382	1.50734	0.248627	5.03828	0	4.98055	0	0	0	0.114438	0.0945954	0	0.315617
TG(46:06)_[M+NH4]1+ & SM(40:02)	784.645	0.158537	0	0	0	0.665626	0.0773257	0.114632	0.0154079	0	0	0	1.71904	0.186975	0.141235	0.0141597	0	0	0	0	0	0	0.58382	5.22192	0.0106138	0	0.00649811	0.024221	0.00908299	0.134478	0	0.573039	0.0335593	0	0	0.00159867	0.00332257	0.0278262	0	0.056585	0.0545786	0.342537	0	0.145094	0.346266	0.00508204	0.00298088	0.128459	0.00669015
PC(36:02) & PE(39:02)	786.601	0.0853659	0	0.279191	0	1.0178	1.58004	1.36018	0.589127	0	0.00929349	0	1.1946	2.12525	2.14039	0.790351	0	0	0.272619	0.285762	0	0	3.29331	0.451639	0.100531	0.172531	2.22723	0.124493	0.2022	2.09522	0.493028	0.408654	1.74373	0.0954296	0.0142605	0.0762271	2.96057	2.61441	0	6.30709	0.13393	5.71252	0	0.293143	0	0.203032	4.26173	1.53295	0.104311
TG(46:05)_[M+NH4]1+	786.661	0.341463	0	0	0	0.0716807	0.0110597	0.0158731	0.0421166	0	0	0	0.157425	0.0331791	0.0280708	0.103205	0	0	0	0	0	0	0.0469093	0	0.0681723	0	0	0.043503	0.000987165	0	0.485555	0	0	0	0	0	0	0.0995373	0	0	0	0.0132926	0	0	0	0	0.0655276	0.0640374	0
SM(40:01)	787.669	0.329268	0.19682	0.434532	0	0.0474072	0.0206889	0.0384907	0	0.278346	0.0305957	0	0.102956	0.0430622	0.0784196	0	0	0.393641	0.412897	0.456166	0	0	0	0	0	0.314086	0	0.0607287	0	0.0518503	0	0	0	0.119098	0	0	0	0.0671015	0	0	0	0.019158	0	0	0.22926	0	0	0	0.0979986
TG(46:04)_[M+NH4]1+	788.676	0.439024	0	0.204214	0	0.00598834	0	0	0.0157226	0	0.00775952	0	0.017965	0	0	0.0444703	0	0	0.198727	0.209701	0	0	0	0	0	0	0	0.0538951	0	0	0	0	0	0	0	0	0	0	0	0	0	0	0	0	0	0	0	0	0
PC(36:00) & PE(39:00)	790.633	0.365854	0	0	0	0.00948011	0.0716495	0.0288308	0.0444373	0	0	0	0.0284403	0.146157	0.0614996	0.057264	0	0	0	0	0	0	0	0.085321	0	0	0	0	0	0	0	0	0	0	0.133898	0	0	0	0.440726	0.0702221	0	0.0846036	0	0.174874	0	0	0	0	0
TG(46:03)_[M+NH4]1+	790.692	0.341463	0	0.00124639	0	0.0874875	0.00865836	0.00953422	0.0184335	0	0.00176266	0	0.165036	0.0259751	0.0286027	0.0390745	0	0	0.00249278	0	0	0	0	0.101869	0	0.0722579	0.510516	0	0	0	0.102744	0	0	0	0	0.0779252	0	0	0	0	0	0	0	0	0	0	0.085808	0	0
PA(41:03)_[M+Na]1+	791.556	0.243902	0.515837	0.000936263	0	0.108755	0.0730335	0.151902	0.238501	0.729504	0.00132408	0	0.312307	0.132817	0.406345	0.343934	1.03167	0	0	0.00187253	0	0	0.0135984	0.941275	0.000385095	0	0	3.135e-05	0	0.0235079	0	0	0.019975	0	0	0	0	0.121655	0.400963	0.114709	0	1.22858	0.138538	0	0	0	0	0	0
TG(46:05)_[M+Na]1+ & PG-O(38:01)	791.616	0.414634	0	0	0	0.0187198	0.0391835	0	0.0310037	0	0	0	0.0561595	0.082764	0	0.0876918	0	0	0	0	0	0	0	0.168479	0	0	0	0	0	0	0	0	0	0	0	0	0	0.1196	0.233052	0	0	0	0	0	0	0	0	0	0
PE(40:06) & PC(37:06)	792.554	0.134146	0	0	0	0.887809	1.48542	0.716762	1.28968	0	0	0	0.9395	1.62349	1.43442	1.08605	0	0	0	0	0	0	3.17518	0.81501	0.550236	0	0.16567	0.59494	0.46438	0.98145	1.24342	0	2.78371	0.00039527	2.44161	0.0848306	0.832079	2.75312	0.121092	4.35197	0	4.48638	0.521861	0.571838	0	0.543531	0.0996432	0	0.227605
PI(31:02)	793.486	0.317073	0.16008	0	0	0.0848894	0.0321243	0.0462229	0.00656793	0.226388	0	0	0.183201	0.07792	0.104406	0.0185769	0.32016	0	0	0	0	0	0.0568844	0	0.0703124	0.565806	0	0	0	0.071002	0	0	0	0	0.0549351	0	0	0	0.234184	0	0	0.0366499	0	0	0.318392	0	0.0609639	0	0
PE(40:05) & PC(37:05) & PA(42:06)_[M+NH4]1+	794.569	0.0731707	0.774023	0	0.0174797	3.17406	4.27449	3.20883	3.65472	1.09463	0	0.0247201	3.59109	5.41765	4.43175	2.62866	0	1.54805	0	0	0	0.0349595	10.5611	0.340114	1.96733	0	1.35344	2.00555	1.00208	7.56514	3.77171	0.400836	7.9526	0.620816	0.526521	0.514234	2.87562	10.9644	0.249882	14.3655	0.466655	14.1978	0	2.61624	0.889122	3.08973	1.85438	5.20194	0.563619
TG(46:01)_[M+NH4]1+	794.723	0.243902	0	0.511945	0.490222	0.0985577	0.0468774	0.0525795	0.108544	0	0.0538678	0.693279	0.173809	0.0475615	0.0839781	0.115384	0	0	0.550036	0.473855	0.980445	0	0.436423	0	0.089069	0	0	0	0	0	0.361527	0	0.108611	0	0	0.0895001	0.0467123	0.098737	0	0.0783358	0	0.0911615	0	0	0	0.192899	0	0	0.189154
PG(38:06)	795.517	0.268293	0	0	0.0706218	0.134576	0.249332	0.0436972	0.0203681	0	0	0.0998743	0.221967	0.708365	0.063731	0.033969	0	0	0	0	0	0.141244	0.0232133	0	0	0.645358	0.342978	0.0635459	0	0.00024157	0.135846	0	0	0	2.1359	0	0	0	0.108091	0	0	0.0128112	0	0.146986	0	0.134812	0	0	0.0986651
TG(46:00)_[M+NH4]1+	796.739	0.158537	0.171359	2.57266	0.234149	0.341231	0.281722	0.17588	0.311579	0.242338	0.022192	0.331136	0.241408	0.401831	0.259948	0.367236	0.342718	0	2.58835	2.55696	0.468298	0	0.218334	0.26893	0.340146	0.267151	0	0.729412	0.255972	0.252285	0.738849	0	0.165907	0	0.394371	1.15385	0.688455	0	0	0.132919	0.0638075	0.382428	0	0	0	0.461946	0	0.674739	0
PC-O(38:03)	798.638	0.268293	0	0	0	0.836682	0.116232	0.158756	0.244128	0	0	0	2.03531	0.217457	0.352999	0.440485	0	0	0	0	0	0	0.595082	6.23465	0	0.362749	0	0	0.284476	0	0.0531802	0	0.0472033	0	0	0.134921	0.0909913	0.0928554	0	0.680115	0	1.07609	0	0	0.21831	0	0	0.134404	0
TG(47:06)_[M+NH4]1+	798.661	0.292683	0.30038	0	0	0.0878954	0.0411414	0.061135	0.0285391	0.0194286	0	0	0.159018	0.0826729	0.108799	0.0552029	0.286642	0.314118	0	0	0	0	0	0.0988242	0	0.49146	0	0	0.0867793	0	0.113995	0.211224	0	0	0	0	0	0.159049	0	0	0	0.0106827	0	0	0.323759	0	0.100081	0.115693	0
TG(47:05)_[M+NH4]1+	800.676	0.158537	0.31642	0	0.0176502	0.338943	0.123955	0.159958	0.0553634	0.447485	0	0.0249612	0.257658	0.138283	0.22348	0.0780091	0.63284	0	0	0	0.0353005	0	0.396684	0.183124	0.65219	0	0.549971	0.15283	0.540683	0	0.57501	0	0	0.321939	0.303623	0.0856306	0.0568284	0.284384	0	0.0631879	0.0352584	0.0469977	0	0	0.577754	0.0677135	0.224445	0.487454	0
TG(46:00)_[M+Na]1+ & SM(41:01)	801.694	0.0365854	3.89818	0.320112	0.112602	2.27472	1.2651	1.26563	0.362232	5.51285	0.0153318	0.159243	1.36084	1.48917	1.66327	0.357032	7.79635	0	0.30927	0.330953	0.225204	0	1.4914	1.03369	3.3084	2.7528	4.52496	1.22836	2.63235	0.245651	3.25488	1.31903	0.599204	0.676861	4.55728	0.163423	0.392574	2.80741	0	0.870124	0.224559	0.0334376	1.11681	0.241728	5.31049	0.682287	1.5769	1.99876	0.205674
PG(37:06)_[M+Na]1+	803.483	0.329268	0.143811	0	0	0.0455642	0.0261254	0.0748977	0.00319654	0.203379	0	0	0.0704959	0.0577106	0.1257	0.00904118	0	0.287621	0	0	0	0	0	0	0	0	0.174843	0	0.107508	0.127727	0	0.16828	0	0	0	0	0	0.066849	0	0	0.0317913	0	0.200771	0	0.358786	0	0.0827322	0	0
TG(47:06)_[M+Na]1+ & PG-P(39:01)	803.616	0.304878	0	0	0	0.0845994	0.236249	0.014507	0.0262079	0	0	0	0.108391	0.654869	0.0383786	0.0446603	0	0	0	0	0	0	0	0.100047	0.0891566	0.30503	0	0.0570522	0	0	0.210109	0	0	0	1.98046	0.0607054	0	0.0850774	0	0	0	0.0145172	0	0	0	0.116046	0	0	0
PC(38:07)	804.554	0.121951	0	0	0.089079	0.663414	1.16622	0.753653	0.824161	0	0	0.125977	0.964946	1.75619	1.64757	0.93169	0	0	0	0	0	0.178158	2.96703	0.203445	0.108945	0.290263	0.169021	0.206946	0.0706791	1.46865	0.485747	0	2.82607	0	0	0.0735437	0.451733	2.30836	0	4.83627	0	5.12726	0.391789	0.108062	0.131886	0.492321	0.0971818	0.289486	0.144894
TG(47:03)_[M+NH4]1+	804.708	0.414634	0	0	0	0.0233407	0.026988	0.0426721	0	0	0	0	0.0513642	0.080964	0.128016	0	0	0	0	0	0	0	0.0606176	0	0.149449	0	0	0	0	0	0	0	0	0	0	0	0	0	0.242892	0	0	0	0.384049	0	0	0	0	0	0
PI(32:03)	805.486	0.231707	0.0392419	0	0	0.197683	0.0695683	0.054268	0.0802787	0.0554964	0	0	0.330659	0.114483	0.0840628	0.139071	0.0784838	0	0	0	0	0	0	0	0	0	0.349241	0	0.29796	0.998979	0.132964	0.000443289	0	0.0563462	0.0873146	0	0.0863337	0	0.358891	0.0367859	0.165766	0	0.203905	0	0	0	0	0.000497379	0.118243
PG(37:05)_[M+Na]1+	805.499	0.353659	0.132774	0	0	0.0511386	0.0191468	0.0283392	0.0145232	0.187771	0	0	0.108092	0.0453094	0.0850175	0.0277463	0.265548	0	0	0	0	0	0.0489758	0	0	0	0.328185	0	0	0	0.0830869	0	0	0	0	0	0	0	0.135535	0.0367859	0	0	0.255052	0	0	0	0	0	0
TG(47:05)_[M+Na]1+ & PG-O(39:01)	805.632	0.341463	0	0	0	0.0359911	0.0351654	0.0462884	0.00411888	0	0	0	0.0790664	0.0817364	0.0869365	0.0113363	0	0	0	0	0	0	0	0.0941063	0	0.229813	0	0	0	0	0	0	0	0	0.0731156	0	0	0	0.243373	0	0	0	0	0	0.259666	0.0765541	0.0803753	0	0
PC(38:06)	806.57	0.0487805	1.38283	0	0.080359	20.3497	28.3125	20.9121	20.0173	1.95561	0	0.113645	13.5686	22.6555	16.1108	9.27324	2.76565	0	0	0	0	0.160718	47.6416	10.042	18.8	4.14642	15.5485	13.5107	12.5004	33.655	27.3027	2.26586	39.315	5.38447	18.2349	13.9382	45.2689	49.869	13.4844	67.052	7.02039	58.0187	16.4005	25.5913	5.42743	30.0939	9.89175	18.3628	17.4024
PE-O(42:06) & PC-O(39:06) & PC-P(39:05)	806.606	0.0853659	0.059985	0	0.0712841	0.555849	2.49628	0.304996	0.322333	0.0848317	0	0.100811	0.654124	5.91892	0.544151	0.408403	0.11997	0	0	0	0	0.142568	1.93864	0.0802883	0.420546	0.143627	0	0.402665	1.36066	0.407602	0.248614	0.225269	0.417874	0	18.1847	0.0876486	0.105112	1.23992	0.250296	1.95575	0.0394334	1.73558	0.200963	0	0.227347	0.0922718	0.083826	0.277105	0.0884375
TG_oxid(46:03)	806.687	0.353659	0	0	0	0.0396706	0.0345455	0.0550195	0.00519889	0	0	0	0.0939016	0.0608334	0.0976778	0.0147047	0	0	0	0	0	0	0.0761299	0	0	0.280906	0	0	0	0	0	0	0.0858695	0	0	0	0	0	0.174371	0.0506689	0	0	0.245896	0	0.202219	0	0	0.0470604	0
TG(47:02)_[M+NH4]1+	806.723	0.341463	0	0	0	0.0585242	0.0645011	0.0882766	0.0058871	0	0	0	0.102384	0.132313	0.17018	0.0166512	0	0	0	0	0	0	5.36646e-05	0.0898806	0	0	0.293283	0	0	0.1435	0	0.357344	0	0	0	0	0	0	0.223165	0	0	0.0341733	0	0	0.456366	0.30395	0	0	0
PC(38:05) & PE(41:05)	808.586	0.0609756	0	0	0.0636183	8.05499	11.6262	8.01547	6.61729	0	0	0.0899699	6.91276	11.6863	7.67254	3.98446	0	0	0	0	0	0.127237	20.8912	2.21929	5.66287	0.675565	2.46388	7.34543	5.49436	16.8132	10.9291	0.658956	16.4898	1.37047	0.336612	5.54067	18.9158	24.9888	4.71996	31.615	2.0817	26.2716	3.6776	11.1438	4.63659	11.9799	3.38762	4.86506	4.09542
TG(47:01)_[M+NH4]1+	808.739	0.353659	0	0.00666297	0	0.0730952	0	0.0235173	0.0125066	0	0.000680686	0	0.0979331	0	0.0375655	0.0255363	0	0	0.00714428	0.00618165	0	0	0.0975257	0	0	0.253619	0	0.108953	0	0	0.19776	0	0	0	0	0	0	0	0	0	0.0680032	0.0460924	0	0	0	0.0975601	0	0	0
PE-O(42:04) & PC-P(39:03)	810.637	0.280488	0	0	0	0.109578	0.064515	0.0411716	0.0576631	0	0	0	0.216764	0.098059	0.0952552	0.0956495	0	0	0	0	0	0	0.669948	0	0.0874853	0	0	0.139941	0.0888235	0	0	0	0.0480504	0	0	0.275411	0	0	0.0888691	0.168304	0.0366342	0.291004	0	0	0	0.000256475	0	0	0.0426495
TG(47:00)_[M+NH4]1+	810.755	0.207317	0	0.18771	0.178161	0.112225	0.127529	0.128298	0.0977519	0	0.0338934	0.251958	0.139459	0.165172	0.199061	0.0953577	0	0	0.211676	0.163743	0.356322	0	0.105115	0.0779047	0.297168	0	0.157327	0	0	0	0.372507	0	0.182814	0	0.503034	0.175437	0.199585	0	0	0.0868919	0.0456139	0.0968692	0	0	0	0.3023	0	0.589809	0.120094
PG-O(40:05)	811.585	0.170732	0.107913	0	0	0.169343	0.701125	0.512518	0.168954	0.152613	0	0	0.230427	1.19333	1.03645	0.229339	0	0.215827	0	0	0	0	0.679595	0.0504435	0.103382	0	0	0.0976814	0.190601	0.402388	0	0	0.249939	0.0903319	0	0.166795	0.547437	1.46351	0.151571	3.64054	0.0402196	3.23273	0.174806	0.551933	0	0.367332	0	0.175219	0.0704223
TG_oxid(47:07)	812.64	0.292683	0	0	0.0587583	0.0298867	0.0196065	0.0441049	0.0231693	0	0	0.0830967	0.0492471	0.0588196	0.0582909	0.0394622	0	0	0	0	0.117517	0	0.000221776	0	0.0545675	0	0	0	0	0.0794854	0.134705	0	0	0	0	0	0.176459	0	0	0	0.0207058	0.04611	0	0.112501	0	0.0549727	0	0	0.162654
TG(48:06)_[M+NH4]1+	812.676	0.402439	0	0.00122557	0	0.0104231	0.0195519	0.0161816	0	0	0.00173321	0	0.0207998	0.0586556	0.0485448	0	0	0	0	0.00245113	0	0	0	0.0513123	0	0	0	0	0	0	0.0424957	0	0	0	0	0	0	0	0.175967	0	0	0	0	0	0	0.145634	0	0	0
PE(42:09)	814.539	0.353659	0	0	0	0.0184937	0.0273354	0.00444741	0.0182831	0	0	0	0.0386369	0.0467182	0.0133422	0.046552	0	0	0	0	0	0	0	0.107398	0	0	0	0	0	0.059045	0	0	0	0	0.0999049	0	0.11507	0	0	0.0310445	0	0	0	0	0	0	0	0	0.0400267
PC(38:02) & PE(41:02)	814.633	0.0731707	0.533256	0.00158818	0.18967	1.94083	1.83604	1.03646	0.652336	0.275591	0.00224603	0.143695	2.71941	2.80636	2.60221	1.23734	0.728128	0.338384	0.00317637	0	0.291278	0.0880628	4.33685	8.09148	0.406034	0.323964	0.265527	0.425898	0.512644	2.81298	0.292067	0	3.35833	0.0525327	0.285569	0.0558029	0.643032	4.06353	0	8.06554	0	7.92769	0.198915	0.964439	0	0.0738144	0	0.123138	0.0401287
PG(39:02)	817.595	0.256098	0.115106	0	0.184108	0.433352	0.07219	0.131408	0.0705936	0.162784	0	0.161125	1.26818	0.156816	0.173626	0.0550948	0.230211	0	0	0	0.0701753	0.29804	0	3.81431	0	0	0	0	0	0	0.085858	0.452468	0	0	0	0	0	0.197242	0	0	0	0.0220358	0.431135	0.135313	0.384778	0	0	0	0.209409
PC-O(40:07) & PC-P(40:06) & PC-P(40:06)	818.606	0.0609756	0.112117	0	0.101149	2.39781	5.08991	1.12472	1.00162	0.158558	0	0.0629886	2.79728	10.3991	1.39523	0.842724	0.224235	0	0	0	0.0566096	0.145689	2.6728	9.24559	0.592765	0.756995	0.148197	1.00945	2.24491	1.30112	3.60849	0.193925	2.18736	0	32.36	0.676453	1.3135	3.33205	0	5.74589	0.15424	4.61018	0.481068	0.441605	1.0589	0.235958	0.374627	1.61946	1.14644
TG(48:03)_[M+NH4]1+	818.723	0.353659	0	0.00483248	0.0519647	0.039923	0	0.0258446	0.0763681	0	0.00683416	0.0734891	0.0704803	0	0.0536891	0.10523	0	0	0	0.00966497	0	0.103929	0.0777935	0	0	0	0	0.205594	0	0	0.0759199	0	0	0	0	0	0	0	0	0	0.148081	0.0845206	0	0	0	0	0	0	0
PC-P(40:05) & PC-O(40:06) & PC-O(40:06)	820.622	0.0731707	0.217608	0	0	1.04271	1.4185	0.877512	0.62616	0.295019	0	0	1.34016	1.76197	1.31195	0.654912	0.426218	0.00899816	0	0	0	0	4.34196	0.0915968	0	0.457221	1.6315	0.352317	1.19239	0.721786	0.595608	0.39852	1.71776	0.000400304	0.546087	0.13193	2.24853	2.06916	0.162591	5.49149	0.155773	4.22166	0.38456	0.487439	0.192292	1.32038	0.421725	0.713774	0
PG(39:00)	821.627	0.182927	0.0414015	0	0	0.242253	0.340804	0.393487	0.181376	0.0585505	0	0	0.386627	0.77734	0.723487	0.285652	0.0828029	0	0	0	0	0	1.23032	0.000200133	0	0.334645	0	0.183915	0.103513	0.156035	0.171654	0	0.110895	0.163551	0.00196949	0	0.217245	0.172898	0	2.40068	0.161232	2.29283	0.242769	0	0	0.262533	0	0.309208	0.272808
PS(37:03)_[M+Na]1+	822.526	0.353659	0.195614	0.000923002	0	0.0184791	0.00827491	0.035563	0.0533677	0.0680032	0.00130532	0	0.0391556	0.0248247	0.106689	0.10436	0.2437	0.147529	0.001846	0	0	0	0	0	0	0	0.110622	0	0.0556896	0	0	0	0	0	0	0	0.0744742	0	0	0	0	0	0.320067	0	0	0	0	0	0
PE(42:05) & PC(39:05)	822.601	0.109756	0.443009	0	0	1.47914	1.82055	1.43924	2.8398	0.62651	0	0	2.14559	2.14574	2.03657	1.94333	0.886019	0	0	0	0	0	6.90654	0.439748	0.686928	0.240571	0	2.01231	0.482859	1.80963	0.733706	0	2.92963	0.15447	0	0.832081	3.14485	3.24667	0	6.07729	0.0511951	6.73893	0.962199	0.681497	0.804039	1.69268	0.417282	0.655779	0.949593
TG(48:01)_[M+NH4]1+	822.755	0.146341	0.18629	0.836359	1.0031	0.360315	0.136269	0.191604	0.646694	0.263454	0.056627	1.19246	0.465068	0.125084	0.323833	0.617576	0.37258	0	0.8764	0.796318	1.84629	0.1599	0.852206	0.0844825	0.385567	0	0	0.484094	0.10562	0	1.33086	0	0.162353	0.145343	0	0.257723	0.114073	0.184553	0	0.362372	0.0766734	0.963434	0	0	0	0	0.365761	0	0.318567
PG(40:06)	823.548	0.280488	0.139414	0	0.0574948	0.0483258	0.0205561	0.021815	0.0220784	0.197161	0	0.0813099	0.0498629	0.0314791	0.0354374	0.0386079	0	0.278828	0	0	0.11499	0	0.135817	0	0.0758642	0	0.0818533	0.0730107	0.0683878	0	0	0	0.0557174	0	0	0.0762281	0	0.0530591	0	0	0	0	0	0	0	0	0.0966764	0.0527685	0.0468904
SM(43:04)	823.669	0.402439	0	0.00103552	0	0.0218644	0.00659136	0.00884044	0.0052287	0	0.00146445	0	0.0655932	0.0197741	0.0265213	0.014789	0	0	0.00207104	0	0	0	0	0	0	0	0	0	0	0	0.196779	0	0	0.0593222	0	0	0	0	0	0	0	0.079564	0	0	0	0	0	0	0
TG(48:03)_[M+Na]1+	823.679	0.390244	0	0.00103552	0	0.0363647	0.00950325	0.00884044	0.0052287	0	0.00146445	0	0.0766077	0.0285098	0.0265213	0.014789	0	0	0.00207104	0	0	0	0	0	0	0	0.112188	0	0	0	0.215093	0	0	0.0855293	0	0	0	0	0	0	0	0.079564	0	0	0	0	0	0	0
TG(48:00)_[M+NH4]1+	824.77	0.134146	0.13155	7.33846	1.58299	0.474032	0.271361	0.161831	0.150291	0.18604	0.628494	2.23868	0.519976	0.21976	0.220444	0.124435	0.2631	0	6.89405	7.78287	3.16598	0	0.0986991	1.72576	0.466909	0.248027	0	0.587949	0.480953	0.0796192	0.578377	0	0.697442	0.435159	0.373096	0.207428	0.323236	0.248857	0	0.157033	0.114937	0.259151	0	0	0	0.18609	0	0.680305	0.215993
SM(43:03)	825.684	0.292683	0	0.000855685	0	0.018602	0.0315806	0.0817231	0.397747	0	0.00121012	0	0.0374085	0.0681952	0.141612	0.347906	0	0	0	0.00171137	0	0	0.0715625	0	0.0958554	0	0	0	0	0	0	0.205409	0.0604076	0	0	0	0	0	0	0.0184091	0	0.350202	0.301438	0	0	0.0838671	0	0	0
TG(49:06)	826.692	0.365854	0.097437	0	0	0.0282883	0	0.0475059	0.0707523	0.137797	0	0	0.0563364	0	0.110411	0.0684864	0.194874	0	0	0	0	0	0	0	0	0.136867	0	0	0	0	0.117728	0	0	0	0	0	0	0	0	0	0	0.0988088	0	0	0.328745	0	0	0	0
TG(48:01)_[M+Na]1+ & SM(43:02)	827.71	0.304878	0	0.00122002	0	0.00818359	0.0346386	0.0921495	0.0433271	0	0.00172537	0	0.0245508	0.0526462	0.188543	0.0509164	0	0	0.00244004	0	0	0	0	0	0	0	0	0	0.0736523	0	0	0	0	0	0.123393	0	0.0960419	0.0923119	0	0	0	0.0360911	0.579473	0	0	0.0860284	0.127753	0	0
PC(40:09) & PE(43:09) & PI(32:00)_[M+NH4]1+	828.554	0.268293	0	0	0.0287286	0.0672155	0.112376	0.0732562	0.0637896	0	0	0.0406284	0.0808193	0.188177	0.181795	0.0777852	0	0	0	0	0.0574572	0	0.195474	0.0670739	0.0734256	0	0	0.0687423	0	0.200224	0	0	0.0561142	0	0.0864615	0	0.367686	0	0	0.501121	0	0.548	0	0	0.111307	0	0	0	0
PS-O(40:03) & PG-O(40:05)_[M+NH4]1+ & PS-O(38:00)_[M+Na]1+	828.611	0.195122	0.0852969	0	0	0.640566	0.112767	0.372013	1.3467	0.120628	0	0	0.865388	0.129299	0.45415	1.17079	0.170594	0	0	0	0	0	0.538684	0	0.745171	0.220172	0	1.94515	2.23611	0.079811	0	0	0.160546	0	0.163607	0.0740371	0	0.309408	0	0.307304	0	0.793382	0	0	1.28705	0	0.57625	0.484462	0.20697
PE(42:02) & PC(39:02)	828.648	0.304878	0	0	0	0.0528189	0.0879464	0.112945	0.0218702	0	0	0	0.126305	0.111745	0.259232	0.0261004	0	0	0	0	0	0	0.0967179	0.378652	0	0	0	0	0	0	0	0	0.170642	0	0.307289	0.0463946	0	0.0699048	0	0.197287	0	0.791128	0	0.136548	0	0.0888326	0	0	0
TG_oxid(48:06)	828.671	0.329268	0	0	0	0.727979	0.0548493	0.044593	0.0101337	0	0	0	2.1262	0.0881854	0.0913358	0.0190736	0	0	0	0	0	0	0.0632291	6.39712	0	0	0	0	0	0.0914598	0	0	0.0910672	0	0.0746565	0.0599008	0	0	0	0.268019	0	0.24594	0	0.155397	0	0	0	0	0
TG(49:05)_[M+NH4]1+	828.708	0.317073	0	0	0	0.0217162	0.00598277	0.022921	0.0751596	0	0	0	0.0308737	0.0179483	0.0410722	0.0792789	0	0	0	0	0	0	0.0368778	0	0.0886187	0	0	0	0.0452247	0	0.0247242	0	0.0538449	0	0	0	0	0	0	0	0.0171098	0.0988694	0	0	0	0	0.0903097	0	0
SM(43:01)	829.716	0.353659	0	0.0831529	0	0.0202026	0.0181929	0.00199073	0.020076	0	0.0518201	0	0.0606079	0.0369742	0.00597218	0.0229577	0	0	0.119795	0.0465106	0	0	0	0	0	0	0	0	0	0	0.181824	0	0	0.0658871	0	0	0.0978493	0	0	0	0	0.0179165	0	0	0	0	0	0	0
TG(48:00)_[M+Na]1+	829.726	0.341463	0	0.0831529	0.0241423	0.0265785	0.013287	0.00136482	0.00960993	0	0.0518201	0.0341424	0.0612321	0.039861	0.00409446	0.0145877	0	0	0.119795	0.0465106	0.0482846	0	0	0.057383	0	0	0	0	0	0	0.181824	0	0	0	0	0	0.119583	0	0	0	0	0.0122834	0	0	0	0	0	0	0
PC(40:08) & PE(43:08)	830.57	0.317073	0	0	0	0.0246562	0.11442	0.141839	0.0456607	0	0	0	0.0489257	0.210287	0.380392	0.0662819	0	0	0	0	0	0	0.110731	0	0	0	0	0	0	0	0.111175	0	0.034244	0	0	0	0.181149	0.17699	0	0.6374	0.0494858	1.15362	0	0	0.000175262	0.0732787	0	0	0
TG(49:04)_[M+NH4]1+	830.723	0.341463	0	0.0152038	0	0.0206431	0.004422	0.0183569	0.0842086	0	0.0124522	0	0.0428415	0.013266	0.0407907	0.102003	0	0	0.0240089	0.00639876	0	0	0.0677959	0	0	0	0.117992	0	0	0	0	0	0	0	0	0	0	0	0	0.039798	0	0.0458883	0	0	0	0	0.119323	0	0
PC(40:07) & PE(43:07)	832.586	0.0365854	2.60124	0	0.482538	1.79779	2.49656	1.7627	1.44012	3.11128	0	0.682412	1.69742	2.88071	3.14835	1.39686	4.80124	0.401229	0	0	0	0.965076	5.38209	0.255914	1.10055	1.66257	1.19955	0.50254	0.616323	3.76717	1.69336	0.942053	3.99781	0.099728	0.257218	0.341499	2.32481	5.37296	0.729714	8.40327	0.112178	9.93494	2.2746	1.09989	0.487721	1.33351	0.114145	0.296483	0.210819
PG(40:01)	833.627	0.304878	0.133185	0	0	0.0637146	0.396493	0.0316894	0.0243839	0.188352	0	0	0.0980411	1.16577	0.066562	0.033435	0.26637	0	0	0	0	0	0	0.29034	0	0	0	0.0575949	0.0987188	0	0.126778	0	0	0	3.50472	0	0	0	0	0.0637225	0	0.0179698	0.198624	0	0	0.06861	0	0	0
PC-P(41:05)	834.638	0.317073	0	0	0.0570164	4.14913	0.00370936	0.055088	0.00753506	0	0	0.0806333	12.3689	0.0111281	0.0987553	0.0213124	0	0	0	0	0.114033	0	0	37.1328	0	0	0	0.0551048	0	0.0808132	0.0734433	0	0	0	0	0	0	0	0	0.0333842	0.0506292	0.0403504	0.300399	0	0	0.104413	0	0	0
TG(49:02)_[M+NH4]1+	834.755	0.292683	0.292858	0.00114952	0.0321508	0.0563153	0.0161875	0.008242	0.047546	0.0204189	0.00162567	0.0454681	0.112989	0.0323125	0.024726	0.043782	0.307296	0.278419	0.00229904	0	0.0643016	0	0	0	0	0	0.116284	0	0.0522983	0	0.338256	0	0.0658208	0	0	0.0798669	0	0	0	0	0	0.074178	0	0	0	0	0	0	0
PG(40:00)	835.642	0.329268	0	0	0.0627033	0.0636324	0.0448742	0.0508278	0.00502539	0	0	0.0886758	0.109098	0.0773644	0.110175	0.014214	0	0	0	0	0	0.125407	0	0.262124	0	0.241088	0	0	0.0694795	0	0	0	0	0.0908322	0	0	0	0.0903395	0.222696	0	0	0	0	0	0.31741	0	0	0.140041	0
SM(44:05)	835.669	0.365854	0	0	0	0.0247678	0.0286065	0.0447584	0.0288558	0	0	0	0.045826	0.0858195	0.111522	0.061434	0	0	0	0	0	0	0	0.0713338	0	0	0	0.0221924	0.129384	0	0	0	0	0	0.257459	0	0	0	0	0	0	0	0	0	0.336307	0	0	0.0665191	0
PE(44:12)	836.523	0.402439	0	0	0	0.0315649	0.0322805	0.0185117	0.0162071	0	0	0	0.0946946	0.0799651	0.055535	0.0304906	0	0	0	0	0	0	0	0	0	0.284084	0	0	0	0	0	0.241	0	0.0495242	0	0	0	0	0	0	0	0	0	0	0	0	0	0	0.166605
PS(40:06) & PG(40:08)_[M+NH4]1+ & PS(38:03)_[M+Na]1+	836.544	0.402439	0	0	0.0287702	0.0342623	0.0339703	0	0.0229726	0	0	0.0406873	0.102787	0.0511677	0	0.0436353	0	0	0	0	0.0575405	0	0	0	0	0.30836	0	0	0	0	0	0.109976	0	0.104039	0.0917172	0	0	0	0	0	0	0	0	0	0	0	0	0	0
PC(40:05) & PE(43:05)	836.617	0.134146	0	0	0.102255	1.46746	1.88325	1.22108	2.11001	0	0	0.144611	1.53844	2.39633	1.62957	1.90808	0	0	0	0	0	0.204511	5.20669	2.24467	0.424811	0	1.08052	1.39071	0.646106	1.20079	1.01282	0	2.57449	0.259692	0	0.25262	2.73341	4.64239	0	6.4866	0	5.37443	0.466459	1.15402	0.18633	1.55322	0.638453	0.992453	0.624369
TG(49:01)_[M+NH4]1+	836.77	0.280488	0	0.0473309	0.113143	0.0245979	0.0392204	0.0273212	0.0379284	0	0.00573734	0.0121226	0.0394918	0.066944	0.0572241	0.0465461	0	0	0.043274	0.0513879	0.121715	0.104571	0.0506761	0.0655525	0	0	0	0	0	0	0.105153	0	0.108507	0.058842	0	0	0	0.185634	0	0	0	0.0863142	0	0	0	0	0	0.159577	0
TG_oxid(48:01)	838.749	0.097561	0.158663	0.0097647	0.0334174	0.763205	1.18264	0.546666	0.14796	0.224383	0.0113721	0.0472593	1.37664	2.25211	0.700498	0.172481	0	0.317326	0.017806	0.00172342	0.0668347	0	0.495365	0.0798593	0.224886	0	0.515342	0.412363	4.36639	0.774644	0	0.434127	0.492452	7.12806	0.118446	0.446546	0.705296	0.0968475	1.08889	0.133061	1.98226	0.118495	0	0.583031	0.144337	0.124052	0	0.559957	1.40786
TG(49:00)_[M+NH4]1+	838.786	0.243902	0	0.214488	0	0.54769	0.855197	0.262837	0.0293429	0	0.00191296	0	1.43442	2.35573	0.649973	0.0458301	0	0	0.215841	0.213135	0	0	0	0.0885166	0	0	0.19004	0.0696872	4.36639	0.214573	0	0	0.0494118	7.12806	0.398195	0.0735376	0	0	0	0.0475734	1.98226	0.0595239	0	0	0.251728	0.0720141	0	0	0
PC(40:02) & PE(43:02)	842.664	0.292683	0.280631	0	0.0294917	0.507164	0.206085	0.234801	0.0345626	0.21394	0	0.0417076	1.40344	0.493251	0.624657	0.0700345	0.129353	0.431909	0	0	0.0589834	0	0.220003	4.24424	0	0	0	0	0	0.100227	0	0	0.266913	0	0	0	0	0.0879778	0	1.49988	0	1.88875	0	0.224463	0	0	0	0	0
PS(40:02) & PG(40:04)_[M+NH4]1+	844.606	0.268293	0.25781	0	0.0105431	0.102788	0.0151179	0.0359649	0.0276999	0.364598	0	0.0149102	0.157487	0.0283433	0.0609167	0.0325863	0.515619	0	0	0	0	0.0210862	0	0	0	0.442388	0	0.130369	0.0793871	0	0.272949	0	0	0.000690078	0	0	0	0.0571745	0.00625815	0.0719385	0	0.0431753	0	0	0	0	0.148043	0.132466	0
PI(35:04) & PI(33:01)_[M+Na]1+	845.518	0.329268	0.377721	0	0	0.10092	0.0375484	0.0455145	0.0198353	0.534178	0	0	0.169216	0.0871867	0.0910078	0.0444834	0	0.755442	0	0	0	0	0	0	0.0896579	0.514199	0	0	0.183522	0.120904	0	0	0	0.0784114	0	0	0	0	0.259524	0	0	0.0198978	0	0.129439	0.260294	0	0	0	0
PG(40:06)_[M+Na]1+ & PG(42:09)	845.533	0.329268	0.139086	0	0	0.117634	0.0701317	0.012563	0.0131713	0.196697	0	0	0.171789	0.101373	0.0376889	0.0266924	0	0.278171	0	0	0	0	0	0	0.233065	0.500529	0	0	0.200852	0.124258	0	0.215704	0	0.0927307	0	0	0	0	0.259524	0.0632264	0	0	0	0	0.113067	0	0	0	0
TG(50:03)_[M+NH4]1+	846.755	0.256098	0	0.0196963	0	0.0983827	0.108195	0.216164	0.601365	0	0.000255635	0	0.198208	0.182521	0.384997	0.397084	0	0	0.0198771	0.0195156	0	0	0.374169	0	0	0	0	0.511275	0	0	0	0	0.557731	0	0	0.0933574	0	0.165206	0	0.157459	0	1.17563	0	0	0	0.277226	0	0.132227	0.360391
PG(41:01)	847.642	0.365854	0	0	0	0.0569418	0.348175	0.0434288	0.00427951	0	0	0	0.110458	1.03115	0.0948871	0.0121043	0	0	0	0	0	0	0.0522355	0	0	0	0	0	0	0.134858	0.325383	0	0	0	3.09774	0	0	0	0	0.0358371	0	0.116001	0	0	0.274857	0	0	0	0
SM(45:06)	847.669	0.353659	0	0	0	0.0272376	0.344193	0.050664	0.0130892	0	0	0	0.0508902	1.03258	0.09345	0.03032	0	0	0	0	0	0	0	0.0844885	0	0	0	0	0	0.0196907	0.140959	0	0	0	3.09774	0	0	0	0	0	0	0.0267838	0	0.2061	0.223093	0	0	0	0
TG(50:05)_[M+Na]1+ & PG-O(42:01)	847.679	0.390244	0	0	0	0.00938761	0.000558725	0.0219607	0.0108049	0	0	0	0.0281628	0.00167618	0.0565364	0.030561	0	0	0	0	0	0	0	0.0844885	0	0	0	0	0	0	0	0	0	0	0.00502853	0	0	0	0	0	0	0.0267838	0	0.170862	0	0	0	0	0
TG(50:02)_[M+NH4]1+	848.77	0.170732	0.103328	0.578038	0.27999	0.181269	0.147578	0.254241	0.849056	0.146128	0.0422269	0.395966	0.217131	0.162626	0.477578	0.62043	0.206656	0	0.607897	0.548179	0.55998	0	0.407306	0.0822488	0.637962	0	0	0.222592	0	0.0952767	0.186032	0	0.457794	0	0	0.289233	0.222441	0.195727	0	0.163009	0	1.45021	0	0	0	0.0799451	0.448261	0	0.309752
SM(45:05)	849.684	0.280488	0	0.00399198	0.0458769	0.0693844	0.00473203	0.0274155	0.110993	0	0.00564551	0.0648797	0.103289	0.0141446	0.0651559	0.114174	0	0	0.00798396	0	0	0.0917538	0	0	0	0.299705	0.116414	0.061758	0	0	0.146582	0	0.0424507	0	0	0	0	0	0	0.000137539	0	0.0516523	0	0	0.195087	0	0	0	0
PS-O(40:03)_[M+Na]1+ & PS-O(42:06)	850.593	0.329268	0	0	0	0.0558439	1.09017	0.0119675	0.0143212	0	0	0	0.0795412	3.15169	0.0310103	0.0199187	0	0	0	0	0	0	0	0.125719	0	0	0	0.0672999	0.0825801	0	0.226996	0	0	0	9.49267	0	0	0.154164	0.164703	0	0	0.0139687	0	0	0	0	0	0	0.093739
TG(50:01)_[M+NH4]1+	850.786	0.158537	0	8.1224	1.44182	0.346344	0.183514	0.244931	0.764944	0	0.258737	2.03904	0.325203	0.268091	0.411094	0.550652	0	0	7.93944	8.30535	2.88364	0	0.57092	0.184735	0.832319	0.203326	0	0.776415	0	0.0775351	0.471848	0	0.454115	0	0.120108	0.734958	0	0	0	0.342448	0.0171519	1.26844	0	0	0	0.0903072	0.229776	0.153588	0.445111
TG(50:00)_[M+NH4]1+	852.802	0.317073	0	15.3524	0.0721727	0.0803404	0.0208411	0.0353684	0.019322	0	1.46725	0.102068	0.221887	0.0489292	0.0579803	0.0274419	0	0	14.3149	16.3899	0.144345	0	0	0.670199	0	0	0	0.0528639	0	0	0	0	0	0	0.146084	0	0	0	0	0.0414857	0	0.0575523	0	0	0	0	0.109876	0.150888	0
TG(51:06)_[M+NH4]1+	854.723	0.268293	0	0.0022568	0	0.0494138	0.0620962	0.0406014	0.308565	0	0.000360547	0	0.0672463	0.0925067	0.0815372	0.241162	0	0	0.00251174	0.00200185	0	0	0.189431	0	0	0	0	0.0707734	0	0.103108	0.0814126	0.224164	0.0746958	0	0	0	0	0	0.212261	0.0477451	0	0.207802	0	0	0	0.157611	0	0	0
TG(50:01)_[M+Na]1+	855.741	0.341463	0	0.151337	0	0.0435637	0	0.0208928	0.166232	0	0.0683319	0	0.0689152	0	0.0626783	0.226946	0	0	0.199655	0.103019	0	0	0.136373	0	0	0.171357	0	0.0843433	0	0	0	0	0	0	0	0	0	0	0	0	0	0.188035	0	0	0	0	0	0	0
PS(41:03) & PG(41:05)_[M+NH4]1+	856.606	0.304878	0	0	0.0374778	0.0207841	0.0738563	3.73311e-05	0.00748152	0	0	0.0530016	0.0458541	0.0931648	0.000111993	0.0211609	0	0	0	0	0.0749555	0	0	0.000546091	0	0	0.133969	0.0525421	0	0	0	0.093663	0	0.0929975	0	0.0585172	0.109382	0	0.292232	0.0179152	0	0.00033598	0	0	0	0	0	0	0
TG(51:05)_[M+NH4]1+	856.739	0.0853659	0	0.0398637	0.0477631	0.749606	0.442826	0.802644	3.55634	0	0.0246275	0.0675472	1.23444	0.740149	1.07752	2.03509	0	0	0.057278	0.0224494	0	0.0955261	3.78378	0.243921	0.248932	0	0.395026	1.58759	0	0.159309	0.32789	0	2.36315	0.123749	0.100043	0.116593	0.248813	0.246096	0.179177	0.607813	0.0844171	3.22906	0.243073	0.230764	0	1.6401	0.372291	0.121401	1.30268
TG(50:00)_[M+Na]1+ & SM(45:01)	857.747	0.231707	0	0.210985	0	0.302002	0.121213	0.310663	1.81957	0	0.0845071	0	0.623371	0.273898	0.571317	1.20923	0	0	0.270741	0.15123	0	0	1.92407	0.0707693	0	0	0.146606	0.42021	0.156361	0	0	0	0.831546	0	0	0	0	0.0693181	0	0.190058	0	1.76806	0	0	0	0.373347	0.336672	0	0.317883
TG(51:04)_[M+NH4]1+	858.755	0.256098	0	0.103594	0	0.0183728	0.0380854	0.102643	0.204079	0	0.0515584	0	0.0378678	0.0579738	0.145256	0.202287	0	0	0.140051	0.0671364	0	0	0.103155	0	0	0	0	0.0622004	0	0	0	0	0.0293195	0	0	0.115674	0	0.154316	0	0.0434596	0	0.37087	0.266831	0.226554	0	0.059527	0	0	0
PI(36:04) & PI(34:01)_[M+Na]1+ & PG(41:06)_[M+Na]1+	859.531	0.329268	0.250523	0	0.0716503	0.064652	0.0132262	0.00830181	0.0170561	0.354292	0	0.101329	0.129673	0.027942	0.0166479	0.024995	0.501045	0	0	0	0.143301	0	0	0.0747638	0	0	0.391343	0.115761	0	0	0	0	0	0.078697	0	0	0	0.040339	0	0	0.0421669	0	0	0	0	0.0325493	0	0	0
PC(42:07)	860.616	0.182927	0	0	0	1.86654	2.66136	1.42457	1.28908	0	0	0	2.43973	3.48174	2.44036	1.243	0	0	0	0	0	0	7.57798	0	1.25974	0	0.181114	1.09396	1.22848	3.80818	1.64945	0	4.14667	0	0	0.340753	3.46945	6.68385	0	9.31148	0.15788	7.39808	0	1.72135	0	2.80168	0.548497	0.193638	0
PC-P(43:06)	860.653	0.268293	2.31388	0.000876057	0.0340615	0.517442	0.873662	0.00430196	0.0209747	3.27232	0.00123893	0.0481703	1.1411	2.50596	0.0129059	0.0410865	4.62776	0	0	0.00175211	0.0681231	0	0.0294709	3.5379	0.0654675	0.332572	0.155475	0	0.15334	0	0.382758	0	0	0	7.55315	0	0	0.226685	0	0.0831188	0	0.0387176	0	0	0	0	0	0	0
PS-O(42:01) & PG-P(42:02)_[M+NH4]1+	860.674	0.292683	2.31388	0.0008791	0.0333531	0.492849	0.867828	0.00474319	0.0198368	3.27232	0.00124323	0.0471684	1.14892	2.50778	0.0142296	0.0419384	4.62776	0	0	0.0017582	0.0667062	0	0	3.5379	0	0.309356	0.136592	0	0.145015	0	0.306778	0	0	0	7.55315	0	0	0.186741	0	0.0705558	0	0.0426888	0	0	0	0	0	0	0
PE(44:00) & PC(41:00)	860.711	0.45122	0	0	0	0.00502549	0	0.015559	0	0	0	0	0.0150765	0	0.0466771	0	0	0	0	0	0	0	0	0	0	0	0	0	0	0.0452294	0	0	0	0	0	0	0	0	0	0	0	0	0	0.140031	0	0	0	0	0
PI(36:02)	863.564	0.378049	0	0	0	0.0206851	0.0277056	0.00721676	0.0114606	0	0	0	0.0328973	0.0831169	0.0216503	0.0324154	0	0	0	0	0	0	0	0	0	0.0824226	0	0	0	0.038951	0.0647926	0	0	0	0	0	0	0	0.249351	0	0	0	0	0.0649509	0	0	0	0	0
PG(41:04)_[M+Na]1+	863.577	0.414634	0	0	0	0.0340132	0.0219386	0	0.0101198	0	0	0	0.0817397	0.0658158	0	0.028623	0	0	0	0	0	0	0	0.0608409	0	0	0.245278	0	0	0	0	0	0	0	0	0	0	0	0.197447	0	0	0	0	0	0	0	0	0	0
PG-O(42:04)_[M+Na]1+	863.614	0.292683	0	0	0	0.0195058	0.0774166	0.0231259	0.0306713	0	0	0	0.0321457	0.149593	0.0574181	0.0685431	0	0	0	0	0	0	0.0839402	0	0.000128489	0	0	0.0302484	0.0610743	0.000160373	0	0	0.0366931	0	0	0.0304505	0	0.187347	0	0.442259	0	0.173089	0	0	0	0	0	0	0.0350438
PC-P(43:04) & PC-O(43:05)	864.685	0.146341	1.63377	0	0.173948	0.310501	2.43769	0.61942	0.479624	2.3105	0	0.245999	0.550376	6.19445	0.795146	0.571093	3.26753	0	0	0	0	0.347895	0.0812382	0	0	1.73869	0.219054	0	0.21402	0.168393	0.373106	0	0.107173	0.299201	2.53601	0	0.0965591	0.0879667	18.8123	0	0.0535271	0.130728	2.43184	0	1.01593	0	0.656571	1.02194	0.264241
TG(52:08)_[M+NH4]1+ & PG-O(42:01)_[M+NH4]1+	864.708	0.134146	0.292357	0	0.000789678	0.114071	2.20003	0.156682	0.600407	0.413456	0	0.00111677	0.109777	6.23216	0.183948	0.564919	0.584715	0	0	0	0	0.00157936	0.276673	0	0	0.267937	0.178425	0	0.0733889	0.0881007	0.142113	0	0.266307	8.06053e-05	0.539598	0	0.077407	0.104626	18.8123	0	0.04863	0.310084	0.569893	0	0.2029	0.0983845	0.0550542	0.12016	0.00502886
TG_oxid(50:01)	866.781	0.45122	0	0.147788	0	0	0	0	0.0270577	0	0.101941	0	0	0	0	0.0678923	0	0	0.219872	0.0757048	0	0	0	0	0	0	0	0	0	0	0	0	0	0	0	0	0	0	0	0	0	0	0	0	0	0	0	0	0
TG(51:00)_[M+NH4]1+	866.817	0.378049	0	0.812374	0	0.0162861	0.198641	0.00975224	0	0	0.0521958	0	0.0333131	0.543989	0.0292567	0	0	0	0.775466	0.849282	0	0	0	0	0	0	0	0	0	0.089461	0.0571138	0	0	0	1.6437	0	0	0.144069	0	0	0	0	0	0	0	0	0	0	0.0877702
TG(52:06)_[M+NH4]1+	868.739	0.0487805	0	0.516798	0	5.70748	4.61664	6.63963	15.0789	0	0.0265537	0	5.42264	4.01839	4.99795	6.52488	0	0	0.535574	0.498021	0	0	18.1632	3.10182	3.98033	0.250542	5.4367	9.68247	1.38134	3.29504	6.07584	6.08676	13.1889	2.07799	0.149324	4.73147	1.39625	6.05978	1.31016	6.54918	2.57449	12.3218	0.440543	7.0017	0.2721	12.4333	11.8585	4.07924	8.77508
PI(35:03)_[M+Na]1+ & PI(37:06)	869.515	0.341463	0	0	0	0.011777	0.0233395	0.0327407	0.0123998	0	0	0	0.0233919	0.0509984	0.0697997	0.022974	0	0	0	0	0	0	0	0	0.0509361	0	0	0.0550567	0	0	0	0	0	0	0	0	0	0.062322	0.147734	0	0.00056564	0	0.199717	0	0.000919842	0	0.0934631	0	0
PG(44:10) & PI-O(36:02)_[M+Na]1+ & PI-O(38:05)	871.567	0.317073	0	0	2.38448	0.00788915	0.0246915	0.0478318	0.0143804	0	0	3.15785	0.0236674	0.0425659	0.0771358	0.0300663	0	0	0	0	4.61742	0.151547	0	0.0710023	0	0	0	0	0	0	0	0	0.0967943	0	0	0.099772	0	0	0	0.0256572	0	0.0276414	0.0812618	0	0.228301	0.0932821	0	0	0
TG(52:04)_[M+NH4]1+	872.77	0.134146	0	0.0395859	0	0.377715	0.343303	0.49764	1.72101	0	0.00403631	0	0.535829	0.522192	0.741352	1.056	0	0	0.0367318	0.04244	0	0	1.23149	0.203273	0.193424	0	0	1.36894	0	0.0772506	0.325055	0.22979	1.65953	0	0.127359	0.333529	0	0.238543	0	0.500972	0.0791107	2.43036	0	0.297732	0.253262	0.352475	0.513155	0.177191	0.375479
TG(52:06)_[M+Na]1+	873.694	0.378049	0	0	0.0739793	0.250616	0	0.0256694	0.126019	0	0	0.104623	0.716661	0	0.0770081	0.186145	0	0	0	0	0	0.147959	0.0956936	2.15985	0	0	0	0	0	0	0	0	0	0	0	0	0	0	0	0	0	0	0	0	0	0.231024	0	0	0
PC-P(44:06)	874.669	0.365854	0	0	0	0.0430171	0.367304	0	0.0224101	0	0	0	0.0854922	0.970326	0	0.0493877	0	0	0	0	0	0	0	0	0	0.203104	0	0	0	0	0.18405	0.321527	0	0	2.93957	0	0	0	0	0.0446371	0	0	0	0	0	0	0	0	0
TG(53:10)_[M+NH4]1+	874.692	0.317073	0	0	0	0.0653179	0.347769	0.00281226	0.0622673	0	0	0	0.100815	0.973331	0.00843679	0.0601122	0	0	0	0	0	0	0	0.0702088	0	0.287107	0	0.0615516	0	0	0.168994	0.159433	0	0	2.93957	0	0	0	0	0.0309135	0	0.0253104	0	0	0	0	0	0	0
TG(52:03)_[M+NH4]1+	874.786	0.231707	0.0946808	0.253091	0	0.0772841	0.0764837	0.165727	0.476518	0.133899	0.0196059	0	0.116979	0.127929	0.280708	0.429176	0.189362	0	0.266954	0.239227	0	0	0.221374	0	0.267071	0	0	0.207112	0	0	0	0	0.168807	0	0	0.360061	0	0	0	0.159485	0.110997	0.883853	0	0	0	0.192838	0.133256	0	0.170599
TG(52:02)_[M+NH4]1+	876.802	0.121951	0	4.98333	0.631479	0.432395	0.346198	0.421621	1.25691	0	0.164828	0.893047	0.448017	0.411033	0.632802	0.872207	0	0	5.09988	4.86678	1.26296	0	0.743797	0.0919055	0.61668	0.280357	0.126569	1.39154	0.0855996	0	0.555114	0	0.688056	0	0	1.09136	0	0.108659	0.600919	0.62679	0.094481	1.99658	0.213889	0	0	0.30859	0.750608	0.289712	0.140732
TG(52:04)_[M+Na]1+	877.726	0.134146	0.0646962	0.0025882	0.0743181	0.0316742	0.0183989	0.037352	0.216377	0.0914942	0.00366026	0.0323885	0.0596875	0.0306855	0.0515183	0.230866	0.129392	0	0	0.00517639	0.0514159	0.0972202	9.69133e-05	0	0.176946	0.021479	0.008014	0.00313416	0	0	0.0753983	0.00863328	0	0.000729199	0.0898852	0	0	0	0.0225789	0.0437635	0.000789668	0.136677	0.0522675	0	0.0144872	0	0.108967	0.0152751	0.00770402
PS-P(42:00)_[M+Na]1+	878.625	0.378049	0.205949	0	0	2.81953	0.0177701	0.00997697	0.0145919	0.291255	0	0	8.28197	0.0533104	0.0299309	0.041272	0.411897	0	0	0	0	0	0	24.9017	0	0.420328	0	0.0537529	0	0	0	0	0	0	0	0	0	0	0	0.159931	0	0	0	0	0	0	0.0897927	0	0
TG(52:01)_[M+NH4]1+	878.817	0.219512	0	1.92917	0.179418	0.160516	0.13889	0.126327	0.340603	0	0.0035455	0.253735	0.2246	0.216305	0.175053	0.369922	0	0	1.93168	1.92666	0.358836	0	0.634746	0	0.215543	0	0	0.365952	0	0	0.2284	0	0.206271	0	0.609457	0.357906	0	0.0763715	0	0	0	0.424326	0	0	0	0.111031	0.212929	0	0.388659
TG(52:03)_[M+Na]1+	879.741	0.195122	0	0.0220874	0	0.0927175	0.156269	0.223262	0.90812	0	0.0102006	0	0.126085	0.200493	0.412435	0.629656	0	0	0.0293003	0.0148745	0	0	0.218137	0.180021	0	0	0	0.339347	0	0.0969528	0	0	0.505979	0	0	0.0802698	0	0.0888184	0.407949	0.323401	0.0568411	1.30179	0	0.179077	0	0.168853	0.202041	0	0.100755
TG(52:00)_[M+NH4]1+	880.833	0.292683	0	59.7282	0.0309714	0.0788781	0.168653	0.00429345	0.00336633	0	4.71942	0.0438001	0.114249	0.472365	0.0095111	0.00952141	0	0	56.3911	63.0654	0.0619427	0	0	0.206269	0	0.31064	0	0.0594115	0	0	0.133582	0	0	0	1.427	0.0620092	0	0	0	0.0288636	0.0277771	0.0108639	0	0	0	0	0	0	0
TG(53:06)_[M+NH4]1+	882.755	0.0853659	0.159085	0.0119073	0	0.912947	0.674075	0.945714	4.44745	0.22498	0.0102561	0	1.51042	0.839394	1.29108	2.42644	0	0.318169	0.0191594	0.00465515	0	0	4.78318	0.254014	0.550789	0	0.304661	1.43145	0.116777	0.231045	0.544604	0.358442	2.67403	0.103273	0	0.516085	0.403331	0.515242	0.190204	1.30608	0.272481	4.13809	0	0.521487	0	1.13	1.12914	0.164529	1.1557
SM(47:01)	885.778	0.134146	0	0.469872	0	0.422575	0.415396	0.427589	2.53042	0	0.152846	0	0.723254	0.432898	0.812536	1.58121	0	0	0.57795	0.361794	0	0	1.98072	0.128556	0	0	0	1.34377	0.0728632	0.174907	0.102351	0.249546	1.49011	0.0772212	0.58709	0.245313	0.0857856	0.25614	0.316958	0.430396	0.0811534	2.53037	0	0	0	0.48402	0.38754	0	0.365214
PC(44:08)	886.632	0.353659	0	0	0	0.0318985	0.118004	0.109581	0.0114878	0	0	0	0.070736	0.335615	0.260531	0.0324923	0	0	0	0	0	0	0.206698	0	0	0	0	0	0	0	0.0803892	0	0.0501503	0	0	0	0	0	0	1.01188	0	0.795518	0	0	0	0	0.0904793	0	0.100232
PI(37:05)_[M+NH4]1+	888.56	0.402439	0	0.00186143	0.0317696	0.0378962	0.025479	0	0	0	0.000275059	0.044929	0.0774067	0.0764369	0	0	0	0	0.00205593	0.00166694	0.0635391	0	0	0	0	0.207251	0	0	0	0.133815	0	0.229311	0	0	0	0	0	0	0	0	0	0	0	0	0	0	0	0	0
PE(46:00) & PC(43:00)	888.742	0.426829	0	0	0	0.0116961	0.0119637	0	0.000177875	0	0	0	0.0350883	0.035891	0	0.000503105	0	0	0	0	0	0	0	0	0	0	0.105265	0	0	0	0	0	0	0	0	0	0	0.107673	0	0	0	0	0	0	0	0	0	0	0
TG(54:09)_[M+NH4]1+	890.723	0.0365854	2.84883	0.0020578	0.984525	1.24995	5.638	2.44827	4.05543	4.02886	0.000676342	1.39233	1.38814	12.531	2.5899	2.19885	5.69766	0	0.00253604	0.00157955	0	1.96905	3.52638	0.249542	0.152138	3.4576	0.140659	0.956149	1.92707	0.400692	0.439328	0.752164	2.26197	1.48796	6.35247	0.195731	0.1875	0.233115	38.6462	0.62487	0.264434	3.16381	8.66426	0	1.39173	2.1143	1.59507	3.3664	1.47444
TG(53:02)_[M+NH4]1+	890.817	0.304878	0	0.0331965	0	0.0194609	0.00979917	0.0637568	0.0824861	0	0.00253731	0	0.0436964	0.0293975	0.10986	0.0627552	0	0	0.0314023	0.0349906	0	0	0.0466768	0	0	0	0	0.128471	0	0	0	0	0	0	0	0	0.0881925	0	0	0	0	0.281611	0	0.220743	0	0.0714575	0	0	0
TG(53:04)_[M+Na]1+	891.741	0.256098	0	0.000876827	0	0.245006	0.046783	0.271174	2.21062	0	0.00124002	0	0.531011	0.0821126	0.706481	1.66779	0	0	0.00175365	0	0	0	1.64255	0	0.244626	0	0	0.11089	0	0.0560465	0.15094	0	0.249776	0	0	0	0	0.0664434	0.0783018	0.0265261	0	2.13586	0	0	0	0.30471	0	0	0
TG(54:08)_[M+NH4]1+	892.739	0.109756	0	0.00437509	0	0.632987	0.669133	0.867539	4.12202	0	0.000486822	0	1.20535	0.73366	1.24092	2.23762	0	0	0.00471933	0.00403086	0	0	3.56847	0.0834846	0.186365	0	0.164192	1.55451	0.0756146	0	0.0642531	0.82902	2.32757	0.273374	0	0.372995	0	0.307025	1.1734	0.738802	0.134748	3.7034	0.200445	0	0.170497	1.79259	1.41122	0.137363	0.257593
PI(37:02)_[M+NH4]1+	894.607	0.304878	0	0	0	0.012669	0.0795366	0.0963595	0.231279	0	0	0	0.0380069	0.111029	0.245971	0.192388	0	0	0	0	0	0	0.114021	0	0	0	0	0	0	0	0	0	0	0	0.303742	0	0	0.0798292	0.195488	0.136771	0.0444152	0.748376	0	0	0	0.0744441	0	0	0
PS(42:02)_[M+Na]1+ & PS(44:05) & PG(44:07)_[M+NH4]1+	894.622	0.341463	0	0	0	1.88903e-06	0.423074	0.00562353	0.0118333	0	0	0	5.66708e-06	1.16427	0.0112989	0.0200486	0	0	0	0	0	0	1.70012e-05	0	0	0	0	0	0	0	0	0	0	0	3.52231	0	0	0.0798292	0.205338	0.000185173	0.0288525	0.0217592	0	0	0	0	0	0	0
PI-O(38:02)_[M+NH4]1+	894.643	0.402439	0	0	0	0.0353414	0.391368	0	0.00244296	0	0	0	0.0582196	1.1741	0	0.00690974	0	0	0	0	0	0	0	0.118554	0	0	0.146655	0	0	0.0528634	0	0	0	0	3.52231	0	0	0	0	0	0	0	0	0	0	0	0	0	0
TG(53:00)_[M+NH4]1+	894.848	0.426829	0	1.28509	0	0.0223021	0.54428	0	0	0	0.0663192	0	0.0669063	1.63284	0	0	0	0	1.33198	1.23819	0	0	0	0	0	0	0	0	0	0	0.200719	0	0	0	4.89852	0	0	0	0	0	0	0	0	0	0	0	0	0	0
TG(54:09)_[M+Na]1+	895.679	0.109756	0.344705	0.00374557	0.00415128	0.0878268	0.229376	0.117056	0.09891	0.487486	0.00529704	0.0058708	0.133983	0.282533	0.0978869	0.117415	0	0.689409	0.00749114	0	0	0.00830257	0.156052	0	0	0.200824	0.000249553	0	0.00058489	0.381777	0.0509543	0.158355	0	0.330916	0.583555	0	0.000121586	0.121077	0.784163	0.0861988	0.135836	0	0.217304	0.0829146	0.196545	0.00010274	0.00266603	0.182883	0.23525
PS(43:06)_[M+Na]1+	900.572	0.402439	0	0	0.0783167	0.00855253	0.0475485	0.0151343	0.0320135	0	0	0.110757	0.0256576	0.142646	0.0454028	0.0575224	0	0	0	0	0	0.156633	0	0	0	0	0	0	0	0	0.0769728	0.427937	0	0	0	0	0	0	0	0	0	0	0	0.136208	0	0	0	0	0
TG(54:03)_[M+NH4]1+	902.817	0.0853659	4.89034	1.23145	0.0338092	0.236925	0.242056	0.34259	1.03992	6.91598	0.045699	0.0478135	0.218362	0.247543	0.401509	0.762272	9.78067	0	1.26377	1.19914	0.0676185	0	0.482263	0.56855	0.0505801	0.199297	0.15712	0.47213	0	0	0.202383	0.260082	0.783678	0	0	0.338674	0	0.240277	0.344451	0.211338	0.0997717	1.34308	0.203913	0.130363	0.238808	0.569636	0.0985717	0.162843	0.236325
PE(48:06) & PC(45:06)	904.68	0.243902	2.31972	0	0.0559003	0.411783	0.537178	0.0261514	0.0411452	3.28058	0	0.0790549	0.81448	1.5223	0.049134	0.0442523	4.63945	0	0	0	0.111801	0	0	2.55367	0	0.243509	0.14327	0	0.355771	0.101219	0.30861	0	0.0443088	0	4.59433	0	0	0.158187	0	0.0377692	0.0776281	0.0196978	0	0	0	0	0	0.138037	0
PS(44:00) & PG(44:02)_[M+NH4]1+	904.7	0.146341	2.31972	0	0.109023	0.406486	0.642086	0.0377772	0.0410042	3.28058	0	0.0234478	0.81623	1.50564	0.0439609	0.042014	4.63945	0	0	0	0.125603	0.0924433	0	2.55367	0	0.21951	0.125161	0	0.347845	0.0923099	0.319878	0	0.0530347	0.0618456	4.59433	0.03946	0	0.15763	0.838995	0.0334724	0.0575997	0.0237378	0.0714082	0	0	0	0.0636822	0.123567	0
TG(54:02)_[M+NH4]1+	904.833	0.158537	0	0.862604	0	0.443624	0.32462	0.454978	1.2736	0	0.0634374	0	0.526488	0.415694	0.651016	0.910513	0	0	0.907461	0.817747	0	0	1.17476	1.36463	0.386488	0	0	0.724211	0.087741	0	0.254792	0	0.640556	0	1.25475	0.48834	0.103607	0	0.181301	0.253023	0.0447979	1.95206	0	0.156769	0	0.753383	0.861742	0	0.326049
TG(55:11)_[M+Na]1+	905.663	0.487805	0	0	0	0	0	0	0.00309595	0	0	0	0	0	0	0.00875666	0	0	0	0	0	0	0	0	0	0	0	0	0	0	0	0	0	0	0	0	0	0	0	0	0	0	0	0	0	0	0	0	0
TG(54:04)_[M+Na]1+	905.757	0.317073	0	0.000541607	0	0.0136841	0.0159152	0.0527722	0.233784	0	0.000765948	0	0.027329	0.0352647	0.114222	0.249295	0	0	0.00108321	0	0	0	0.0677615	0	0	0	0	0	0.0553958	0	0	0	0.103557	0	0	0.000903553	0	0	0	0.0387768	0	0.328716	0	0	0	0.146234	0	0	0
TG(54:01)_[M+NH4]1+	906.848	0.304878	0	0.691162	0	0.122504	0.221203	0.0907491	0.0273414	0	0.00986097	0	0.221155	0.558596	0.216428	0.0525514	0	0	0.698135	0.684189	0	0	0.643002	0.321418	0.0735747	0	0	0.0645403	0	0	0	0.21974	0	0.0731553	1.69793	0	0	0	0	0	0	0.0709437	0	0	0	0.0850575	0	0	0.66074
TG(54:00)_[M+NH4]1+	908.864	0.378049	0	163.419	0.0325447	0.0454933	0.364085	0	0.0119168	0	0.0420124	0.0460251	0.0772093	1.09226	0	0.0337057	0	0	163.39	163.449	0.0650894	0	0.0535975	0.169783	0	0	0	0	0	0	0.186059	0	0	0	3.27677	0	0	0	0	0	0	0	0	0	0	0	0	0	0
PI(39:06)_[M+NH4]1+	914.575	0.268293	0	0.00132413	0.0280693	0.0205644	0.0657684	0.043428	0.0113538	0	0.00187261	0.0396959	0.0418776	0.0945507	0.0896355	0.0315825	0	0	0.00264827	0	0.0561385	0	0.0004706	0.0723609	0	0	0	0	0	0.112248	0	0.291186	0	0	0.101505	0.0720716	0.0971308	0.00326331	0	0.0267584	0	0	0	0.244759	0	0	0	0	0.146092
TG(56:11)_[M+NH4]1+	914.723	0.317073	0	0	0	0.241239	0.0970953	0.160887	1.45269	0	0	0	0.723717	0.153007	0.409379	0.933738	0	0	0	0	0	0	2.17115	0	0	0	0	0	0	0	0	0	0.206959	0	0	0.085673	0	0.127743	0	0.453483	0	1.23652	0	0	0	0.211463	0	0	0
TG(56:10)_[M+NH4]1+	916.739	0.109756	0	0.0414023	0	1.88772	1.46363	2.16327	8.64876	0	1.1946e-05	0	2.41671	1.99101	2.40084	3.95177	0	0	0.0414108	0.0413939	0	0	7.41021	3.22035	0.940489	0.196788	0.46188	3.31629	0	0.311082	1.13239	0.490525	5.66632	0.198118	0	1.08927	0.121367	1.88566	0	3.7214	0.56017	6.6869	0	1.21894	0	4.85877	3.6435	0.327293	2.17383
TG(55:02)_[M+NH4]1+	918.848	0.317073	0	0.0012796	0	0.0165275	0.0236847	0.0737675	0.099525	0	0.00180963	0	0.0495824	0.052131	0.121111	0.114463	0	0	0.00255921	0	0	0	0	0	0	0	0	0	0.148747	0	0	0	0.0614663	0	0.151696	0	0	0	0	0	0	0.0610664	0	0.116901	0.367177	0.118763	0	0	0
TG(56:11)_[M+Na]1+	919.679	0.0365854	0.84667	0	0.243275	0.194462	0.0966785	0.147639	0.0567215	0.0558434	0	0.330552	0.316037	0.11798	0.249062	0.0745146	0.886158	0.807183	0	0	0.00954	0.477011	0.0709282	0.135259	0.0834084	0.951682	0.00305609	0.00586793	0.00601576	0.0453267	0.448618	0.311459	0.000907428	0.239413	0.175644	0.00167888	0.000841063	0.0926549	0.0408104	0.00669871	0.000461739	0.0459539	0.731413	0.327588	0.219166	0.00138956	0	0.00263784	0.000144632
TG(55:01)_[M+NH4]1+	920.864	0.402439	0	0.20585	0	0	0.0139605	0.0374794	0	0	0.0261104	0	0	0.0418815	0.0571286	0	0	0	0.224313	0.187388	0	0	0	0	0	0	0	0	0	0	0	0	0	0	0.125644	0	0	0	0	0	0	0	0	0	0	0.123744	0.0889951	0	0.124575
PI-P(41:00)	921.679	0.341463	0.199498	0.00134501	0.0557393	0.0178796	0.105921	0.0213005	0.0274569	0.282133	0.00190213	0.0788273	0.0353081	0.317764	0.0423076	0.0645514	0.398997	0	0.00269002	0	0	0.111479	0.00060622	0.0805691	0.0797414	0	0	0	0	0	0	0	0	0	0.953293	0	0	0	0	0	0	0	0	0.0995603	0	0	0	0	0.0921444
PS(44:02)_[M+Na]1+	922.651	0.426829	0	0	0	1.48479	0.00597621	0	0.00444538	0	0	0	4.43287	0.0179286	0	0.0125734	0	0	0	0	0	0	0.0574192	13.3057	0	0	0	0	0	0	0	0	0	0	0	0	0	0	0	0.0537859	0	0	0	0	0	0	0	0	0
PI-O(40:02)_[M+NH4]1+	922.674	0.402439	0	0	0	1.48368	0.00508441	0.00214228	0.0173597	0	0	0	4.43327	0.0152532	0.00642685	0.0396328	0	0	0	0	0	0	0.0474524	13.3057	0	0	0	0	0	0	0	0	0	0	0	0	0	0	0	0.0457597	0	0.0192806	0	0	0	0	0	0	0
TG_oxid(54:01)	922.843	0.426829	0	1.85707	0	0	0.00536422	0.00835525	0	0	0.904697	0	0	0.0160927	0.0250658	0	0	0	2.49679	1.21735	0	0	0	0	0	0	0	0	0	0	0	0	0.048278	0	0	0	0	0	0	0	0	0	0	0	0	0.0751973	0	0	0
TG(55:00)_[M+NH4]1+	922.88	0.365854	0	0.816376	0	0.0309145	0.714047	0.0260438	0.00404776	0	0.194891	0	0.0736905	2.14214	0.0781314	0.0114488	0	0	0.954186	0.678567	0	0	0	0	0	0	0	0.0574521	0	0	0.220778	0	0	0	6.42643	0	0	0	0	0	0	0	0	0	0.234394	0	0	0	0
TG_oxid(56:11)	930.718	0.426829	0	0	0	0.143366	0.0105492	0	0.000567366	0	0	0	0.430099	0.0316475	0	0.00139189	0	0	0	0	0	0	0	1.2903	0	0	0	0	0	0	0	0	0	0.0949426	0	0	0	0	0	0	0	0	0	0	0	0	0	0	0
TG(57:10)_[M+NH4]1+	930.755	0.280488	0	0.00167375	0	0.0367969	0.0394844	0.100517	0.851296	0	0.00173814	0	0.0743424	0.0685426	0.233485	0.594652	0	0	0.000444701	0.0029028	0	0	0.193541	0	0	0	0	0.137631	0	0	0	0	0.198029	0	0	0	0	0.0752173	0	0.0821132	0	0.713028	0	0	0	0.0838686	0.10776	0	0
TG(56:03)_[M+NH4]1+	930.848	0.146341	0.105383	0.00814296	0	0.239671	0.246161	0.245791	0.806452	0.149034	0.0066648	0	0.305854	0.365382	0.463203	0.67437	0.210766	0	0.0128557	0.00343024	0	0	0.618253	0.797555	0.092975	0	0	0.472074	0	0.0896674	0.0865125	0.218275	0.482755	0	1.13198	0.137019	0	0.0879284	0	0.157492	0.112686	1.45406	0	0.117603	0	0	0.307898	0.123652	0.0962168
TG(56:02)_[M+NH4]1+	932.864	0.182927	0	0.0470907	0	0.237034	0.277379	0.213559	0.270314	0	0.0150685	0	0.262694	0.590905	0.347611	0.310693	0	0	0.0577457	0.0364357	0	0	0.0613281	0.677173	0	0	0.207426	0.60232	0.0797593	0.0859647	0.419332	0	0.126885	0	1.83675	0.146599	0.256507	0.0778738	0	0.051792	0.0435051	1.03121	0	0	0	0.217917	0	0.132644	0.496764
TG(56:01)_[M+NH4]1+	934.88	0.341463	0	0.018577	0	0.0396544	0.171372	0.0169344	0.0040635	0	0.00932263	0	0.0737276	0.484958	0.0432542	0.0114933	0	0	0.011985	0.0251691	0	0	0.058543	0.0795104	0	0	0	0	0	0	0.218836	0	0	0	1.46268	0.0796635	0	0	0	0	0	0.0217342	0	0	0	0	0	0	0.130675
TG(56:00)_[M+NH4]1+	936.895	0.402439	0	10.5058	0	0.0203441	0.239799	0	0.0161926	0	0.452739	0	0.0610324	0.719398	0	0.034295	0	0	10.1857	10.8259	0	0	0	0	0	0	0	0	0	0	0.183097	0	0	0	2.15819	0	0	0	0	0	0	0	0	0	0	0	0	0	0
TG(57:06)_[M+NH4]1+	938.817	0.207317	0	0.181424	0	0.210192	0.175121	0.254173	1.09524	0	0.0931879	0	0.294001	0.194927	0.47245	0.876199	0	0	0.247318	0.11553	0	0	0.401672	0.161243	0.363492	0	0	0.872359	0	0	0.0929642	0.205344	0.497926	0	0	0.347097	0.387791	0	0	0.137934	0.0880357	1.39762	0	0	0	0.195418	0	0	0.60648
TG(57:08)_[M+Na]1+	939.741	0.402439	0	0	0	0.00249716	0.0291066	0.0402873	0	0	0	0	0.00749148	0.064658	0.111117	0	0	0	0	0	0	0	0.0224744	0	0	0	0	0	0	0	0	0.189112	0	0	0.0728474	0	0	0	0	0	0	0.0269417	0.335644	0	0	0	0	0	0
TG(56:00)_[M+Na]1+	941.851	0.329268	0	0.0157932	0	0.0184193	0.00396607	0.0172727	0.0318943	0	0.0123889	0	0.040507	0.0118982	0.0367057	0.0269391	0	0	0.0245535	0.00703286	0	0	0.0479616	0	0	0	0	0	0	0	0.117812	0	0	0	0	0	0	0	0	0.0356946	0.0514545	0.104	0	0	0	0	0	0	0
TG(58:10)_[M+Na]1+	949.726	0.329268	0.0724513	0.0198972	0	0.0647728	0.0605229	0.0277821	0	0.102462	0.0143945	0	0.113306	0.163878	0.057153	0	0	0.144903	0.0300756	0.0097187	0	0	0	0.349514	0	0	0	0	0.068512	0.0800544	0.0848744	0	0.0493478	0	0.495358	0	0	0	0	0	0	0	0	0	0	0	0	0.155174	0.0948647
TG(59:13)_[M+NH4]1+	952.739	0.426829	0	0.0141368	0	0	0.00686331	0	0.0156055	0	0.00882912	0	0	0.0205899	0	0.0377764	0	0	0.0203799	0.00789366	0	0	0	0	0	0	0	0	0	0	0	0	0	0	0	0	0	0	0.0617698	0	0	0	0	0	0	0	0	0	0
TG(59:11)_[M+NH4]1+	956.77	0.304878	0	0	0	0.0707856	0.0249956	0.106778	0.828578	0	0	0	0.121062	0.0496781	0.266983	0.669382	0	0	0	0	0	0	0.367949	0.073468	0	0	0.132612	0.0630409	0	0	0	0	0.118077	0	0	0	0.106883	0	0	0	0	0.805378	0	0	0	0.155621	0	0	0
TG(58:04)_[M+NH4]1+	956.864	0.353659	0	0	0	0.0454586	0.0165548	0.0304515	0.0692867	0	0	0	0.0708348	0.0496644	0.0637139	0.117585	0	0	0	0	0	0	0.108502	0.180133	0	0	0	0.120492	0	0	0	0	0.148993	0	0	0	0	0	0	0	0	0.177442	0	0	0	0	0.0966221	0	0
TG(58:03)_[M+NH4]1+	958.88	0.280488	0.16237	0	0	0.0640983	0.0509133	0.0831629	0.226268	0.229626	0	0	0.103933	0.0941357	0.193228	0.173465	0.32474	0	0	0	0	0	0.113379	0.0962805	0	0	0	0.313693	0.0535327	0	0	0	0	0	0.263903	0.150532	0	0	0	0.0437849	0	0.575282	0	0	0	0	0.173185	0	0
TG_oxid(58:10)	960.765	0.402439	0	0	0	0.297931	0.00903016	0.012207	0.0138039	0	0	0	0.893792	0.0181184	0.0366211	0.0390433	0	0	0	0	0	0	0	2.68138	0	0	0	0	0	0	0	0	0	0	0.046002	0	0	0	0	0.0352694	0	0	0	0	0	0	0	0.109863	0
TG(58:04)_[M+Na]1+	961.819	0.304878	0	0	0	0.285562	0.484802	0.053435	0.0357474	0	0	0	0.527005	0.944049	0.151681	0.091336	0	0	0	0	0	0	0.0596049	0	0	0	0.0919344	0	1.30717	1.11135	0	0.388314	0.0515374	1.00467	2.84191	0.0767912	0	0	0	0	0.457385	0.02353	0	0	0	0	0	0	0
TG(60:15)_[M+NH4]1+	962.723	0.256098	0.126125	0	0	0.0456611	0.174193	0.14693	0.0603811	0.178367	0	0	0.0817834	0.347246	0.310881	0.0456548	0	0.252249	0	0	0	0	0.0602787	0	0	0	0.115528	0	0.235143	0	0	0	0	0.123072	1.04348	0	0	0	0.363761	0.0374245	0	0.0226908	0	0	0	0	0.336988	0.922938	0.0397562
TG(59:08)_[M+NH4]1+	962.817	0.304878	0	0	0	0.0650629	0.128874	0.0835222	0.0562012	0	0	0	0.11133	0.386623	0.0960858	0.0649011	0	0	0	0	0	0	0	0.0767033	0	0	0	0	0.223618	0.285245	0	0	0	0	1.15987	0	0	0	0	0	0.255379	0.0724095	0.200725	0.133789	0	0.0893975	0	0	0
TG(59:06)_[M+NH4]1+	966.848	0.353659	0	0.0104861	0	0.00618124	0.0360172	0.0108441	0.0438715	0	0.0135418	0	0.0185437	0.071671	0.0325323	0.0751695	0	0	0.0200616	0.000910666	0	0	0.0556312	0	0	0	0	0	0	0	0	0.172821	0	0	0	0.151333	0	0	0	0	0	0.0975969	0	0	0	0	0	0	0
TG(60:11)_[M+Na]1+	975.741	0.231707	0.0812248	0	0.0263091	0.0389279	0.0151234	0.0102901	0.00103881	0.0863419	0	0.0299901	0.074974	0.0311611	0.028776	0.00207368	0.0201718	0.142278	0	0	0.0475153	0.00510288	0	0.18957	0.15022	0.0102092	0	0.00035175	0	0	0	0	0.0430557	3.97688e-05	0	0.000868205	0.0892603	0.0009674	0.00191897	0	0	0	0.004281	0.0869319	0.00139799	0	0	0	0
TG(59:00)_[M+NH4]1+	978.942	0.402439	0	0.18412	0	0.0337492	0.0251793	0	0	0	0.0118293	0	0.101248	0.0454072	0	0	0	0	0.192485	0.175756	0	0	0	0	0	0.303743	0	0	0	0	0	0	0.057607	0	0.132463	0	0	0	0	0.0365437	0	0	0	0	0	0	0	0	0
TG(60:06)_[M+NH4]1+	980.864	0.256098	0	0	0	0.0764086	0.0227015	0.0665283	0.162671	0	0	0	0.0981767	0.0352299	0.0689078	0.243631	0	0	0	0	0	0	0.101838	0.169265	0.164327	0	0	0.252248	0	0	0	0	0.0543896	0.0885741	0	0.0613497	0	0	0	0	0.0435536	0.216671	0	0.0989915	0	0.0739835	0.082755	0	0.0827993
PI(44:05)_[M+NH4]1+	986.669	0.304878	0.147808	0	0.0276602	0.064697	0.0703173	0	0.0162423	0.209032	0	0.0391174	0.0848507	0.112389	0	0.0309598	0	0.295616	0	0	0.0553204	0	0	0	0.155412	0	0.151338	0.209371	0.0661518	0	0	0.167603	0	0.0370114	0	0.0640448	0.333208	0	0	0.0309873	0	0	0	0	0	0	0	0	0
TG(60:04)_[M+Na]1+	989.851	0.280488	0.289371	0	0	0.369446	0.244804	0.0367251	0.0598606	0.00715121	0	0	0.639839	0.437982	0.0672295	0.111551	0.284314	0.294427	0	0	0	0	0	0	0	0.265607	0.159763	0	1.13081	1.76883	0	0	0	1.27242	0.36119	0	0	0	0.569627	0	0.0511184	0	0.197365	0	0	0.0820423	0	0	0
TG(64:16)_[M+NH4]1+	1016.77	0.402439	0	0.101022	0	0.000294691	0	0.00216977	0.0090175	0	0.00444971	0	0.000884072	0	0.00650931	0.0255053	0	0	0.104168	0.0978754	0	0	0	0.00265222	0	0	0	0	0	0	0	0	0	0	0	0	0	0	0	0	0	0.0195279	0	0	0	0	0	0	0
TG(64:15)_[M+NH4]1+	1018.79	0.414634	0	0.0653871	0	0.0256786	0.0139578	0	0	0	0.0047351	0	0.0770357	0.0333461	0	0	0	0	0.0620389	0.0687353	0	0	0	0	0	0.231107	0	0	0	0	0	0	0	0	0	0	0.0999507	0	0	0.0256692	0	0	0	0	0	0	0	0	0
[truncated: 8 more columns]

## Sheet: Results +VE MODE gonad scaled
																Gonad Sample Mass	4	4	1.4084	1.4397	3.9546	4.0994	2.5602	3.2338	2.886	4.1565	2.9426	2.3146	3.5185	3.4813	6.4688	3.9291	5.2751	3.9432	5.0142	3.1141	3.7154	3.3651	4.8791	4.1223	3.6346	5.3715	4.7882	4.7147	4.4949	4.3604	3.8673	2.2421	6.1171
			AVE							SD
Variable	M/z	0s	Algae feed	Biobullets feed	Seaweed	Algae-fed	Algae & BB-fed	Biobullet-fed	Control diet	fd_alg	fd_bb	fd_sd	oy_alg	oy_algbb	oy_bb	oy_ctrl	fd_alg_1	fd_alg_2	fd_bb_1	fd_bb_2	fd_sd_1	fd_sd_2	oy_alg_1	oy_alg_2	oy_alg_3	oy_alg_4	oy_alg_5	oy_alg_6	oy_alg_7	oy_alg_8	oy_alg_9	oy_algbb_1	oy_algbb_2	oy_algbb_3	oy_algbb_4	oy_algbb_5	oy_algbb_6	oy_algbb_7	oy_algbb_8	oy_algbb_9	oy_bb_1	oy_bb_2	oy_bb_3	oy_bb_4	oy_bb_5	oy_bb_6	oy_bb_7	oy_bb_8	oy_bb_9
DG(18:00)_[M+H-H2O]1+	355.285	0	37.1143	3.68319	72.4779	26.4708	24.3536	22.6641	7.28702	31.5686	0.957072	61.7059	21.4256	20.303	20.7448	7.41211	14.7919	59.4367	4.35994	3.00644	116.111	28.8452	4.46352	5.89123	57.8279	27.8861	46.2791	26.929	15.1958	1.78964	51.9753	17.3034	21.0812	2.27105	7.72552	73.1478	31.2903	22.7513	18.024	25.588	2.30444	8.55862	42.6403	5.96733	6.34164	21.4857	27.0375	23.8126	65.8291
Hydroxycholesterol_[M+H-2H2O]1+	367.336	0	35.221	0.0903633	17.4626	23.57	23.0203	24.1171	7.93446	14.643	0.0133263	9.49254	19.6567	10.9165	14.248	1.64957	45.5752	24.8669	0.0809401	0.0997864	10.7504	24.1749	8.77268	32.2047	15.3769	54.8549	15.037	9.94891	11.7085	7.54966	56.6762	35.4928	36.9807	8.69367	14.1405	20.0701	19.5277	25.9566	35.1861	11.1347	6.94773	24.953	45.5975	19.809	23.027	40.2651	14.1724	5.81061	36.4716
DG(20:00)_[M+H-H2O]1+	383.316	0	157.286	12.3221	198.265	84.6024	109.723	70.3545	18.674	93.2358	2.69156	137.597	64.1317	89.4031	49.1103	16.8715	91.3584	223.214	14.2253	10.4189	295.561	100.969	10.2529	17.8742	164.777	105.81	137.128	78.782	61.3836	13.3929	172.022	94.5362	44.8204	14.8239	315.584	182.212	79.873	80.1982	79.6437	95.8109	12.5905	23.1014	137.238	39.4754	70.7051	46.9446	93.9947	55.328	153.813
DG(22:00)_[M+H-H2O]1+	411.347	0	127.001	9.50995	125.065	64.1575	57.3121	57.3676	12.5403	66.3579	2.09149	75.4516	39.8211	26.0244	36.8616	9.83206	80.0791	173.923	10.9889	8.03104	178.417	71.7121	8.51779	48.8771	104.216	79.7864	85.5749	50.2037	46.1239	21.3994	132.719	75.0964	38.9935	21.3942	27.5859	106.082	57.4634	55.3166	63.4193	70.4578	9.53047	18.5558	98.5954	35.3183	90.5687	40.8709	74.7593	37.6146	110.495
DG(23:00)_[M+H-H2O]1+	425.363	0.109756	4.86507	0.279351	2.30692	0.724634	0.881501	0.444673	0.120814	6.88025	0.0614298	3.26248	1.04981	1.00063	0.347851	0.0819134	9.73014	0	0.322789	0.235914	4.61384	0	0.0980497	2.97265	2.0418	0	0.385468	0.376391	0.206157	0	0.441189	0	0.566567	0	1.05319	3.18184	1.29767	0.713439	0	1.1208	0.167546	0.427414	0.55029	0	1.07476	0.637916	0.478588	0	0.665544
DG(24:01)_[M+H-H2O]1+	437.363	0.0121951	6.67683	1.17108	19.3467	6.54893	5.12034	3.3676	1.01933	5.42028	0.322448	21.2225	5.86954	6.246	3.34196	1.12677	2.84412	10.5095	1.39908	0.943073	34.3533	4.34008	0	2.40108	16.994	7.00538	5.1294	6.25158	4.48535	1.50096	15.1726	8.5952	0.477511	1.03816	1.19351	18.9291	0.804471	4.92707	0.756008	9.36203	0.500521	0.49955	3.4197	1.04602	1.24988	1.04508	8.06735	5.57409	8.90619
DG(24:00)_[M+H-H2O]1+	439.378	0	81.4465	23.355	72.7128	43.8451	43.9164	52.4001	9.08641	45.7115	3.50099	49.3424	24.8005	18.3099	30.9946	7.04377	49.1235	113.769	25.8306	20.8794	107.603	37.8225	11.8922	25.3999	61.0344	72.2646	58.33	32.6748	33.3912	18.6553	80.9635	50.844	60.0861	21.3582	15.1861	73.5248	50.9928	37.3569	37.1771	48.7219	10.1331	26.4528	78.1319	34.2805	72.5589	60.2933	52.9915	28.0348	108.724
DG(25:00)_[M+H-H2O]1+	453.394	0.170732	0	0.33967	2.47069	0.77113	2.4868	0.570988	0.154808	0	0.0521237	3.49409	0.540143	4.96496	0.912087	0.203668	0	0	0.376527	0.302813	4.94139	0	0	0.561289	1.12715	0.861137	1.30282	1.65213	0.341415	0.218004	0.876214	0	1.05102	0	15.3811	3.60232	1.16808	0.320253	0	0.85839	0	0.499576	0	0	0	0.973313	0.91846	0	2.74754
DG(26:03)_[M+H-H2O]1+	461.363	0.292683	0	0.0219911	0	0.0905612	0.242633	0.0233712	0.01636	0	0.0122131	0	0.11537	0.425324	0.0701137	0.0239356	0	0	0.0306271	0.0133551	0	0	0	0.224269	0	0	0	0.112129	0.20144	0.277213	0	0	0.255821	0	0	0.161357	0.290239	0	1.33464	0.141643	0	0.210341	0	0	0	0	0	0	0
DG(26:01)_[M+H-H2O]1+	465.394	0.0609756	2.38325	0.953434	12.8407	2.56289	2.00489	1.27576	0.324875	2.1608	0.200329	16.8116	3.17892	2.43107	1.46451	0.252024	0.855334	3.91117	1.09509	0.81178	24.7283	0.953149	0	0.751274	8.94802	0.956515	3.64244	1.24654	0.687921	0.272449	6.56086	1.10203	0.30862	0.469262	0	7.50437	1.6652	1.79427	0.854036	4.34626	0	0.237174	1.91462	1.1208	0	0	3.86798	1.06528	3.27599
LPE-O(18:01) & LPC-P(15:00)	466.329	0.0365854	0.711576	0.00235327	0.156972	3.61443	6.93981	6.7077	8.81001	0.728467	0.00332803	0.167621	3.93958	5.26856	6.94328	6.52731	0.196472	1.22668	0.00470654	0	0.275497	0.0384458	9.38479	4.47072	1.08687	0.940359	0.989729	2.68262	1.02761	0.92321	11.024	2.79055	5.15693	2.72571	0.0064218	12.5075	10.6935	12.5464	2.67721	13.3541	1.78461	12.0107	0	17.1711	1.0681	16.6902	5.18078	6.4638	0
LPC-P(15:00)	466.33	0.0365854	0.711576	0.00235327	0.156972	3.61443	6.93981	6.7077	8.81001	0.728467	0.00332803	0.167621	3.93958	5.26856	6.94328	6.52731	0.196472	1.22668	0.00470654	0	0.275497	0.0384458	9.38479	4.47072	1.08687	0.940359	0.989729	2.68262	1.02761	0.92321	11.024	2.79055	5.15693	2.72571	0.0064218	12.5075	10.6935	12.5464	2.67721	13.3541	1.78461	12.0107	0	17.1711	1.0681	16.6902	5.18078	6.4638	0
DG(26:00)_[M+H-H2O]1+	467.409	0	75.7396	16.0386	74.9704	38.8572	43.421	48.2746	8.49559	38.8331	1.95615	46.1801	21.856	16.2086	30.4476	6.88861	48.2805	103.199	17.4218	14.6554	107.625	42.3161	8.59597	18.3223	62.2703	53.1304	50.763	33.207	29.6818	20.9317	72.8127	57.2307	50.0663	23.5626	21.6718	72.9055	49.2454	34.6977	39.0645	42.3439	8.25362	20.5964	58.6141	33.3524	75.3117	48.0618	51.7081	29.9597	108.614
DG(27:00)_[M+H-H2O]1+	481.426	0.0365854	2.07151	0.399304	4.65535	2.45	2.83581	3.37912	0.610932	1.58085	0.0309623	5.82435	1.92933	3.66681	4.12444	0.738641	3.18934	0.953686	0.421197	0.37741	8.77379	0.536915	0.516899	2.73714	4.32649	1.50532	1.82327	4.50612	0.748397	0.340924	5.54539	0	8.60654	0	0	8.40911	5.51117	1.07541	0.0161805	1.90388	0.00218769	3.69423	0.726952	0.469313	1.13135	10.2083	1.63423	1.93668	10.6089
DG(28:02)_[M+H-H2O]1+	491.409	0.317073	0.0257085	0.297631	0.248548	0.0220912	0.0781966	0.0384818	0.0619562	0.0363573	0.0362934	0.3515	0.0662735	0.156629	0.0902913	0.074732	0.051417	0	0.323294	0.271968	0.497097	0	0	0	0.198821	0	0	0	0	0	0	0	0	0	0.394594	0	0.309176	0	0	0	0.269536	0.0768008	0	0	0	0	0	0	0
Cer(32:01)_[M+H-H2O]1+	492.478	0.0609756	0	0	0.282162	55.3836	67.5576	66.2974	10.5715	0	0	0.399038	42.793	31.7612	41.7768	9.97464	0	0	0	0	0	0.564325	43.3451	55.1958	38.5595	58.07	42.7693	16.8504	23.8739	56.8136	162.975	67.8274	57.4656	38.8114	7.76627	69.4118	108.648	77.0788	109.626	71.3828	21.5632	50.3728	44.8258	155.593	78.6238	108.289	42.0673	41.4805	53.8607
DG(28:01)_[M+H-H2O]1+	493.425	0.0365854	3.56397	1.40983	18.9707	3.94926	4.06756	3.106	0.588834	1.16302	0.227439	23.8266	4.58557	5.6255	3.83812	0.689975	4.38635	2.74159	1.57066	1.24901	35.8186	2.12278	0	0.866905	11.8227	2.29182	4.4075	2.47921	1.85746	0.253896	11.5638	2.97279	0	0.384897	4.80581	17.7322	0.704212	2.27251	0.706894	7.02872	0.121513	0.642405	1.91458	0.630278	1.83907	1.55759	5.20745	3.62737	12.4137
DG(28:00)_[M+H-H2O]1+	495.441	0	82.4939	15.6277	82.4029	47.5998	47.5979	58.4601	14.1103	26.6688	0.989928	52.9244	25.8949	19.7195	34.8568	6.86823	63.6362	101.352	16.3277	14.9278	119.826	44.9797	16.1798	30.8147	67.2378	51.3294	59.5098	41.9578	33.7683	26.344	101.256	63.0865	61.7869	25.9205	16.6802	78.4662	58.2527	42.2013	35.4659	46.5212	11.2945	30.7209	60.2478	34.2815	96.455	61.3863	61.7546	44.5872	125.413
PC-O(16:00) & LPE(19:00)	496.34	0.0121951	1.91563	0.106958	0.313555	14.9474	48.9364	46.0359	23.4497	0.429434	0.00295329	0.443433	7.13722	25.6479	34.3858	14.011	1.61198	2.21929	0.10487	0.109047	0	0.627109	24.8366	11.9352	5.45598	22.2381	11.4817	9.30059	9.96478	14.9487	24.3647	72.2139	63.4273	54.0755	13.3844	37.6935	47.1117	32.7076	95.8688	23.945	24.4562	33.9052	65.8607	129.642	16.2888	35.0681	44.0372	39.2148	25.8497
LPC(16:00)	496.34	0.0121951	1.91563	0.106958	0.313555	14.9474	48.9364	46.0359	23.4497	0.429434	0.00295329	0.443433	7.13722	25.6479	34.3858	14.011	1.61198	2.21929	0.10487	0.109047	0	0.627109	24.8366	11.9352	5.45598	22.2381	11.4817	9.30059	9.96478	14.9487	24.3647	72.2139	63.4273	54.0755	13.3844	37.6935	47.1117	32.7076	95.8688	23.945	24.4562	33.9052	65.8607	129.642	16.2888	35.0681	44.0372	39.2148	25.8497
DG(29:02)_[M+H-H2O]1+	505.425	0.317073	0	0.00445813	0	0.122379	0.136264	0.0543323	0.0298827	0	0.00344153	0	0.260274	0.170742	0.162997	0.04359	0	0	0.00689166	0.0020246	0	0	0	0.363387	0	0	0	0	0	0	0.738023	0.338736	0	0.306543	0	0.183811	0	0.397288	0	0	0	0	0	0	0	0	0	0	0.488991
DG(29:01)_[M+H-H2O]1+	507.441	0.182927	0.52355	0.135743	0.851541	1.03133	0.246756	0.366622	0.13023	0.542185	0.0507042	0.120465	1.71525	0.219986	0.435481	0.232178	0.140167	0.906933	0.171597	0.0998899	0.76636	0.936722	0	4.59442	0.802852	0	0	0.56198	0	0	3.32272	0	0.27715	0.307407	0	0.639641	0.449417	0.234793	0	0.312398	0.134938	0.511977	0.902748	0	0	0.650871	0	0	1.09906
DG(29:00)_[M+H-H2O]1+	509.456	0	15.3087	0.991998	24.292	22.4772	20.7665	26.0576	7.24768	3.34407	0.0634352	12.4014	14.4226	15.7573	21.8569	4.4781	12.9441	17.6733	1.03685	0.947142	33.0611	15.5229	10.0984	24.2009	26.3176	10.2396	31.2164	21.1119	15.1844	9.24686	54.6785	13.7188	46.8093	12.79	1.28723	32.9401	39.53	19.3356	3.47636	17.011	3.18589	22.751	8.0294	12.2962	26.008	57.6428	17.0825	20.6492	66.8731
DG(30:03)_[M+H-H2O]1+	517.425	0.329268	0	0.110259	0	0.0559567	0.0552097	0.127656	0.0381744	0	0.0112623	0	0.114183	0.165629	0.201238	0.0372718	0	0	0.118222	0.102295	0	0	0	0	0.198553	0	0.305057	0	0	0	0	0	0	0	0	0	0	0	0.496887	0	0.277519	0	0.519257	0.352126	0	0	0	0	0
Cer(34:02)_[M+H-H2O]1+	518.493	0.0487805	0	0	0.443189	24.3549	21.7824	28.3144	12.0328	0	0	0.315116	9.83185	10.212	15.2288	5.52456	0	0	0	0	0.220368	0.666009	28.993	16.9352	21.6826	24.1218	23.0705	20.7262	11.9593	24.5234	47.1818	12.63	19.4114	7.40965	16.4389	19.1401	33.267	36.8849	17.8079	33.0519	7.27947	26.6043	30.7066	45.6224	48.8522	41.8483	28.2411	16.0475	9.62776
DG(30:02)_[M+H-H2O]1+	519.441	0.146341	0.64524	0.456855	0.813701	0.430407	0.477041	0.395608	0.237799	0.912507	0.13855	1.15075	0.372295	0.679977	0.458403	0.166582	0	1.29048	0.554825	0.358885	1.6274	0	0.255541	0.337645	0.321345	0.996221	0.387437	0.553332	0	0	1.02214	1.87105	1.28914	0	0	0.689118	0.295766	0	0	0.148297	0.125704	0.956897	0	0.574846	0	0.859407	1.04361	0	0
Cer(34:01)_[M+H-H2O]1+	520.509	0.0487805	0	0.0164906	0	8.04374	12.4105	14.5537	2.59819	0	0.00374858	0	2.94481	6.22974	8.76431	2.36588	0	0	0.0138399	0.0191412	0	0	9.38432	7.52401	7.39493	5.99473	7.55422	8.49002	4.73947	6.31526	14.9967	3.39195	11.611	3.19417	11.2643	11.2755	21.0845	18.9839	14.0126	16.8767	3.47193	15.0295	7.05682	31.6726	21.7088	20.1137	13.6489	9.72305	8.55799
DG(30:01)_[M+H-H2O]1+	521.456	0	17.5133	3.25455	32.3854	18.4991	14.2567	16.183	9.254	6.94631	0.517052	28.6983	20.3545	9.31367	12.0136	3.23973	12.6016	22.4251	3.62016	2.88894	52.6781	12.0926	10.0068	6.83028	23.3013	11.7206	17.8529	17.9237	6.39249	2.60941	69.8544	11.5994	26.766	5.34851	1.02872	28.6436	15.3208	14.5784	6.95489	18.0701	2.334	18.2044	6.22854	6.33313	9.17816	22.5456	23.306	16.3879	41.1289
LPC(18:01) & PC-P(18:00) & PC-O(18:01)	522.356	0.0487805	0.339731	0.0725548	0	1.1821	5.18113	6.77215	3.74465	0.480453	0.0036023	0	1.41912	3.5777	7.57208	3.44638	0	0.679463	0.075102	0.0700076	0	0	4.48784	0.196913	0	1.05029	0.692351	0.615667	0.208858	1.07418	2.31279	12.6894	7.62773	1.96432	1.03741	6.8521	4.08612	3.37194	5.97203	3.02909	2.97183	12.3195	6.52612	25.0187	3.43307	3.83365	1.95664	2.6084	2.28142
DG(30:00)_[M+H-H2O]1+	523.472	0	159.372	28.9477	152.607	117.895	124.086	149.546	53.0746	57.6077	0.137073	71.053	61.2079	45.0981	70.3299	14.4553	118.638	200.107	29.0446	28.8507	202.849	102.365	63.7675	93.0813	145.03	115.714	135.724	110.666	73.986	62.6077	260.478	167.668	190.602	73.205	50.9166	161.122	134.628	103.893	120.803	113.937	33.4058	127.343	137.993	128.298	180.909	188.529	146.203	109.24	293.992
DG(31:03)_[M+H-H2O]1+	531.441	0.304878	1.12271	0.00203001	0	0.0786669	0.0177792	0.68876	0.0500921	1.58774	0.00287086	0	0.158449	0.0533376	1.23237	0.0804469	0	2.24541	0.00406001	0	0	0	0	0	0	0	0.29963	0.408372	0	0	0	0	0	0	0	0.160013	0	0	0	0	0	0	3.69156	1.17409	1.17877	0	0	0.154421	0
Cer(34:04)	532.472	0.146341	0	0	1.1156	0.534288	0.937159	0.469567	0.741312	0	0	0.42222	0.33524	2.18693	0.501721	0.563119	0	0	0	0	0.817045	1.41415	0.261389	0.213735	0.585261	0	0.888136	0.863897	0.812373	0.351095	0.832708	0	0	0	6.73186	0.222757	0.619107	0.579242	0	0.281462	0.119996	0.866541	0	1.15374	0	1.23084	0.530817	0.324166	0
Cer(35:02)_[M+H-H2O]1+	532.509	0.0853659	0	0	0	5.05641	4.51045	4.28879	3.41736	0	0	0	3.58094	4.81668	3.51942	2.78696	0	0	0	0	0	0	9.0102	3.13862	5.23154	2.36729	2.28361	3.51456	1.91751	5.51225	12.5321	0	3.59431	0.362844	0.522484	4.94434	7.3992	10.9032	0.330007	12.5377	0.29347	9.0394	1.80438	7.34441	7.91308	7.10092	3.31706	0.930186	0.856246
DG(31:02)_[M+H-H2O]1+	533.456	0.182927	0.770734	0.00731855	0.31359	0.659849	0.523741	0.637598	0.315704	1.08998	0.00198589	0.443483	0.944099	1.11619	1.05659	0.450775	0	1.54147	0.00872279	0.00591431	0	0.627179	0	0.226817	0	1.22266	1.96359	0.154208	0	0	2.37137	0	0.785449	0	0	0	3.41513	0.366503	0	0.146592	0.372505	0.647469	0	0	0	0.331085	3.26556	0	1.12176
PA(24:01)	535.34	0.0731707	29.4046	0.00366496	0	3.69212	9.07916	5.50441	1.35865	18.9339	0.000651475	0	7.78545	19.7188	9.08177	1.68241	16.0163	42.7929	0.0032043	0.00412562	0	0	0.237881	2.06827	0.360643	24.2279	0.806455	0.277985	1.20723	0.321471	3.72122	3.88352	0.238038	0.740855	14.9845	0	0	1.78978	60.0758	0	1.51101	0	28.071	5.93152	10.1365	1.09312	0.354906	1.31392	1.12768
DG(31:01)_[M+H-H2O]1+	535.472	0.0243902	1.13783	0.154363	1.97898	8.11747	4.05904	4.99348	3.05125	0.277147	0.0110911	2.12967	14.7876	4.24713	5.88714	1.09562	1.3338	0.941857	0.162206	0.146521	3.48489	0.473077	2.51814	3.35637	5.20531	1.65145	4.04813	6.06635	1.67379	1.23569	47.302	2.18275	14.0811	1.44598	0	5.92996	4.73031	2.7101	0.762015	4.68913	0.147916	11.0427	0	0.62301	0.775776	13.9322	1.06142	4.62699	12.7314
DG(31:00)_[M+H-H2O]1+	537.488	0	61.9276	1.66094	43.0557	54.2776	55.1516	69.016	21.0655	7.36075	0.0329472	20.8758	31.7858	26.105	39.3639	6.63214	56.7228	67.1325	1.68424	1.63764	57.8171	28.2943	27.5138	60.6067	55.4705	40.6679	59.8791	48.6973	33.0879	30.4491	132.126	62.1054	105.989	31.4045	19.0304	64.3235	78.6529	46.0589	44.3446	44.4555	12.7168	59.734	45.2424	47.5868	91.1094	110.232	59.2726	51.8144	143.435
DG(32:04)_[M+H-H2O]1+	543.441	0.0487805	3.65318	0.0424824	0.240399	1.61906	9.42728	3.15638	3.71737	1.91032	0.0437547	0.339975	2.00158	22.3525	3.49774	2.23217	5.00398	2.30239	0.0115431	0.0734216	0	0.480798	2.09323	0.475017	0.378343	6.47082	1.47696	2.40338	0	0.281907	0.991858	0.953744	4.68369	0.650852	68.7666	0.21808	0.429413	1.43698	6.38598	1.32015	0.637461	9.58812	7.49483	1.99747	0	5.43827	1.92331	0	1.32801
LPG(19:00)_[M+NH4]1+	544.361	0.0365854	30.8385	0.00498353	1.6945	13.7748	17.7768	15.5223	2.73768	9.87195	0.000852734	0.00867252	18.3386	21.1965	23.4922	4.23901	23.858	37.819	0.0055865	0.00438055	1.70063	1.68837	1.07328	4.0728	0.338061	57.0263	24.3103	0	9.00946	8.58982	19.5533	48.389	0	12.9839	39.6931	0.21983	0.344005	10.9882	47.2432	0.129963	2.9699	0	48.0543	9.62866	63.6969	0.384209	2.23711	2.53523	10.1944
Cer(36:03)_[M+H-H2O]1+	544.509	0.0365854	0.606124	0.000775768	0.370746	13.8392	12.4833	22.202	11.5146	0.857189	0.0010971	0.524314	4.12557	9.87976	13.1647	5.01126	1.21225	0	0	0.00155154	0	0.741492	18.14	7.00615	17.028	9.74952	12.7196	15.8981	13.0503	11.4443	19.5165	3.2766	18.7011	1.93871	1.17173	9.07966	18.0113	24.1692	8.54773	27.454	5.2875	27.2662	22.7495	24.7711	51.8898	23.2351	18.3302	14.9202	11.3682
DG(32:03)_[M+H-H2O]1+	545.456	0.0609756	0	0.210039	1.07095	1.86292	2.62177	4.40505	3.98453	0	0.0498487	0.299539	1.79521	2.70931	4.63272	2.28434	0	0	0.245287	0.174791	0.859144	1.28276	2.35828	0.23049	0.827249	0.954491	5.1067	3.94295	0.536614	0	2.80952	1.5445	5.49359	1.782	0	1.53865	8.54198	0.884933	1.04775	2.76257	1.00651	9.38891	0.848806	3.88425	0	4.13496	14.2951	2.20915	3.87784
Cer(35:04) & CE_oxid(8:00)	546.488	0.0365854	0.991059	0.00342784	0.199292	20.092	12.3343	25.4909	13.6961	1.40157	0.00484769	0.281842	7.45289	9.92633	13.6864	6.30953	0	1.98212	0	0.00685567	0	0.398585	22.8215	8.1197	16.2713	28.5819	24.2514	19.3182	16.5256	13.3866	31.5515	3.13137	21.2312	2.60417	0.577965	9.26174	12.5506	25.4337	9.63115	26.5867	5.66368	23.6867	43.966	32.8563	45.5347	19.4971	29.5916	13.2807	15.3415
Cer(36:02)_[M+H-H2O]1+	546.524	0.0609756	0	0.00139389	0	12.7285	11.7394	14.6188	2.97593	0	0.00197126	0	7.60724	8.39367	10.15	3.05342	0	0	0	0.00278778	0	0	10.7467	16.5083	17.4822	8.30066	9.80333	5.30988	2.40936	16.4929	27.5033	1.78149	9.42713	4.31012	3.41565	20.5016	22.1829	21.7117	6.22811	16.0959	3.5824	13.5688	8.31193	29.6446	18.7903	31.5533	12.2583	8.89515	4.96421
DG(32:02)_[M+H-H2O]1+	547.472	0	1.53966	0.720085	14.5736	9.19856	7.02657	8.98732	8.89556	0.0914907	0.124596	8.2773	10.5552	6.57854	7.55529	4.07998	1.47497	1.60436	0.808187	0.631982	20.4265	8.72065	9.53805	5.23875	8.86222	1.57632	6.81392	10.6661	2.63775	1.62698	35.8269	5.31804	19.9299	1.37217	0.543923	13.6711	3.49517	8.7352	0.85952	9.31414	2.18141	19.9505	0.834152	5.99028	1.53622	18.9174	13.0351	4.52615	13.9147
DG(32:01)_[M+H-H2O]1+	549.488	0	49.1453	4.45831	80.4206	61.3525	59.2882	70.7636	37.9564	1.26552	0.620923	30.6709	46.565	26.8022	35.2848	14.2282	50.0401	48.2504	4.89737	4.01925	102.108	58.7329	39.5566	37.7007	66.1535	38.1371	65.1721	53.5063	38.1388	32.792	181.015	82.2003	105.47	33.5969	12.7265	72.1438	50.2748	57.5072	57.512	62.162	19.197	89.6744	52.1957	71.42	42.2517	78.8522	93.0399	50.1929	140.049
DG(32:00)_[M+H-H2O]1+	551.503	0	217.788	64.0985	214.666	176.311	193.111	238.989	74.447	47.8364	4.67458	97.2809	81.9867	89.0862	120.466	16.2829	183.963	251.614	60.7931	67.404	283.454	145.878	102.287	168.624	200.491	174.167	200.608	158.085	116.632	97.4047	368.499	224.976	386.346	97.8792	75.9503	221.255	202.765	156.648	182.456	189.719	48.9071	245.614	203.177	209.073	249.115	356.042	217.312	147.817	473.848
CE(10:00)	558.524	0.0731707	0.410286	0.010761	0	3.04977	4.54925	5.74138	5.00693	0.580233	0.0152184	0	1.97203	5.20485	5.18944	3.56284	0.820573	0	0	0.021522	0	0	6.18837	1.39208	2.44867	3.08588	1.65136	6.56098	2.28001	1.31958	2.521	0	7.70959	0.463705	0	2.42274	4.54739	8.58089	1.72085	15.4981	0.696025	14.9073	4.26316	6.64617	13.8552	2.62534	4.04352	3.05949	1.57617
DG(33:03)_[M+H-H2O]1+	559.472	0.268293	0.491995	0.0193335	0	0.271497	0.299601	0.144087	0.327981	0.695786	0.0215236	0	0.752189	0.580846	0.287651	0.287128	0.98399	0	0.00411402	0.034553	0	0	0	0	0	2.2716	0	0.171874	0	0	0	0	0.554081	0	0	0.398444	0	0	1.74389	0	0.108969	0.850294	0	0	0	0	0.337523	0	0
DG(33:02)_[M+H-H2O]1+	561.488	0.0731707	2.65471	0.100699	0.370214	1.57944	1.01172	1.22168	2.06747	0.603845	0.0485717	0.0158222	3.19337	1.43293	1.70157	1.40901	2.22773	3.0817	0.0663538	0.135045	0.359026	0.381402	0.965194	0.288353	0.90436	0.969303	0	0.801905	0.258349	0	10.0275	1.48033	4.58577	0	0.535911	0.184405	0.352052	0	0.845544	1.12145	0.428428	5.33784	0	0.71155	0	2.38714	0.861953	0.344884	0.923339
DG(33:01)_[M+H-H2O]1+	563.503	0	3.16806	0.506418	8.14539	13.3661	9.65507	13.5832	9.16987	3.05038	0.0609937	9.68824	18.2246	9.49189	11.5651	3.59554	5.325	1.01111	0.549547	0.463289	14.996	1.29477	7.93708	8.92558	12.2881	2.23965	8.06686	11.818	4.52513	3.42613	61.0682	5.53543	30.8869	1.82637	0.490594	15.3542	9.0654	9.00751	1.70815	13.0211	1.61567	26.3974	0.810229	7.05746	1.72264	19.9338	20.564	12.5101	31.6376
DG(33:00)_[M+H-H2O]1+	565.519	0	17.0582	2.27308	20.4658	31.5182	32.1189	41.4181	15.5714	2.82757	0.139956	11.6922	20.353	19.0936	24.182	3.28813	15.0588	19.0576	2.17411	2.37204	28.7334	12.1982	15.2709	36.4665	31.9676	15.045	36.732	31.3755	19.6392	16.9358	80.2314	34.7516	72.8709	12.0991	6.93594	37.6719	42.6571	27.0457	26.1115	28.9266	7.40834	47.2653	23.5122	24.8538	44.821	63.9772	40.0935	31.7086	89.1232
PC(20:00) & PE(23:00)	566.382	0.402439	0	0.0435217	0	0.0929942	0.0470873	0	0.0214763	0	0.0534333	0	0.278982	0.141262	0	0.0502311	0	0	0.00573871	0.0813047	0	0	0	0	0	0	0	0	0	0	0.836947	0	0	0	0	0	0	0	0.423786	0	0	0	0	0	0	0	0	0	0
DG(34:06)_[M+H-H2O]1+	567.441	0.231707	0.533417	0.0660319	0.289916	3.45267	13.3785	0.173361	0.146638	0.754365	0.0662539	0.410003	7.45559	39.952	0.252023	0.120875	1.06683	0	0.0191834	0.11288	0.579832	0	0.16814	21.7058	0	0	0	0	0.213496	0	8.98652	0	0.307356	0	119.917	0.182244	0	0	0	0	0	0.109351	0	0.514942	0	0.289817	0	0	0.646139
DG(34:04)_[M+H-H2O]1+	571.473	0.0243902	0.449048	0.323269	25.2295	13.9234	15.928	22.1197	20.7664	0.63505	0.0159422	5.96128	9.80352	14.4707	19.2986	10.8932	0.898097	0	0.311996	0.334542	21.0143	29.4448	16.5484	6.52945	12.707	6.36771	14.8818	26.2739	5.15548	4.67745	32.1696	19.5033	49.2587	9.88712	0	14.7447	2.50644	16.386	9.23842	21.8272	6.80833	53.1324	3.33121	16.6663	3.23963	43.7195	34.3955	4.64484	33.1394
DG(34:03)_[M+H-H2O]1+	573.488	0.0365854	0.318342	0.429154	19.9042	11.1789	11.6246	16.3841	14.5731	0.450204	0.0759575	5.75412	10.0551	10.9907	13.7531	7.36732	0.636685	0	0.482864	0.375444	15.8355	23.973	13.1567	4.83287	11.401	0	10.1461	22.492	3.66967	3.75575	31.1562	15.0038	35.6132	3.61238	0.422223	10.1799	3.67726	11.8997	4.23189	19.9807	3.89465	38.955	4.14806	13.2938	0	28.9819	24.0584	7.02464	27.1
Cer(37:04) & CE_oxid(10:00)	574.519	0.195122	0	0.0587576	0.14613	0.111279	0.161052	0.364063	0.705995	0	0.0764418	0.206659	0.178095	0.206681	0.397278	0.541945	0	0	0.00470505	0.11281	0.29226	0	0.122161	0.105165	0	0	0	0.527675	0.246509	0	0	0	0	0	0	0.238511	0.45578	0.264883	0	0.490297	0.210339	1.19227	0	0.493628	0.730426	0.298584	0.351321	0	0
DG(34:02)_[M+H-H2O]1+	575.504	0	8.46989	2.50798	38.7098	24.9218	26.0884	32.2201	19.7492	3.15203	0.444065	6.14859	20.2536	15.7534	18.479	8.37401	10.6987	6.24107	2.82198	2.19397	43.0575	34.3621	18.721	16.7974	28.341	7.31345	21.6902	27.8301	15.2579	12.534	75.811	44.9225	50.2849	10.0722	3.90045	30.7159	12.7745	29.0098	19.8981	33.2172	11.3621	55.4431	14.0471	37.4747	10.8938	43.1337	43.594	18.9849	55.0479
DG(32:05)_[M+NH4]1+	576.462	0.304878	0	0.0652605	0.305358	0.0870443	0.195652	0.187662	0.0365438	0	0.0807385	0.431842	0.1334	0.38893	0.407829	0.071646	0	0	0.00816974	0.122351	0	0.610717	0.231705	0.324245	0	0	0	0	0	0.227449	0	0	0	0	0.926934	0	0	0	0.833934	0	0	0	1.17709	0.511861	0	0	0	0	0
Cer(38:01)_[M+H-H2O]1+	576.571	0.219512	1.33626	0.0790713	0	0.810607	3.26299	0.343609	0.0921209	1.88976	0.0821289	0	1.95478	7.96769	0.416772	0.169099	2.67252	0	0.0209974	0.137145	0	0	0	0.290937	0	0.774922	0	0	0.251775	0	5.97783	0	0.304184	0.350375	24.1839	0.21883	0	4.30962	0	0	0	0.110714	1.05384	0.81247	0	0.404225	0	0	0.711231
TG(30:00)_[M+Na]1+	577.444	0.353659	0.589826	0.0825386	0.119817	0.308472	0.0841515	0.0108639	0.0277448	0.83414	0.0662999	0.169447	0.925416	0.252455	0.0325918	0.0784741	0	1.17965	0.0356574	0.12942	0.239635	0	0	0	0	2.77625	0	0	0	0	0	0.757364	0	0	0	0	0	0	0	0	0	0.0977754	0	0	0	0	0	0	0
DG(34:01)_[M+H-H2O]1+	577.519	0	72.2717	37.7869	108.915	85.229	87.8479	106.152	47.5261	1.93386	0.0424712	53.1427	50.1592	37.758	41.9872	16.8445	73.6391	70.9042	37.817	37.7569	146.493	71.3376	40.4008	62.6285	105.018	76.5086	85.582	80.2626	58.0537	50.274	208.332	146.312	133.067	43.7149	35.3146	100.388	62.1881	74.3637	102.423	92.8598	30.0894	128.98	98.5585	115.243	92.1284	101.039	135.403	73.5244	180.405
DG(34:00)_[M+H-H2O]1+	579.535	0	76.8401	156.388	73.2382	73.8348	92.8985	113.032	32.0855	10.4499	14.0557	26.5384	28.8451	60.941	75.0357	13.4428	69.4509	84.2292	146.449	166.327	92.0036	54.4727	38.2748	87.9556	83.7963	77.5182	90.3593	82.9366	45.8938	34.776	123.002	95.9376	222.25	37.6934	21.2729	115.949	139.497	58.2047	78.3162	66.9651	19.1982	113.231	79.0531	70.368	120.843	193.231	92.3062	61.9712	267.089
LPS(22:01)	580.361	0.0243902	3.55254	0.0892175	1.4948	0.931208	1.71364	1.53344	0.45228	1.54833	0.0615512	1.6856	1.29628	2.94495	1.18059	0.467739	2.4577	4.64737	0.0456943	0.132741	0.302903	2.68669	0.481543	0.723963	0	4.2931	0.532583	0.269288	0.276034	0.891421	0.912945	0.739116	0.812818	0.8401	0.659713	0.51027	0	1.71184	9.47742	0.671483	1.08221	1.33083	2.87541	3.7676	2.25469	0.597655	1.03841	0.316915	0.537227
Cer(37:00)	582.582	0.317073	0	0.0852714	0.305262	0.121903	0.0310063	0.325737	0.0117614	0	0.0693627	0.431706	0.364361	0.0930189	0.651839	0.0245502	0	0	0.0362246	0.134318	0	0.610525	0	0.0036038	0	1.09353	0	0	0	0	0	0	0	0	0	0	0	0.279057	0	0	0	0	0	0	1.9537	0.660684	0.31725	0	0
DG(35:04)_[M+H-H2O]1+	585.488	0.134146	0	0.0889408	0	1.04753	12.4689	1.16236	1.83578	0	0.0862831	0	1.26636	35.7384	1.8757	1.28109	0	0	0.0279294	0.149952	0	0	0.370628	3.96377	0.496466	1.48217	0.349313	0.899344	0	0	1.86605	0	1.89693	0	107.758	0.413021	0.356708	0.267748	1.14814	0.380291	0.177255	5.94127	1.44577	0	0	1.09564	0.723737	0	1.07761
DG(35:03)_[M+H-H2O]1+	587.504	0.158537	0.503171	0.109139	0	0.456986	0.187205	0.650859	0.968997	0.711591	0.0633901	0	0.378953	0.205302	1.10116	0.855475	0	1.00634	0.0643155	0.153963	0	0	0.235927	0.287809	0.221972	1.23629	0.374113	0.603076	0	0.309421	0.844265	0	0.555623	0	0	0.204053	0.401329	0.306521	0	0.217322	0.142221	3.41884	0.940141	0.692922	0	0	0.663608	0	0
DG(35:02)_[M+H-H2O]1+	589.519	0.109756	0.386021	0.199244	0	0.773337	1.03861	1.63846	2.15659	0.545916	0.0385732	0	0.854053	0.965363	2.72092	1.405	0.772041	0	0.171969	0.22652	0	0	0.481802	0.220722	0.243086	0.735623	0	2.47414	1.0267	0	1.77796	2.10716	2.59271	0	0	1.55259	0	0.633677	1.5138	0.947595	0.164096	8.68321	1.67904	0.647589	0	1.92378	0.778604	0.295032	0.574786
DG(33:05)_[M+NH4]1+	590.478	0.329268	0.682785	0.175519	0	0.261614	0	0.178074	0.00852887	0.965604	0.0356187	0	0.450384	0	0.464908	0.0166919	1.36557	0	0.150333	0.200705	0	0	0.130362	0.231907	0	1.41317	0	0	0.329815	0.249268	0	0	0	0	0	0	0	0	0	0	0	0.197082	1.40558	0	0	0	0	0	0
Cer(39:01)_[M+H-H2O]1+	590.587	0.219512	0.983551	0.114217	0.442759	0.154935	1.08465	0.232556	0.0638378	1.39095	0.075384	0.626156	0.160948	2.90706	0.449897	0.0725725	0	1.9671	0.0609127	0.167522	0	0.885519	0	0.338617	0.376863	0	0.305567	0.144749	0.228616	0	0	0.812185	0	0	8.80428	0	0	0	0	0.145365	0.179594	0.133393	0	1.37566	0	0.404354	0	0	0
DG(35:01)_[M+H-H2O]1+	591.535	0.0365854	1.23993	0.50857	1.09397	5.66999	4.28965	5.92066	6.2516	0.578146	0.0199546	0.812992	6.65203	4.86608	6.14928	3.58823	0.83112	1.64874	0.52268	0.49446	1.66884	0.519093	2.82687	5.81503	7.03338	0	2.17832	9.53472	0.582408	1.77763	21.2816	2.49438	15.7227	0.31795	0	6.73824	3.57631	1.75143	1.97751	6.02832	1.26165	19.0706	0	5.18373	1.73232	5.88974	9.65189	0.780691	9.71533
DG(35:00)_[M+H-H2O]1+	593.551	0.0365854	0.814844	2.86758	0.131648	2.51321	2.52622	4.16198	2.23877	0.0605012	0.219835	0.186178	2.22994	3.41816	3.38142	1.11119	0.772063	0.857625	2.71213	3.02302	0.263296	0	1.39956	3.59703	3.0874	0.534856	1.40538	5.55329	0.522918	0.29455	6.22394	1.64888	10.9797	0	0.541756	4.14273	2.30417	1.50924	0	1.60946	0.593583	9.63348	1.85125	2.03789	2.67011	8.72773	2.06744	2.67034	7.20601
DG(33:03)_[M+NH4]1+	594.509	0.341463	0	0.669533	0.119501	0.348801	0.0652071	0.117861	0	0	0.230897	0.169	0.722173	0.146636	0.353582	0	0	0	0.832802	0.506264	0.239002	0	0	2.20534	0	0.582909	0	0.141258	0.209703	0	0	0	0.155448	0	0.431416	0	0	0	0	0	0	0	1.06075	0	0	0	0	0	0
DG(36:06)_[M+H-H2O]1+	595.473	0.0365854	0	1.43498	0.431811	25.1868	30.0133	40.1939	34.27	0	0.151928	0.610674	13.5282	22.4613	28.1135	18.2204	0	0	1.54241	1.32755	0	0.863623	26.4522	21.3601	25.5014	3.82626	28.998	38.4625	18.379	13.6084	50.0928	53.5899	77.5942	20.1133	0.501357	25.4389	18.2409	25.2643	22.6223	26.7545	15.235	70.5059	8.81658	47.188	3.96467	57.0141	66.5258	19.9262	72.5685
Cer(38:00)	596.598	0.329268	0	0.12856	0	0.0502235	2.10148	0.0302766	0.0321305	0	0.0648311	0	0.0996904	6.08134	0.0908297	0.0533303	0	0	0.0827173	0.174402	0	0	0	0	0.221011	0	0	0	0.231001	0	0	0	0	0.326719	18.3157	0	0	0.111676	0	0.159282	0	0	0	0	0	0.272489	0	0	0
DG(36:05)_[M+H-H2O]1+	597.488	0.0121951	1.89581	0.950295	0.356686	60.4974	76.2242	92.3489	65.3437	0.941396	0.129623	0.50443	31.6726	47.1465	54.9669	31.7346	2.56148	1.23014	1.04195	0.858638	0	0.713372	59.3462	49.1185	55.0729	22.4295	65.9117	73.3816	37.1088	47.4302	134.678	122.594	167.305	46.4735	7.10302	57.0793	41.6378	77.7113	80.2906	85.8236	30.802	158.781	51.0216	109.467	21.7628	122.182	141.597	44.7905	150.737
DG(36:04)_[M+H-H2O]1+	599.504	0.0243902	1.05142	0.857417	0.531742	15.8175	33.7978	25.3028	16.517	1.48693	0.103429	0.751996	11.5803	40.8734	16.8527	8.06504	2.10283	0	0.930552	0.784281	1.06348	0	14.1109	11.0045	16.7316	5.15407	12.2562	24.0678	6.72561	9.49281	42.8137	24.5169	43.9446	5.31876	138.805	18.2348	8.62019	19.9874	20.0789	24.673	7.59629	47.7231	12.1654	33.0269	3.24479	36.1554	34.3298	10.4062	43.0772
LPS(22:02)_[M+Na]1+	600.327	0.329268	0	0.108846	0	0.0275725	0.0846194	0.297268	0.0309074	0	0.0489159	0	0.0561275	0.253858	0.466999	0.0599226	0	0	0.0742575	0.143435	0	0	0.0990288	0.149124	0	0	0	0	0	0	0	0	0	0	0	0	0	0	0.761574	0	0	0	1.03926	1.06451	0	0	0	0	0.571648
DG(36:03)_[M+H-H2O]1+	601.519	0	10.544	1.94361	3.49941	8.0953	18.7839	14.6093	8.36191	11.5583	0.30595	0.459259	5.85234	19.812	11.0723	3.14097	18.7169	2.37104	2.15995	1.72727	3.82415	3.17466	7.33057	5.3162	8.40301	2.7917	4.57431	14.2934	4.6691	4.62263	20.8568	16.4238	29.3119	2.11668	67.7149	12.4366	7.76734	10.7235	8.7854	13.7751	2.24627	26.1763	6.15919	13.8456	1.15291	22.652	23.4791	6.13419	29.6383
DG(36:02)_[M+H-H2O]1+	603.535	0	125.06	12.5219	36.3516	40.5504	75.9354	53.6635	20.8083	117.062	0.638745	11.5	17.4066	91.3975	24.1725	5.99744	207.835	42.2852	12.9736	12.0703	44.4833	28.2199	23.0676	45.2173	42.1034	41.4442	39.6921	36.1253	26.5757	28.5424	82.1854	73.6816	76.3854	19.8943	314.754	47.2145	39.9922	35.2278	40.9485	35.3201	12.5123	60.4159	50.5946	53.2303	45.18	68.5435	61.1938	31.8245	99.4762
PE(26:02)	604.398	0.134146	2.38193	0.113142	0	0.50558	0.894923	0.550256	0.0799188	1.25688	0.0628013	0	0.642063	1.23206	1.02527	0.13023	1.49319	3.27068	0.0687347	0.157549	0	0	0.182397	0	0	1.87283	1.05816	0	0.291751	0.258478	0.886602	1.36933	0.102486	0	2.96097	0.255241	0	0.283324	2.92009	0.162862	0.150147	0.229863	3.23233	0.537745	0	0	0.410821	0	0.391397
Cer(40:01)_[M+H-H2O]1+	604.603	0.292683	0	0.215705	0.285448	0.192189	2.42612	0	0.0619104	0	0.0462218	0.403684	0.557614	6.67168	0	0.0415862	0	0	0.183022	0.248389	0	0.570896	0	0.0512312	0	0	0	0	0	0	1.67847	0	0.293953	0	20.1994	0	0	0.284042	0.930412	0.127288	0	0	0	0	0	0	0	0	0
DG(36:01)_[M+H-H2O]1+	605.551	0	7.94066	16.6111	14.1668	39.4773	43.6766	53.2652	26.7336	9.16822	1.47422	16.6019	21.3137	18.3783	23.7888	11.8993	14.4236	1.45775	17.6536	15.5687	25.9061	2.42748	23.4497	43.1728	43.411	15.4041	38.3969	47.7784	30.2517	24.9419	88.4895	73.6412	71.268	23.0333	34.0084	46.5559	28.2481	32.2804	50.4437	33.6102	18.4748	62.808	34.9381	65.7767	42.399	56.5518	74.2817	30.3965	93.7602
DG(36:00)_[M+H-H2O]1+	607.567	0	12.0262	523.343	31.7054	18.9578	19.7167	26.2415	8.08821	1.70492	10.3867	2.7966	9.68168	12.0532	15.2491	2.59665	13.2318	10.8206	515.998	530.687	33.6829	29.7279	6.49213	33.3419	23.1535	14.8255	22.8031	23.0467	12.5245	5.51275	28.9199	15.4781	42.3277	8.79564	2.48592	27.754	30.6281	16.129	15.3866	18.4651	3.17731	22.8194	22.9993	15.0051	36.0537	37.7527	24.123	18.2819	55.9605
DG(37:05)_[M+H-H2O]1+	611.503	0.0243902	3.30773	0.10508	0.506649	7.45285	8.66569	10.2238	10.6593	0.56313	0.0719146	0.716509	5.36825	9.48067	9.50678	5.76032	2.90954	3.70593	0.0542288	0.155932	0	1.0133	7.76359	3.96329	7.60456	18.4956	5.48407	13.2494	1.48027	2.79618	6.23871	3.32297	30.8762	1.09882	0.752367	6.70742	2.9365	9.86743	7.59291	14.8366	2.01302	29.3004	5.39168	7.80293	0	13.4422	16.7426	1.58177	15.7395
DG(37:04)_[M+H-H2O]1+	613.519	0.0365854	1.25423	0.0979167	0.482658	0.871566	0.802751	1.65753	1.27952	1.77375	0.0652602	0.313105	0.73514	0.399363	1.92664	0.9398	2.50846	0	0.0517708	0.144063	0.26126	0.704057	0.544125	2.52253	0.702928	1.11215	0.382658	1.20922	0.351974	0	1.01852	0.921207	1.78901	0.552052	0.462417	0.706486	0.495988	0.74463	0.741949	0.811014	0.614382	5.36602	4.52615	1.17836	0	1.30403	0.351182	0.396666	1.18098
Cer(41:02)_[M+H-H2O]1+	616.603	0.292683	0	0.0985844	0	0.305873	0.339969	0.192554	0.0454769	0	0.0617766	0	0.675187	0.810348	0.336636	0.0861625	0	0	0.0549017	0.142267	0	0	0	0.297005	0.108683	2.07758	0	0	0	0.26959	0	0	0	0	0.631919	0	0	0	2.4278	0	0	0	0.96742	0.458073	0	0.307495	0	0	0
DG(38:09)_[M+H-H2O]1+	617.456	0.195122	0	0.114158	0	0.136013	0.550932	1.23947	2.68429	0	0.0664326	0	0.327567	0.641512	2.07641	1.81686	0	0	0.0671826	0.161133	0	0	0.240801	0	0	0	0	0.983316	0	0	0	0	1.5442	0	1.6827	0.394876	0.386625	0.314738	0	0.635254	0.168078	6.5559	0	0.580476	0	0.969094	1.87933	0.50028	0.502104
DG(37:02)_[M+H-H2O]1+	617.55	0.121951	1.75862	0.107791	0.232307	0.303524	0.715939	1.24706	1.66019	1.16809	0.0835288	0.328532	0.517277	0.569207	1.21697	1.24083	0.932659	2.58458	0.0487269	0.166854	0	0.464615	0.318245	0	0.208747	0	0	1.54648	0	0	0.658242	1.66341	1.24673	0.326282	0	0.826552	0.617992	0.599207	1.16328	0	0.159416	3.71424	0	1.77332	0	1.83133	1.94406	0.652015	1.14916
DG(35:05)_[M+NH4]1+	618.509	0.268293	0.390805	0.357775	0	0.32144	0.104556	0.211516	0.0836823	0.552682	0.0771381	0	0.317119	0.166821	0.340916	0.143165	0	0.78161	0.41232	0.303231	0	0	0.697144	0.474728	0	0	0	0	0.442282	0.569527	0.709278	0	0.327441	0	0	0.193701	0	0	0	0.419862	0	0.91186	0	0.563468	0	0.42832	0	0	0
DG(38:08)_[M+H-H2O]1+	619.472	0.109756	0.0756063	0.147957	0	1.15944	1.87469	2.85669	4.98382	0.106923	0.0480272	0	1.3481	2.34955	3.80954	3.13986	0.151213	0	0.113997	0.181917	0	0	1.88608	0.284879	0.964954	0.758111	0	4.06268	0.260088	0	2.21817	3.94789	7.13307	0.923419	0.569195	1.21492	0	0.562187	0	2.5215	0	11.9562	0	1.21957	1.83604	4.94147	3.91739	0.545073	1.29443
DG(37:01)_[M+H-H2O]1+	619.567	0.0243902	4.93154	0.462863	0	4.41979	5.74492	7.22227	3.23433	4.22683	0.0380654	0	3.42439	6.7722	5.2162	1.48647	1.94272	7.92035	0.435946	0.489779	0	0	2.88859	2.8254	2.96402	12.9439	2.85398	4.04565	2.9561	1.99784	6.3026	21.8698	6.8737	3.01898	0.800842	3.46457	1.8672	1.96449	10.3466	1.49803	3.46932	8.06957	7.79454	17.0804	2.93102	2.1687	7.24011	2.65623	13.5906
DG(35:04)_[M+NH4]1+	620.525	0.341463	0	0.668558	0	0.349973	0.0505837	0.137835	0.0676785	0	0.20854	0	0.974594	0.114711	0.413506	0.117389	0	0	0.816018	0.521098	0	0	0	2.94245	0.207306	0	0	0	0	0	0	0	0	0	0	0	0.116565	0.338688	0	0	0	0	1.24052	0	0	0	0	0	0
DG(35:03)_[M+NH4]1+	622.54	0.304878	0	3.22764	0.311802	4.85835	0.0596533	0.145709	0.0140838	0	1.17037	0.440955	13.8432	0.17896	0.291325	0.0398349	0	0	4.05521	2.40006	0	0.623604	0.22569	41.7637	0.288078	0.974926	0	0	0	0.472754	0	0	0	0.53688	0	0	0	0	0	0	0	0	0	0.584325	0	0.727054	0	0	0
DG(38:06)_[M+H-H2O]1+	623.503	0	15.7846	3.36266	4.59727	62.3568	79.2878	99.3752	64.6421	0.952357	0.529685	5.82889	27.8553	47.3764	52.2986	29.9431	16.458	15.1112	3.7372	2.98811	0.475627	8.71892	50.8931	54.5336	64.9923	42.0687	55.9296	78.8119	42.1309	42.5437	129.308	124.962	162.856	33.4745	12.9578	64.5096	53.074	61.6618	112.492	87.6026	33.3556	169.203	75.8766	138.715	41.7589	97.9467	129.659	47.9553	159.907
DG(38:05)_[M+H-H2O]1+	625.519	0.0121951	1.70312	1.81064	0.101538	43.2932	49.8204	63.413	35.2353	0.0956119	0.216265	0.143597	19.5892	28.8968	25.0178	14.1101	1.63551	1.77073	1.96356	1.65772	0.203076	0	36.9224	31.3276	43.8681	27.7094	38.2623	51.3778	34.4383	33.6461	92.0866	54.4468	98.6351	19.6343	2.19133	37.1338	42.2246	65.8113	53.8834	74.4235	17.0208	101.275	63.1595	75.1093	72.6904	61.2106	69.6682	32.6801	77.9032
DG(38:04)_[M+H-H2O]1+	627.535	0	33.2605	0.269083	23.3545	26.385	32.7459	42.8793	11.5107	5.10121	0.0470785	8.86335	15.6742	15.0936	22.3192	2.49112	36.8676	29.6534	0.235793	0.302372	17.0872	29.6219	32.0589	13.809	26.256	60.8208	26.2896	18.3451	14.2026	9.59241	36.0907	34.1646	35.5903	19.302	17.5274	23.8457	59.2298	23.1812	54.9688	26.9034	7.75904	31.6854	43.2096	55.8075	58.4044	50.2031	39.1935	17.7752	81.8757
DG(38:03)_[M+H-H2O]1+	629.55	0.0609756	0.736407	0.6194	0.70487	2.06685	2.81778	3.93181	4.73683	1.04144	0.25879	0.466038	1.62665	3.76534	4.0215	3.39991	0	1.47281	0.802392	0.436407	0.375331	1.03441	2.49533	1.88479	2.45365	0	2.03614	4.68973	0.568565	0.32015	4.15333	3.62275	12.0253	0	0	2.60463	0	0.873977	2.82204	3.41131	0.263273	12.7347	0.87193	4.02367	0.858306	3.6626	6.38974	0.773324	5.80874
LPI(19:01)_[M+NH4]1+	630.361	0.182927	0	0.0689174	0.31824	0.622574	0.426489	0.664044	0.0611009	0	0.0739693	0.45006	0.815168	0.569636	0.928519	0.0890566	0	0	0.0166132	0.121222	0	0.63648	0.103883	0	0	1.08065	0.777398	0	0.466197	0.648462	2.52658	0	0.247188	0.61944	1.56016	0	0.282908	0	1.12871	0	0.75697	0	0	1.16602	2.90851	0	0.328723	0.280415	0.535759
Cer(41:04) & CE_oxid(14:00)	630.582	0.292683	0.261644	0.0586373	0	0.0749468	0.173913	0.0137815	0.0478526	0.370021	0.0768032	0	0.161356	0.199393	0.0413444	0.0695596	0.523289	0	0.00432927	0.112945	0	0	0	0	0	0	0	0	0.212062	0.46246	0	0.391338	0	0.251321	0.552172	0.200641	0	0	0	0.169748	0	0.124033	0	0	0	0	0	0	0
DG(38:02)_[M+H-H2O]1+	631.566	0.0487805	0	0.172627	0	20.2558	19.5037	26.7525	15.1074	0	0.0314684	0	11.2733	12.8873	16.4906	7.49461	0	0	0.150375	0.194878	0	0	14.9936	20.3514	25.5303	4.36615	12.8814	29.2252	20.4387	11.8338	42.6814	33.1107	43.4719	5.70007	2.07528	24.3354	13.4119	16.3184	17.474	19.6357	13.231	44.8671	5.50412	38.6557	14.2607	25.8524	45.6766	9.68803	43.0371
SM(29:01)	633.497	0.341463	0	0.304489	0	0.0142323	0.0159208	0.0774474	0.101657	0	0.155656	0	0.042697	0.0477624	0.170727	0.0979743	0	0	0.414555	0.194424	0	0	0	0	0.128091	0	0	0	0	0	0	0	0	0	0	0	0	0	0	0.143287	0	0.199783	0	0	0	0	0	0	0.497243
DG(38:01)_[M+H-H2O]1+	633.582	0.0731707	0	1.22923	0	5.86835	5.40673	7.70578	5.29278	0	0.102491	0	4.18398	5.08283	5.75514	2.93637	0	0	1.3017	1.15676	0	0	2.28904	7.72598	8.74748	1.0915	3.24712	12.2809	5.26485	1.38166	10.7867	3.73692	15.7744	2.01101	0	11.9419	3.16569	2.83882	4.56522	4.62664	2.9145	15.2556	0	5.2997	4.49619	12.3501	14.8254	2.82937	11.3811
DG(38:00)_[M+H-H2O]1+	635.597	0.097561	0	19.5506	0.285222	0.778924	0.87054	0.952629	0.309033	0	1.52863	0.403365	0.512742	0.671471	0.810582	0.222006	0	0	18.4697	20.6315	0.570444	0	0.394357	1.54812	0.843146	0	0.47048	1.35671	1.00442	0.33638	1.0567	0.705121	2.18058	0	0.56205	1.2466	1.34878	0.475963	1.1018	0.213958	0	1.8196	1.61667	0	1.17778	1.99976	0	0.669613	1.29024
PE(28:00) & PC(25:00)	636.46	0.134146	1.71996	0.0553444	0.960682	0.797926	1.0456	0.810388	0.164135	2.43239	0.0610274	1.35861	1.57994	2.2067	0.767494	0.190941	0	3.43992	0.0121915	0.0984974	0	1.92136	0	0.282504	0	4.8477	0	0	0	0.935627	1.1155	0	0.278486	0	1.26377	0.209678	0.295843	0.52813	6.83452	0	0.533607	0.191849	2.37675	0.406049	1.21796	0	1.57855	0.385871	0.602856
Cer(42:08)	636.535	0.109756	0	0.0971887	0.514394	1.31351	3.06188	1.94125	3.28264	0	0.0530014	0.727462	1.20804	3.94189	3.77548	2.09747	0	0	0.0597111	0.134666	0	1.02879	2.22015	0.775903	2.47694	0	0	2.80658	0.434591	0.404249	2.70316	0	7.04647	0.403212	0	1.51741	1.84029	3.86467	1.18728	11.6976	0.127137	11.8515	0	0.588689	0	1.13103	0.432845	1.46375	1.87628
LPI(20:04)_[M+NH4]1+	638.33	0.0853659	0.00343577	0.0633996	0	0.437392	0.62469	0.430256	0.174237	0.00485892	0.042268	0	0.495766	0.91927	0.425237	0.17102	0	0.00687155	0.0335116	0.0932876	0	0	1.54979	0.252846	0.697178	0.736578	0.0180305	0.320468	0	0.293225	0.0684083	0.0014015	1.09082	0.0131721	0.847941	0.392544	2.83028	0	0	0.446053	0.169597	0.477441	0.903691	0	0.0613164	0.0628796	0.738474	0.270069	1.18883
PA(30:02)_[M+Na]1+	639.4	0.097561	1.27342	0.0411749	1.3891	0.879819	1.29019	0.872132	0.101341	1.77374	0.0536496	1.02417	1.44393	1.66418	0.834838	0.146716	2.52765	0.019197	0.00323883	0.0791109	0.664901	2.11329	0.304288	0.826316	1.12198	0	0.476468	0	0.285135	0.298232	4.60596	1.2723	0	0	5.2476	0	0.691937	0.633507	1.81885	1.94747	0.261289	0.216397	1.50554	1.53737	2.25571	0	0	0.567794	1.50509
DG(39:05)_[M+H-H2O]1+	639.535	0.0609756	0.960634	0.0711127	0	1.9841	1.49124	1.99372	2.37994	0.506294	0.0483864	0	3.40451	1.79745	2.84124	1.82505	0.60263	1.31864	0.0368983	0.105327	0	0	0.993255	10.949	0.610138	1.10994	0.805781	2.08192	0.255762	0.323984	0.727042	0	5.77641	0.409508	0.74724	0.735147	0.996933	0.823856	1.01099	2.92103	0.396103	9.05221	1.28052	1.28311	0	3.11037	2.2218	0.599361	0
DG(39:04)_[M+H-H2O]1+	641.55	0.207317	0.44219	0.0412355	0	0.346076	4.05146	0.115827	0.142035	0.625351	0.0536373	0	0.513903	11.4517	0.232068	0.18244	0	0.88438	0.00330824	0.0791628	0	0	0.350976	0.8911	0	1.47202	0	0.315089	0.0854954	0	0	0	0.579364	0.331404	34.5853	0.192601	0.112557	0	0.338095	0.323843	0	0.585427	0	0	0	0.457018	0	0	0
TG_oxid(34:01)	642.53	0.182927	0	0.0346938	1.72731	9.09852	53.7587	0.44089	0.0462258	0	0.0407023	1.08455	25.208	160.935	0.578039	0.0711198	0	0	0.00591295	0.0634747	0.96042	2.4942	0	1.26379	0	4.14302	0	0.138623	0.119118	0	76.2221	0	0.37864	0.526518	482.917	0.000131221	0	0.00373224	0	0.00224334	0	0.00237202	1.36506	1.21532	0	0.940236	0	0	0.445019
TG(35:00)	642.567	0.280488	0.587343	0.129132	0.351985	0.229598	0.144313	0.0788973	0.00673703	0.830629	0.00792331	0.497782	0.336118	0.240617	0.146178	0.0190552	1.17469	0	0.123529	0.134734	0	0.703969	0	0.589005	0	0	0.899058	0.122154	0.456164	0	0	0	0	0.418364	0	0.230483	0	0.649967	0	0	0	0.0434263	0	0	0	0.295434	0	0.371215	0
DG(39:02)_[M+H-H2O]1+	645.582	0.0731707	0.87448	0.0169135	0.485585	1.05291	1.04113	1.63424	1.30748	1.2367	0.0239194	0.444146	0.72611	0.770254	1.60173	0.882246	0	1.74896	0	0.0338271	0.171526	0.799644	1.24284	0.80177	2.08962	0	0.498507	1.97469	1.66221	0.639928	0.566594	1.26757	2.28354	0	1.51596	1.59894	1.33136	0	0.922012	0.450779	0	5.59803	1.05697	1.69386	1.32588	1.56053	1.48956	0.336761	1.64661
DG(37:05)	646.541	0.304878	0.411567	0.0140562	0.577443	0	0.103775	0.448529	0.025259	0.582043	0.0198784	0.486871	0	0.18063	0.566005	0.0486876	0.823134	0	0	0.0281124	0.233173	0.921713	0	0	0	0	0	0	0	0	0	0	0.248137	0.517822	0	0	0	0	0	0.168014	0	0.393272	0.819337	0.726741	1.68894	0	0.408473	0	0
DG(39:01)_[M+H-H2O]1+	647.598	0.146341	0.543899	0.0229102	0.0650059	0.40793	0.417526	0.478166	0.169785	0.76919	0.0248141	0.0919322	0.412986	0.441047	0.581322	0.156995	1.0878	0	0.00536403	0.0404565	0.130012	0	0	0.236227	0	1.2814	0.47826	0.264883	0.275093	0.29843	0.837077	0	0.898647	0	1.00903	0.283698	0.360049	0	1.02843	0.177882	0.173641	0.679586	1.33949	1.40707	0	0.703718	0	0	0
DG(40:07)_[M+H-H2O]1+	649.519	0.0365854	0.505724	0.0130809	0	14.6377	19.3818	22.66	16.5685	0.715202	0.0132114	0	7.60675	13.3821	17.2154	8.2852	1.01145	0	0.00373902	0.0224227	0	0	12.7605	16.26	19.9123	2.46086	10.6178	23.5736	11.8835	8.06422	26.2068	36.8513	45.5554	4.90428	9.715	16.9496	20.1175	11.1469	11.4898	17.7061	7.67127	47.1967	3.4414	21.5992	5.70969	33.6155	32.9043	8.00618	43.7962
DG(40:06)_[M+H-H2O]1+	651.535	0	8.04265	0.011501	1.86715	38.1131	44.6775	55.1708	32.6545	6.63812	0.00792516	2.3073	16.7787	25.5223	22.6977	13.7435	3.34879	12.7365	0.00589708	0.017105	0.235643	3.49865	35.4205	37.1388	41.4915	21.6187	27.9874	48.54	25.6577	28.3385	76.8248	53.3013	85.7558	12.855	3.97094	38.4266	34.7182	52.6559	53.3005	67.1131	15.9519	83.0323	49.5	73.9447	49.2743	59.8546	67.0764	25.0071	72.8961
DG(40:04)_[M+H-H2O]1+	655.566	0	297.052	0.662822	172.307	151.973	193.289	256.161	40.5028	12.6166	0.275653	63.4477	94.3406	104.709	143.663	20.2132	288.131	305.973	0.857738	0.467906	127.443	217.172	170.911	89.0943	151.801	371.162	164.797	78.5037	84.2835	66.9231	190.283	269.138	194.12	141.037	132.044	146.471	340.656	85.9108	354.905	75.3173	58.0484	86.3494	379.076	304.349	398.359	266.917	231.015	122.966	458.368
DG(40:02)_[M+H-H2O]1+	659.598	0.0731707	0	0	0.123825	10.3679	7.11115	13.3014	6.33648	0	0	0.175116	6.22208	5.74085	6.8768	3.8652	0	0	0	0	0.247651	0	4.90173	12.298	14.0377	0	7.89397	18.3091	17.1706	5.01313	13.6869	4.84328	17.8469	1.76944	0.602688	12.5554	6.38895	4.47404	3.61208	11.9076	3.0021	19.9813	6.24637	14.5613	17.3873	17.7201	20.1038	4.17404	16.5362
DG(40:01)_[M+H-H2O]1+	661.613	0.256098	0	0.84928	0	0.189192	0.185308	0.311704	0.422757	0	0.00640715	0	0.277621	0.398971	0.472992	0.401541	0	0	0.85381	0.844749	0	0	0	0.332082	0.28122	0	0	0.823946	0.265482	0	0	0	0.294308	0	0	0	0	0	1.2124	0.161067	0	0.840324	0	1.0996	0	0	0	0	0.865416
DG(41:05)_[M+H-H2O]1+	667.566	0.268293	0.595715	0	0.939942	1.63612	0.0840535	0.223672	0.0795569	0.842468	0	0.0616978	3.75287	0.204144	0.505695	0.133846	0	1.19143	0	0	0.983569	0.896315	0.229714	11.5464	0.425595	0	0	0.418464	0.411487	0	1.69347	0	0.613666	0	0	0	0	0	0	0.142816	0	0.128191	0	0	1.53543	0	0	0	0.349422
DG(41:04)_[M+H-H2O]1+	669.582	0.390244	0	0	0.461834	0.121236	0.149073	0	0.0399082	0	0	0.653132	0.244618	0.329947	0	0.0748271	0	0	0	0	0	0.923669	0	0	0	0.634201	0	0	0.456921	0	0	0	0	0	0	0	0	0.378505	0.963149	0	0	0	0	0	0	0	0	0	0
DG(42:10)_[M+H-H2O]1+	671.504	0.0609756	0	0.293024	0.317309	5.2444	2.25347	2.41162	4.52482	0	0.042743	0.448742	7.53417	2.087	2.67822	2.21368	0	0	0.323248	0.2628	0.634617	0	9.46299	23.9363	1.1187	1.30164	2.40198	3.75473	3.90565	0.332004	0.985611	0	4.3052	0	0.709865	1.06253	2.09407	4.70729	1.90675	5.4955	0.366805	8.80118	3.17341	3.30378	1.26858	0.846952	2.8711	0.525782	0.546991
DG(41:01)_[M+H-H2O]1+	675.629	0.402439	1.09335	0	0	0.0341407	0.133706	0	0.00529271	1.54624	0	0	0.102422	0.303117	0	0.01497	2.18671	0	0	0	0	0	0.307267	0	0	0	0	0	0	0	0	0	0.308502	0	0.894852	0	0	0	0	0	0	0	0	0	0	0	0	0	0
DG(42:07)_[M+H-H2O]1+	677.55	0.0121951	7.11471	0.00448374	1.15332	20.1011	27.1202	26.5669	12.1778	10.0617	0.000654336	0.306949	10.9234	25.0398	14.8042	4.88028	14.2294	0	0.00494642	0.00402105	1.37037	0.936274	15.6644	26.799	27.1794	6.36096	13.2837	25.3983	18.3319	7.45549	40.4369	19.0437	34.3654	4.88988	71.8254	21.9126	64.0901	9.24975	3.83811	14.8665	6.50106	25.6563	11.1291	24.7704	34.5084	43.2521	41.736	9.41181	42.1371
PC(28:00) & PE(31:00) & DG(40:10)_[M+NH4]1+	678.507	0.256098	0	0.0108557	0	0.200938	0.831592	0.702977	0.214018	0	0.00950959	0	0.269431	1.76037	1.87958	0.374229	0	0	0.00413144	0.01758	0	0	0.638185	0.617841	0.240571	0	0	0	0.311849	0	0	0	0.3502	0.403143	0	0	0.340515	0.937475	0	5.453	0.206587	5.70009	0	0	0	0	0	0.420113	0
PA(33:03)_[M+Na]1+	679.431	0	350.762	0.897971	1048.59	114.463	119.987	173.824	31.4844	12.4943	0.34499	389.358	94.6943	85.2465	135.769	15.6015	359.597	341.927	1.14192	0.654026	773.274	1323.91	52.0043	60.4808	73.9724	335.599	141.22	33.1798	75.9878	78.0582	179.668	243.396	57.4089	80.5751	106.272	67.553	103.696	88.5751	286.568	45.8394	51.3995	28.0229	341.271	242.762	416.118	72.652	157.202	77.9053	177.079
DG(42:06)_[M+H-H2O]1+	679.566	0	175.275	0.104269	36.2984	35.9744	52.8506	49.3276	10.7178	143.305	0.142434	45.2696	25.6138	56.2456	34.4012	9.05622	73.9431	276.607	0.204985	0.00355285	4.28796	68.3088	1.55379	21.8925	10.9041	67.3691	52.1477	9.82558	38.5907	54.737	66.7491	57.69	2.04614	73.4695	108.852	2.33012	2.14161	35.3984	167.007	26.7208	24.39	6.29843	74.5703	64.2678	109.976	1.32157	47.7689	59.8089	55.5464
PE(32:06)	680.429	0	192.087	0.391397	479.779	53.9113	56.2802	85.4746	14.9245	4.86912	0.162368	180.139	46.0929	43.6229	68.0598	7.773	188.644	195.53	0.506209	0.276586	352.401	607.156	22.2984	30.6821	31.933	160.194	64.8677	14.5253	33.9255	36.6662	90.109	124.857	23.3469	36.1733	47.3596	26.9892	44.5905	46.4995	137.037	19.6685	26.3877	11.4358	174.521	123.483	202.121	32.4004	82.242	38.2915	78.3895
DG(42:05)_[M+H-H2O]1+	681.582	0.158537	0	2.69944	0.127513	0.177629	0.406611	0.405843	0.226862	0	0.347137	0.180331	0.156283	0.421469	0.517503	0.162606	0	0	2.45398	2.94491	0.255026	0	0.150164	0.273329	0.344614	0.365313	0	0.128529	0	0.33671	0	0	0	0.47053	1.2004	0.757586	0.346603	0.726425	0	0.157954	0	0.505645	1.57021	0	0	0.336442	0.328639	0.0905386	0.82111
PC-O(30:05) & PC-P(30:04)	682.481	0	191.887	0.337928	43.9975	50.3453	67.5401	70.951	16.0007	55.0079	0.445892	55.8329	70.4165	99.4787	70.1604	14.3187	152.99	230.783	0.653221	0.0226346	4.51772	83.4773	10.2677	32.1365	12.8948	229.117	52.5894	2.64473	20.0711	22.7713	70.6148	91.4563	9.6301	32.2736	101.42	6.79561	8.67094	33.8458	314.787	8.98136	24.1688	4.27691	193.706	169.174	112.615	11.6232	47.4811	40.8421	34.6713
TG(38:01)_[M+NH4]1+	682.598	0.195122	0	1.13287	5.99379	2.2906	0.731411	0.62932	0.0860047	0	0.119187	7.01738	2.65509	1.33973	1.34528	0.101548	0	0	1.04859	1.21715	10.9558	1.03175	0	8.71452	3.42263	1.14504	2.55382	1.70581	1.03978	0	2.03376	0	0	0	0	3.96585	0.32252	0.551438	0	1.74289	0	0	0	0.000941522	1.36448	0	0	0.2861	4.01236
DG(39:01)_[M+NH4]1+	682.634	0.109756	6.96339	0	0.200723	6.23083	3.68396	3.42673	0.243539	7.59351	0	0.283865	15.0808	8.45749	6.93202	0.257169	12.3328	1.59397	0	0	0.401445	0	4.59367	46.2753	0.667523	1.27128	1.00274	0.190328	0.300458	0	1.77614	2.75483	0.437856	0	26.0479	0.543452	0.43648	0	2.75432	0.180802	0.731392	0.391171	0	3.98655	0	1.9706	0.742423	1.40556	21.6128
DG(42:04)_[M+H-H2O]1+	683.598	0	384.698	0.948598	222.478	200.897	253.912	338.393	54.3811	12.4364	0.421936	79.0874	119.184	130.631	192.425	26.857	375.904	393.492	1.24695	0.650244	166.555	278.401	197.947	116.59	209.448	479.623	221.294	108.037	125.21	95.4368	254.486	359.99	247.674	188.88	173.629	206.559	443.004	117.387	443.016	105.073	73.6519	112.046	482.803	401.549	553.052	347.807	298.272	167.588	608.769
SM(33:03)	685.528	0.256098	0	0	0.338676	0.570381	0.538131	0.157644	0.592691	0	0	0.478961	1.08358	0.788765	0.279849	0.545833	0	0	0	0	0	0.677353	3.37083	0.791814	0.247975	0	0	0.428496	0.29431	0	0	0	0	0	0	0	0.716873	0.639791	1.20366	2.28286	0.194306	0.789371	0	0	0	0.435119	0	0	0
PA(34:04)_[M+Na]1+	691.431	0.231707	0.722836	0	0.397979	0.33825	0.383541	0.68252	0.110436	1.02224	0	0.562827	0.483585	0.615705	1.03771	0.159511	1.44567	0	0	0	0	0.795957	0.179687	0	0	1.41194	0	0.146925	0.671198	0.634498	0	0	1.51535	0	1.27267	0	0.663849	0	0	0	0.561165	0.158216	0	3.32017	0	0.162616	0.667339	0.352415	0.92076
DG(42:00)_[M+H-H2O]1+	691.66	0.353659	0	2.3413	0	0.248012	4.33239	0.230371	0	0	0.165185	0	0.524151	12.8431	0.600384	0	0	0	2.2245	2.45811	0	0	0.310312	0.325078	0	0	0	0	0	0	1.59671	0	0	0	38.5786	0	0	0.412923	0	0	0	0	1.81511	0	0	0.25822	0	0	0
PA(34:03)_[M+Na]1+	693.447	0.243902	0	0	0	0.388508	10.1513	0.821604	0.0833552	0	0	0	0.698681	29.2323	1.12342	0.0917349	0	0	0	0	0	0	0.197993	0	0	0	0	0	0.861896	0.348596	2.08809	1.15473	0	0	88.0919	0.210601	0.593067	0	1.3112	0	0	0.115475	3.03185	2.03629	0.671778	0	0	0	1.53903
DG(44:12)_[M+H-H2O]1+	695.503	0.109756	0	1.20773	0.346099	1.04241	1.40442	2.15261	4.67871	0	0.204147	0.489458	1.11499	2.07974	3.01649	2.89988	0	0	1.35208	1.06337	0	0.692198	0.87082	0	1.04479	0.38325	1.08898	2.48784	0.302607	0	3.20337	0	6.65865	0	0.610412	1.22815	1.08445	1.1525	0	1.90563	0.45758	9.85396	0	0.891102	1.28725	0.904192	2.60784	0.838916	2.5327
DG(43:05)_[M+H-H2O]1+	695.597	0.390244	0.499456	0	0.279419	0	0.128606	0.0126692	0.0123582	0.706337	0	0.395158	0	0.241553	0.0380076	0.0234618	0	0.998912	0	0	0	0.558837	0	0	0	0	0	0	0	0	0	0	0.710753	0.296486	0	0.150212	0	0	0	0	0	0.114023	0	0	0	0	0	0	0
TG_oxid(38:02)	696.577	0.292683	0	0	0	0.325104	0.0471566	0.16922	0.00666665	0	0	0	0.491375	0.14147	0.415196	0.0164667	0	0	0	0	0	0	0	0.811695	0	1.42473	0.380621	0	0	0.126682	0.182208	0	0	0	0	0	0	0	0.424409	0	0.00404051	0.245188	1.25553	0	0	0	0	0	0.0182195
TG(39:01)	696.614	0.317073	0	0.00551538	0.628086	0.122939	0.0905968	0.32467	0.0425998	0	0.00779992	0.888248	0.267328	0.189061	0.734672	0.0604356	0	0	0.0110308	0	0	1.25617	0.156737	0.815588	0	0	0	0.134131	0	0	0	0	0.290624	0	0	0	0	0.524748	0	0	0	0	2.16724	0	0	0	0	0	0.754786
DG(43:04)_[M+H-H2O]1+	697.613	0.280488	0	0	0	0.313191	0.249204	0.150561	0.0268952	0	0	0	0.378496	0.512605	0.24205	0.0760712	0	0	0	0	0	0	0.113519	0	0	1.14812	0.380295	0.145297	0	0.522031	0.509456	0	0.28656	0.401333	0	0	0	0	1.55494	0	0.144321	0.116493	0	0	0	0	0.687914	0.406322	0
PC(30:04)	698.476	0.219512	3.38852	0	0	0.713393	0.619003	0.657975	0.183894	1.28464	0	0	1.26056	0.939271	1.30229	0.296294	4.29689	2.48014	0	0	0	0	0.0627668	0.161054	0	3.88041	0	0	0.583732	0.440066	1.29251	0	0	1.29982	1.56378	0.190464	0	0	2.51696	0	0.606752	0	1.43867	0	3.87636	0	0	0	0
PG(29:00)_[M+NH4]1+	698.497	0.219512	2.29807	0.482558	0	0.493639	0.579624	0.388536	0.229481	1.88272	0.082944	0	0.926407	1.06308	1.06097	0.286674	3.62935	0.96678	0.541208	0.423907	0	0	0.147037	0.332821	0	2.87085	0	0	0	0.756394	0.335647	0	0	0.235114	1.58136	0	0	0.334719	3.06542	0	0.290683	0	0	0	3.20614	0	0	0	0
TG_oxid(38:01)	698.593	0.292683	0	0.00432931	0	0.202794	10.0632	0.26285	0.0137932	0	0.00612257	0	0.335718	29.9142	0.445796	0.0259414	0	0	0.00865862	0	0	0	0.153152	1.05764	0.229249	0	0	0.153777	0	0	0.231328	0	0	0.41889	89.8331	0	0	0.316441	0	0	0	0	0	0	1.24252	0.697788	0	0.425341	0
TG(40:06)	700.552	0.219512	1.55389	0.0068514	0	2.5646	4.46209	0.144192	0.00311837	2.19753	0.00316347	0	7.05643	12.2457	0.228211	0.00882009	0	3.10778	0.00908831	0.00461449	0	0	0.298764	21.365	0.221665	0	0	0	0.265406	0	0.930492	0	0.560535	0	37.1076	0.345106	0.369734	0.759603	0.17751	0.838712	0	0	0	0.319099	0	0	0	0.381891	0.596742
TG(40:05)	702.567	0.378049	0	0	0.552202	0.216534	0.0663942	0.0153084	0.0124697	0	0	0.780932	0.553587	0.13352	0.0459253	0.0352697	0	0	0	0	0	1.1044	0	0.276284	0	1.67252	0	0	0	0	0	0	0.342149	0	0	0	0	0	0	0.255398	0	0.137776	0	0	0	0	0	0	0
SM(34:01) & DG(44:08)_[M+H-H2O]1+	703.566	0.219512	1.15063	0.562953	0	0.582159	0.340741	0.764142	1.07901	1.62723	0.0690513	0	0.974005	0.432451	1.42598	1.02049	2.30125	0	0.514126	0.611779	0	0	0	0.904206	0	1.70663	0	2.62859	0	0	0	0	0.337272	0	0	1.33032	0.41325	0.513488	0	0.472343	0	4.22589	1.81931	0	0	0.351096	0.480989	0	0
PG-O(32:00)	709.538	0.243902	53.2226	0	0.397615	5.66265	0.284465	0.104889	0.0411943	72.9727	0	0.562313	16.2036	0.491741	0.205269	0.0528514	104.822	1.62307	0	0	0	0.79523	0	0.00912448	0	1.47843	0.157096	0.115474	0	0.349821	48.8539	0	0.256461	0	0.69151	0	0	0	1.4461	0.166113	0.558716	0	0	0	0	0	0	0.350304	0.034981
DG(44:05)_[M+H-H2O]1+	709.613	0.304878	0	0.0607383	0.409917	0	0.157614	0.43717	0.0201694	0	0.00450726	0.579711	0	0.333934	0.405148	0.0570476	0	0	0.0575512	0.0639254	0	0.819835	0	0	0	0	0	0	0	0	0	0	0	0.300015	0	0	0	0	1.00654	0.111966	0	0.137338	0	0.785838	1.00038	0	0.49237	0.775892	0.742711
PE(34:05)	710.476	0.329268	0.417468	0	0	0.0462663	0.0901694	0.269118	0.0250785	0.590388	0	0	0.138799	0.197577	0.390106	0.0552202	0.834935	0	0	0	0	0	0	0	0	0	0	0	0	0.416396	0	0	0	0	0.573365	0	0	0	0	0.23816	0.0600511	0.090255	0	0.892103	0.45535	0	0	0	0.924305
TG(40:01)_[M+NH4]1+	710.629	0.256098	0	0.554339	2.20244	0.545437	0.319905	0.414758	0.0558158	0	0.269648	3.11473	1.22897	0.374696	0.699609	0.144468	0	0	0.745008	0.363669	4.40489	0	0	3.73518	0.831868	0	0	0.34189	0	0	0	0	0.27472	0	0	1.0852	0.423114	0.623376	0	0.472735	0	0	0	0	1.98118	0	0	0.827592	0.924057
PA(35:01)_[M+Na]1+	711.494	0.426829	0	0.00415448	0	0.0159224	0	0.126026	0.0117712	0	0.00587532	0	0.0477672	0	0.378077	0.0332939	0	0	0.00830896	0	0	0	0	0	0	0	0	0.143302	0	0	0	0	0	0	0	0	0	0	0	0	0	0	0	0	1.13423	0	0	0	0
DG(44:04)_[M+H-H2O]1+	711.629	0.146341	1.11452	0.248685	0.84832	1.02606	0.813729	0.855366	0.167422	1.57617	0.0914012	1.19971	1.00668	1.00681	0.908828	0.203139	2.22904	0	0.313315	0.184054	1.69664	0	0.943668	1.90856	2.38912	0	0.540143	0.291595	0.3346	0.218214	2.60865	0	0.653161	0	0.758403	2.53261	2.37623	0	0	1.00316	0	0.434101	0	0.820593	1.20929	0.759526	1.03024	0.438201	3.00635
TG(40:00)_[M+NH4]1+	712.645	0.158537	0.700121	2.4065	8.03047	1.40853	1.51217	0.608853	0.177016	0.990121	0.638984	9.01977	1.28253	1.82394	1.1606	0.161238	1.40024	0	2.85833	1.95467	14.4084	1.65253	0	1.55858	3.80063	1.30995	1.0814	1.40291	0.520628	0	3.0027	0	0.366745	2.475	0	5.37694	1.06982	1.28244	0	3.03861	0	0.330225	0	0	0	0	3.18497	0	1.96448
PG(30:01)_[M+Na]1+	715.452	0.0487805	3.6226	0.000380036	0.105378	32.6902	0.454073	0.800734	0.113992	1.85569	0.000537452	0.139759	96.142	0.806424	1.2928	0.126107	2.31043	4.93478	0.000760071	0	0.0065533	0.204202	0.00241745	0.00186226	0.185628	2.41333	1.85844	0.187049	0	0.504852	289.058	2.53091	0	0	0.0670151	0.236201	0.214893	0.426674	0.603441	0.00752668	0.183626	0.172842	4.02295	0.0329924	1.52894	0.629394	0.2584	0.29046	0.0869987
TG(40:00)_[M+Na]1+	717.6	0.390244	0	0.0500398	0	0.0717579	0.0434519	0.0370752	0	0	0.0658577	0	0.215274	0.130356	0.0783375	0	0	0	0.0966082	0.00347135	0	0	0	0	0	0	0	0	0	0	0.645821	0	0	0	0	0	0	0.391067	0	0	0.220668	0.113009	0	0	0	0	0	0	0
DG(44:01)_[M+H-H2O]1+	717.676	0.317073	0	0.00300609	0	0.212657	0.139633	0.111494	0.0566273	0	0.00425126	0	0.2771	0.277017	0.334481	0.0683226	0	0	0.00601218	0	0	0	0.358516	0.543485	0	0	0	0	0.299326	0	0.712586	0	0.834449	0	0.166774	0.255477	0	0	0	0	0	0	0	0	1.00344	0	0	0	0
TG_oxid(40:05)	718.562	0.317073	0.856518	0	0	0.188057	1.43749	0.142239	0.0562014	1.2113	0	0	0.512981	3.96367	0.254907	0.091359	1.71304	0	0	0	0	0	0	1.55024	0	0	0	0.142272	0	0	0	0	0	0	11.9843	0	0	0.797559	0	0.155567	0.115212	0.653511	0	0	0	0.511428	0	0	0
CE(22:06)_[M+Na]1+	719.574	0.402439	0	0	0	0.129992	0	0.313409	0	0	0	0	0.337487	0	0.556203	0	0	0	0	0	0	0	0.149711	0	0	1.02022	0	0	0	0	0	0	0	0	0	0	0	0	0	0	0.197071	0.352156	0	0	1.69085	0	0.580609	0	0
PS(31:00) & PG(31:02)_[M+NH4]1+	722.497	0	431.405	0.197516	199.109	443.622	346.773	441.014	25.3125	252.179	0.210174	198.688	651.004	703.726	827.99	18.5787	609.722	253.087	0.346131	0.0489004	58.6149	339.603	18.6632	28.2896	56.8807	532.015	82.8707	21.2163	1638.7	1469.98	143.981	152.68	26.8185	2205.27	159.825	49.5893	112.132	56.1869	335.558	22.8967	2604.64	14.4712	568.668	232.333	188.14	30.708	94.0495	108.023	128.095
TG(41:01)_[M+NH4]1+	724.645	0.365854	0	0.00193708	0.399652	0.168834	0	0.0254807	0.0106521	0	0.00273944	0.565193	0.376583	0	0.0506849	0.0301288	0	0	0.00387415	0	0	0.799303	0.106712	0	0.269539	1.14325	0	0	0	0	0	0	0	0	0	0	0	0	0	0	0.121724	0.107602	0	0	0	0	0	0	0
TG(41:00)_[M+NH4]1+	726.661	0.097561	7.30874	0.0244663	0.134852	4.54998	1.79712	1.96083	0.193095	10.3361	0.0218259	0.190709	4.13897	1.13644	2.37563	0.372063	14.6175	0	0.0398995	0.0090331	0.269703	0	2.54824	4.14703	5.33425	3.13419	3.9337	2.52501	3.5905	0.697879	15.039	1.33649	1.98788	1.28756	3.57463	1.84353	1.16854	3.50836	0	1.46709	0.265873	0	1.63934	0.151342	7.25309	1.89828	3.33563	3.10388	0
PA(37:06)_[M+Na]1+	729.447	0.182927	0.58648	0.00209186	0	0.535099	0.380758	0.316615	0.0481841	0.829408	0.00295834	0	1.12189	0.459315	0.494843	0.0583422	1.17296	0	0.00418373	0	0	0	0.129542	0	0	3.49434	0.117067	0.24513	0.435559	0.394248	0	0	1.25365	0	0.583584	0.187064	0	0.274322	0.972563	0.15564	0.520386	0	1.48242	0.292374	0	0	0	0	0.554351
PG(31:01)_[M+Na]1+	729.468	0.207317	0	0	0	0.499205	0.423413	0.405558	0.104569	0	0	0	0.722602	0.641165	0.515584	0.124435	0	0	0	0	0	0	0.15045	0	0	2.28023	0.67702	0.220665	0.5018	0	0.662685	0	1.39393	0	0.302845	0.155298	0	0.299167	1.65948	0	0.364512	0	1.47573	0.970652	0	0.451434	0	0	0.387692
TG(42:05)	730.598	0.402439	0	0	0	0	0.0721642	0.124812	0.037783	0	0	0	0	0.216493	0.306303	0.0634304	0	0	0	0	0	0	0	0	0	0	0	0	0	0	0	0	0	0.649478	0	0	0	0	0	0	0	0	0	0.922113	0	0.201194	0	0	0
DG(43:05)_[M+NH4]1+	730.634	0.414634	0	0	0	0	0.193375	0.0917115	0.0373243	0	0	0	0	0.580125	0.184962	0.105569	0	0	0	0	0	0	0	0	0	0	0	0	0	0	0	0	0	0	0	0	0	0	1.74038	0	0	0	0	0	0	0.478815	0.346589	0	0
PC(32:01) & PE(35:01)	732.554	0.146341	1.45833	0.0549004	0	13.4836	12.9387	6.23813	3.27936	2.06239	0.00220595	0	23.6645	16.6929	16.4841	6.07623	2.91666	0	0.0533406	0.0564603	0	0	22.4295	73.1195	0	1.3552	0	0.496348	1.34254	9.39117	13.2181	0	27.5594	0	12.3005	0.188882	2.51881	30.2502	0	43.6309	0.393527	50.1421	0	2.51889	0	0.861863	1.31968	0	0.907147
DG(44:11)_[M+NH4]1+	732.556	0.146341	1.32342	0.0549004	0	13.4836	12.9385	6.23813	3.27936	1.87159	0.00220595	0	23.6645	16.6931	16.4841	6.07623	2.64683	0	0.0533406	0.0564603	0	0	22.4295	73.1195	0	1.3552	0	0.496348	1.34254	9.39117	13.2181	0	27.5594	0	12.3005	0.186869	2.51881	30.2502	0	43.6309	0.393527	50.1421	0	2.51889	0	0.861863	1.31968	0	0.907147
TG(42:04)_[M+NH4]1+	732.614	0.329268	0.857298	0	0	0.0673972	0.0492433	0.205022	0.0147696	1.2124	0	0	0.133947	0.109793	0.270215	0.0273653	0	1.7146	0	0	0	0	0	0	0	0.318268	0	0	0	0.288307	0	0	0.321722	0	0	0.121468	0	0	0	0	0	0.546029	0	0	0	0.186427	0.484124	0	0.628615
PE(36:07) & PC(33:06) & PA(38:08)_[M+NH4]1+	734.476	0.304878	0.656662	0	0.528771	0.146979	0.329631	0.240969	0.0525897	0.92866	0	0.747794	0.25213	0.536254	0.532295	0.0790194	1.31332	0	0	0	0	1.05754	0.204376	0	0	0	0	0	0.425484	0	0.692948	0	0	0.910942	0	0	0	0.618222	1.43751	0	0.137275	0	0	0	1.61031	0.421133	0	0	0
PC(32:00) & PE(35:00) & DG(44:10)_[M+NH4]1+	734.57	0.146341	0.696812	0.695907	0.0470972	1.83308	5.69662	4.07344	1.10778	0.98544	0.00379142	0.0666054	2.9376	8.45738	10.6882	1.64326	1.39362	0	0.698588	0.693226	0.0941943	0	9.3322	0.725828	0.562447	0	0	2.12455	0.642768	2.44433	0.6656	1.35408	14.4815	0	0	0	0.454328	12.9767	0	22.003	0.222435	32.5387	0	1.01432	0	1.56899	0.493976	0	0.822489
DG(46:06)_[M+H-H2O]1+	735.629	0.219512	0.269781	0.00152507	0.471453	0.49242	0.751928	0.69966	0.0665262	0.381528	0.00215677	0.666735	0.920668	1.81853	1.69001	0.0857084	0	0.539562	0.00305013	0	0	0.942906	0	0	0	0	0.416032	0	1.40491	2.61084	0	1.11648	0	5.50338	0	0	0	0.000396076	0.0594388	0.0876617	5.12628	0.128355	0.977862	0	0.0583792	0	0	0.0060602	0
TG(42:02)_[M+NH4]1+	736.645	0.414634	0	0.0430252	0	0.00792293	0	0.0578348	0.0181902	0	0.0356432	0	0.0237688	0	0.173504	0.0514496	0	0	0.0682288	0.0178216	0	0	0	0	0	0	0	0.0713064	0	0	0	0	0	0	0	0	0	0	0	0	0	0	0	0	0	0	0	0	0.520513
TG(42:01)_[M+NH4]1+	738.661	0.317073	0	0.538414	0.965974	0.123995	0.18242	0.107819	0.0315607	0	0.125931	0.352462	0.270262	0.381821	0.215119	0.0795312	0	0	0.627461	0.449368	1.2152	0.716746	0	0.334341	0	0	0	0	0	0	0.781616	0	0	0.577919	0	0	0	0	1.06386	0	0	0	0	0	0	0	0	0.440327	0.530044
PI-P(28:00)	739.476	0.304878	0.548227	0	0	0.40051	2.02023	0.185849	0.0160802	0.77531	0	0	0.631695	5.6698	0.527119	0.0318186	1.09645	0	0	0	0	0	0.287579	0	0.227135	1.64425	0	0.109127	0	0	1.33649	0	0	0.706268	17.1255	0	0.350252	0	0	0	0	0.083051	1.58959	0	0	0	0	0	0
TG(42:00)_[M+NH4]1+	740.676	0.182927	0	2.10065	3.80062	0.484467	0.579685	0.88013	0.0876455	0	0.38847	5.37489	0.520599	0.896987	1.34796	0.122199	0	0	2.37534	1.82596	7.60124	0	0	0	1.24936	1.13735	0	0.425079	0	0.621541	0.926874	0.862081	0	0.935699	0	2.76118	0	0.357058	0	0.301146	0.492973	0.271342	1.3393	0	0	0	0.80994	0.742689	4.26492
TG(42:02)_[M+Na]1+	741.6	0.439024	0	0	0	0.0561629	0.0421581	0	0.0211736	0	0	0	0.168489	0.126474	0	0.0404012	0	0	0	0	0	0	0	0	0	0	0	0	0	0	0.505466	0	0	0	0	0	0.379423	0	0	0	0	0	0	0	0	0	0	0	0
PE(36:02) & PC(33:02)	744.554	0.0243902	55.8937	0.0105435	13.5839	24.2202	30.4404	21.1707	5.06818	25.9952	0.00912773	16.814	21.7275	34.405	18.4518	4.55957	37.5122	74.2751	0.0169978	0.00408925	1.69463	25.4732	1.25372	6.7703	1.41715	40.681	28.2562	0.268505	40.0011	46.5312	52.8029	41.6026	0.98264	70.3128	41.6208	0	0	20.4296	94.6843	4.33047	30.9474	3.42403	51.2443	30.8449	42.3902	0.327545	2.99918	13.053	15.3057
SM(37:01)	745.622	0.341463	0	0.00937742	0	0.165452	0.0202735	0.588425	0.00695911	0	0.0132617	0	0.410717	0.0608204	0.752157	0.0196833	0	0	0.0187548	0	0	0	0.0719374	0.167004	0	1.25012	0	0	0	0	0	0	0	0	0	0	0.182461	0	0	0	0	0	1.43516	0.647021	1.6024	1.61124	0	0	0
TG(42:00)_[M+Na]1+	745.632	0.414634	0	0.00937742	0	0.138903	0	0.414717	0	0	0.0132617	0	0.416708	0	0.675814	0	0	0	0.0187548	0	0	0	0	0	0	1.25012	0	0	0	0	0	0	0	0	0	0	0	0	0	0	0	0	1.43516	0.647021	0	1.65027	0	0	0
PE(36:01) & PC(33:01)	746.57	0.243902	0	0.00462947	0.610147	20.169	0.996207	1.60275	0.233535	0	0.00214224	0.862879	59.2023	1.32444	3.94505	0.423018	0	0	0.00311468	0.00614426	0	1.22029	2.37624	178.029	0	0	0	0.334276	0.295014	0.486008	0	0	2.06164	0	2.34811	0.306049	0.35634	0.303736	0	3.58999	0	11.8809	2.54387	0	0	0	0	0	0
pc(34:07) & PE(37:07) & PA(39:08)_[M+NH4]1+	748.491	0.378049	0	0	0	0.127214	0.371531	0.191088	0	0	0	0	0.381642	0.400775	0.573263	0	0	0	0	0	0	0	0	0	0	0	0	0	0	0	1.14492	0.757056	0.503419	0.333338	1.04588	0	0.704087	0	0	0	0	0	0	0	1.71979	0	0	0	0
TG_oxid(42:03)	750.624	0.353659	0	0	0	0.185689	0.0357192	0.0744831	0.0276657	0	0	0	0.307808	0.107157	0.194902	0.062807	0	0	0	0	0	0	0	0	0	0.274647	0	0	0.60426	0	0.792294	0	0	0	0	0	0.321472	0	0	0	0.0810663	0	0	0	0	0	0.589282	0	0
PS-P(33:02)_[M+Na]1+	752.484	0.182927	0.830054	0	1.02436	0.754188	1.98016	0.533953	0.0537139	1.17387	0	1.15363	1.35766	4.85101	1.1996	0.117706	0	1.66011	0	0	0.208627	1.8401	0.121949	0.203234	0	4.30463	0	0.288369	0.70959	0.480413	0.679505	0	0.531829	0	14.852	0.47416	0	0.465035	1.49709	0.00129156	0	0.114131	3.58372	0	1.10558	0	0	0	0.00214291
TG(43:01)_[M+NH4]1+	752.676	0.365854	0	0	0	0.0463357	0.0579905	0.0837924	0.00407082	0	0	0	0.102811	0.173971	0.141809	0.011514	0	0	0	0	0	0	0	0.300518	0.116504	0	0	0	0	0	0	0	0	0	0.521914	0	0	0	0	0	0.301817	0.102302	0	0	0	0	0	0.350013	0
PA(38:01)_[M+Na]1+	753.54	0.121951	5.46508	0	1.31996	1.68423	0.751678	1.24546	0.670937	7.72879	0	1.8667	2.4261	0.993878	2.35867	1.08064	10.9302	0	0	0	0	2.63991	0.798453	0.320713	0.268477	7.51438	2.41902	0.128385	0.510012	0.168381	3.03029	1.05535	0.447989	0.798725	0	0.198185	0	3.10745	0	1.1574	0.156518	7.35031	1.36246	1.43426	0	0	0.667393	0	0.238151
PC(34:04) & PE(37:04)	754.538	0.109756	0.0360745	0	0	2.64327	8.19086	5.41814	3.21873	0.051017	0	0	4.56557	12.7368	14.0205	5.5158	0	0.0721489	0	0	0	0	13.978	0.228222	0	0.588799	0.0476515	0.607926	0.321773	3.22025	4.7968	0.483986	21.7734	0.00420131	0	0.192932	0.930501	15.7248	0.270663	34.3374	0.0144366	42.6477	0	0.248335	1.49324	3.9413	0.403155	0.0151626	0
TG_oxid(42:01)	754.655	0.402439	0	0	0	0.21783	0.268146	0.162289	0	0	0	0	0.499817	0.804437	0.364401	0	0	0	0	0	0	0	0	0	0	1.48216	0.478312	0	0	0	0	0	0	0	0	0	0	0	2.41331	0	0	0	0	0	0	0	0.389227	0	1.07138
TG(43:00)_[M+NH4]1+	754.692	0.365854	0	0.0867561	0	0.414667	0.0562394	0.199803	0.00626683	0	0.0269799	0	1.244	0.112365	0.435894	0.0177253	0	0	0.105834	0.0676784	0	0	0	0	0	3.732	0	0	0	0	0	0	0.27932	0	0	0.226835	0	0	0	0	0	0	0	0	1.2614	0.536818	0	0	0
TG(44:06)	756.614	0.341463	1.00521	0	0	0.172597	0.042023	0.320903	0.0221931	1.42159	0	0	0.266387	0.126069	0.637356	0.0467075	2.01043	0	0	0	0	0	0	0.660772	0	0	0.426052	0	0	0.466546	0	0	0	0	0	0.378207	0	0	0	0	0	0	0	1.38947	1.49865	0	0	0	0
CE_oxid(23:00)	756.723	0.304878	0.591011	0	0	0.800848	1.66768	0	0.0190859	0.835816	0	0	2.06516	4.41369	0	0.0442511	1.18202	0	0	0	0	0	0	0	0.00486587	6.2433	0.00218486	0.000130689	0.0019346	0	0.955217	0	0.258097	0	13.3763	0	0	0.0019477	1.37285	0	0	0	0	0	0	0	0	0	0
TG(44:05)_[M+NH4]1+	758.629	0.329268	0	0	0	0.0454311	0.13758	0.00541179	0.0400447	0	0	0	0.105898	0.334481	0.0149258	0.0739513	0	0	0	0	0	0	0.000190572	0	0	0	0.315649	0	0.0930401	0	0	1.00941	0	0	0	0	0.215156	0	0	0.013661	0	0.0450858	0	0	0	0	0.00362037	0	0
PC(34:01) & PE(37:01)	760.586	0.0731707	1.6163	1.01212	0.149088	15.496	40.788	12.0737	4.1445	2.28579	0.0461743	0.210843	19.7172	73.3663	22.1863	6.50627	3.2326	0	0.979472	1.04477	0	0.298176	29.8876	60.1408	1.09832	2.1885	0.880615	2.80454	5.18723	22.159	15.1173	0	31.441	0	227.778	1.77693	10.3776	32.5205	0	63.1976	1.95441	68.2892	2.06595	22.0011	0	8.20771	0.332646	0.680498	5.13188
TG(44:04)_[M+NH4]1+	760.645	0.329268	0	0.0339596	0.121592	0.118041	0.0341913	0.254745	0.0336443	0	0.0167825	0.171958	0.284834	0.0954025	0.681301	0.0556466	0	0	0.0220926	0.0458266	0.243185	0	0	0	0.207043	0	0.855322	0	0	0	0	0	0	0	0.019719	0	0	0.288003	0	0	0	0	0	0	2.05991	0	0.232792	0	0
PA(39:04)_[M+Na]1+	761.509	0.402439	0.692807	0	0	0	0.0413562	0.100869	0.0417234	0.979778	0	0	0	0.0844252	0.302606	0.118011	0	1.38561	0	0	0	0	0	0	0	0	0	0	0	0	0	0	0	0	0	0.22576	0	0	0	0.146446	0	0	0.907817	0	0	0	0	0	0
PC(34:00) & PE(37:00)	762.601	0.231707	0	0.20867	0.101939	0.113541	0.683295	0.630107	0.0388112	0	0.0355379	0.105319	0.207402	0.609089	1.65432	0.066304	0	0	0.18354	0.233799	0.176411	0.0274665	0.614171	0.00097489	0	0	0	0	0.214041	0.192685	0	0	1.42301	0	1.01527	0	0.319241	1.07145	0.867504	1.45318	0	5.02327	0	0	0	0.213111	0	0	0.434586
TG(44:03)_[M+NH4]1+	762.661	0.439024	0	0	0	0.138186	0.11657	0	0	0	0	0	0.414559	0.233086	0	0	0	0	0	0	0	0	0	0	0	0	0	0	0	0	1.24368	0	0	0	0.581968	0	0	0	0	0.467165	0	0	0	0	0	0	0	0	0
TG(44:01)_[M+NH4]1+	766.692	0.329268	0	0.616727	1.80718	0.281103	0.0797346	0.332321	0.0249374	0	0.129566	2.55574	0.663851	0.239204	0.438058	0.0551232	0	0	0.708344	0.525111	3.61436	0	0	0	0.545071	1.98486	0	0	0	0	0	0	0	0	0	0.717611	0	0	0	0	0	0	0	0.405325	1.098	0.906229	0	0	0.581344
PG(34:03)_[M+Na]1+ & PG(36:06)	767.483	0.317073	0.364554	0	0	0.228174	0.22812	0.0991793	0.0682424	0.515558	0	0	0.288927	0.645837	0.258898	0.0766577	0	0.729109	0	0	0	0	0	0.376756	0.7116	0	0	0	0.588118	0	0.377095	0	0	0	1.94785	0	0	0	0	0.105233	0	0.109872	0	0.782741	0	0	0	0	0
PG(34:00)_[M+NH4]1+	768.575	0.243902	0	0.000549216	0	0.925131	0.348912	0.729384	0.124099	0	0.000776709	0	1.66476	0.514754	1.34112	0.236322	0	0	0	0.00109843	0	0	0.162754	5.05445	0	1.94576	0	0.267348	0.304026	0.591837	0	0	0.140421	0	1.03338	0	0.671391	0	0	1.29501	0	1.79654	3.93957	0	0	0.206806	0	0	0.621537
TG(44:00)_[M+NH4]1+	768.708	0.097561	0.715012	2.93199	3.36922	0.980156	1.32177	0.792091	0.177099	1.01118	0.32471	4.76479	0.597159	1.28718	1.25877	0.135472	1.43002	0	3.16159	2.70238	6.73843	0	0.209967	0.843799	1.43801	1.08379	0.78227	2.12852	0.563483	0.40034	1.37122	3.01115	1.67678	0	0.322396	3.49096	0.882908	0.594402	0	1.91734	0.130305	0.227078	0	0	1.46837	1.09981	0	0.361689	3.84157
PA(40:06)_[M+Na]1+	771.494	0.329268	0	0	0.619895	0.118059	0.20507	0.12401	0.0242603	0	0	0.0128466	0.354177	0.381567	0.239471	0.0584431	0	0	0	0	0.628979	0.610811	0	0	0	0	0	0	0	0	1.06253	1.12121	0.253285	0.47114	0	0	0	0	0	0	0.690386	0.0905131	0	0	0	0	0	0.335187	0
TG_oxid(44:06)	772.609	0.109756	6.72086	0	0	2.53211	6.02907	0.849387	0.643749	9.50474	0	0	5.41364	16.5982	1.4602	1.35092	13.4417	0	0	0	0	0	1.56125	16.8536	0.215785	0.972559	0.00574554	0	0.910868	0.332557	1.9366	0.0191357	0	0.601842	50.2745	0.243621	0.745648	0.425243	1.50696	0.444678	0.375604	4.62599	0.664861	0.244193	0.735652	0	0	0.0150039	0.983177
TG(45:05)_[M+NH4]1+	772.645	0.426829	0	0	0	0	0.0490681	0.118222	0	0	0	0	0	0.147204	0.197327	0	0	0	0	0	0	0	0	0	0	0	0	0	0	0	0	0	0	0	0.441613	0	0	0	0	0	0	0.165877	0	0.505918	0	0.392205	0	0	0
PA(40:05)_[M+Na]1+	773.509	0.341463	0	0	0	0.0127845	0.225141	0.276959	0.0589909	0	0	0	0.0383534	0.434768	0.750272	0.093204	0	0	0	0	0	0	0.11506	0	0	0	0	0	0	0	0	0	0	0.517729	0	0	0	0.102182	1.2952	0.111157	0.224791	0	0	0	2.26784	0	0	0	0
SM(40:07)	775.575	0.317073	0	0	0.492673	0.377222	11.6813	0.263513	0.0612047	0	0	0.337253	0.714298	35.0438	0.599	0.0587603	0	0	0	0	0.254199	0.731147	0	1.19264	0	0	0	0.230877	0	0	1.97148	0	0	0	105.132	0	0	0	0	0	0	0.00104341	0	0	1.77076	0	0	0	0.599817
SM(39:00)	775.669	0.426829	0	0.0367916	0	0	0	0.0325735	0.00535948	0	0.0321953	0	0	0	0.0977204	0.0151589	0	0	0.014026	0.0595571	0	0	0	0	0	0	0	0	0	0	0	0	0	0	0	0	0	0	0	0	0	0.293161	0	0	0	0	0	0	0
PE-P(40:06) & PC-P(37:06)	776.559	0.0609756	3.33716	0	0	33.7822	30.3683	35.845	19.8178	4.71945	0	0	17.2182	20.8538	16.1886	9.05141	6.67431	0	0	0	0	0	33.1476	68.2694	23.6605	31.0135	25.7397	21.4767	20.5023	22.8061	57.4237	11.4996	45.899	10.4738	3.22607	19.5821	34.519	55.0439	30.9779	62.0935	12.3368	55.5918	50.2317	59.188	28.4317	36.9138	22.8547	22.6034	34.4533
PG-O(36:05)_[M+Na]1+	777.504	0.329268	0	0	0.122581	0.0538269	0.0660545	0.336478	0.00739219	0	0	0.173356	0.128281	0.147055	0.462761	0.0209083	0	0	0	0	0.245162	0	0	0	0	0	0.384316	0.100126	0	0	0	0	0	0.43059	0	0	0	0	0	0.163901	0	0.157396	0	1.39327	0	0.583481	0	0.333161	0.560996
PG(36:01)	777.564	0.0609756	1.00893	0	0	11.6135	10.1518	8.42975	8.65223	1.42684	0	0	8.2046	10.0931	7.41093	4.82619	2.01786	0	0	0	0	0	15.3567	29.3597	8.84055	6.07698	7.15019	10.2978	5.13003	3.83567	18.4736	2.45724	15.792	2.71583	1.10743	4.71465	10.1995	21.8877	3.10684	29.3852	3.19915	26.0115	3.96394	9.09303	6.30388	13.655	2.94633	4.44602	6.24895
SM(40:06)	777.591	0.231707	0.157563	0	5.10153	3.36261	0.117469	0.203219	0.00108356	0.222828	0	1.54471	9.75047	0.351497	0.310887	0.00245037	0.315126	0	0	0	6.1938	4.00925	3.99457e-05	29.3597	0	0	0	0.110199	0.00158368	0.295727	0.49627	0	0	0	1.05479	0	0	0	0	0.00243373	0.188353	0	0	0.231744	0.925874	0	0.443757	0	0.0392412
PC(36:06) & PE(39:06)	778.539	0.0609756	1.62204	0	0.311547	6.36985	12.5668	7.77926	5.13694	0.918704	0	0.440593	7.75804	17.705	14.7249	5.05805	2.27166	0.972416	0	0	0	0.623093	17.1616	1.04798	1.91879	0	3.48138	1.79988	1.03553	10.2434	20.64	0.825116	42.4662	0.32501	0.503257	0.945498	4.14669	26.2181	0	37.6717	0.165617	46.4554	1.81614	3.68159	4.20348	8.00927	0.393962	0.609196	4.6786
PE-O(40:06) & PC-O(37:06) & PC-P(37:05)	778.575	0.097561	0	0	0	7.03915	13.2237	9.29309	4.50535	0	0	0	4.4734	12.2661	9.15611	3.96435	0	0	0	0	0	0	15.5535	4.19344	5.93994	4.03052	2.14266	4.54394	7.79219	6.00199	13.1542	0	19.1208	0.869697	0	8.5349	28.1526	24.4743	8.20789	29.6534	1.76172	23.4954	2.51359	25.161	6.37241	12.8787	3.17552	5.27367	3.00582
TG_oxid(44:03)	778.655	0.292683	0.59744	0.00200518	0.392833	0.335048	0.28206	0.165343	0.0160931	0.844908	0.00283576	0.376902	0.41188	0.675232	0.383667	0.0357454	1.19488	0	0.00401036	0	0.126323	0.659342	0	0	0	1.0021	0.583309	0	0.731364	0	0.698656	0	0	0.513809	0	0	0	0	2.02473	0	0	0	1.14182	0	0	0.346274	0	0	0
TG(45:02)_[M+NH4]1+	778.692	0.365854	0.706612	0	0	0.0398072	0.190921	0.214507	0.00790945	0.999301	0	0	0.119422	0.398259	0.541963	0.0223713	0	1.41322	0	0	0	0	0	0	0	0	0.358265	0	0	0	0	0	0	0	0.610857	0	0	0.00118143	1.10625	0	0	0	0	1.63624	0	0.294326	0	0	0
PI(30:02)	779.471	0.378049	0	0	0.00474703	0.0152622	0.203028	0.106458	0.00175033	0	0	0.00671331	0.0457866	0.4169	0.319375	0.00495069	0	0	0	0	0.00949405	0	0	0	0	0	0	0	0.13736	0	0	1.25706	0	0	0	0.1885	0.381683	0	0	0	0	0	0	0.958125	0	0	0	0	0
PG(37:07)	779.486	0.353659	0	0	0	0.0844857	0.159562	0.185762	0.0377622	0	0	0	0.197864	0.415799	0.39656	0.0567051	0	0	0	0	0	0	0	0	0	0	0	0.169996	0.590376	0	0	1.25706	0	0	0	0.178996	0	0	0	0	0	0	1.12841	0.543441	0	0	0	0	0
PG(36:00)	779.58	0.0853659	0	0	0.0698544	1.26078	4.21717	3.5454	1.48518	0	0	0.0987891	1.73881	4.73496	2.98887	1.70496	0	0	0	0	0.139709	0	5.74736	0.481732	0.791936	0.0190149	0.455584	0.314861	0.925204	1.42773	1.18358	0.868812	3.77282	0	0	2.23638	6.56246	8.22308	1.97916	14.3118	0.618686	9.97354	1.79722	6.52106	1.98209	4.39356	1.35285	2.49244	2.77716
TG(45:04)_[M+Na]1+ & PG-O(37:00)	779.616	0.353659	0	0	0.518228	0.289359	0.165068	0.0980708	0.00487273	0	0	0.732885	0.844229	0.356622	0.197035	0.0137822	0	0	0	0	0	1.03646	0	0.0643068	0	2.53992	0	0	0	0	0	1.02489	0	0	0	0	0	0.460729	0	0	0.379601	0	0	0	0	0	0	0	0.503036
PS(34:03)_[M+Na]1+	780.479	0.390244	0	0	0.0961833	0.0400117	0	0.205303	0.00853445	0	0	0.136024	0.118636	0	0.550524	0.0240828	0	0	0	0	0	0.192367	0	0.356363	0	0.00319432	0.000547796	0	0	0	0	0	0	0	0	0	0	0	0	0	0	0	0	0	1.66444	0	0.183286	0	0
PC(36:05) & PE(39:05)	780.554	0.0487805	0.460824	0	0.818201	104.679	136.154	125.279	46.8919	0.651704	0	1.15711	93.413	154.511	150.552	38.8005	0.921648	0	0	0	0	1.6364	205.818	30.0082	48.7552	33.6923	56.0229	48.0888	53.9644	183.767	281.992	15.549	346.272	18.7166	11.3824	29.3283	105.878	270.923	39.8466	387.486	31.505	506.215	71.8124	149.471	26.1941	134.266	49.654	33.856	124.536
TG(46:08) & PG-O(36:01)_[M+NH4]1+	780.611	0.317073	0.349085	0	0	0.127412	0.00282991	0.0800166	0.0166322	0.493681	0	0	0.303983	0.00603149	0.237707	0.0337648	0.698171	0	0	0	0	0	0.235803	0	0	0	0	0	0	0	0.910903	0	0.0184861	0	0	0	0.00109589	0.00413516	0	0.00175203	0	0.713877	0	0	0	0.00627247	0	0	0
PI(30:01)	781.486	0.280488	0	0	0.364147	0.235584	1.04606	0.307233	0.0362025	0	0	0.514981	0.383227	3.05681	0.428162	0.0544607	0	0	0	0	0	0.728293	0	0	0	1.16811	0.389125	0	0.281063	0.281958	0	0	0	0	9.19526	0	0	0	0	0.219258	0.199046	0.125791	0	0.990478	1.06304	0	0.386746	0	0
PC(36:04) & PE(39:04)	782.57	0.0609756	0.910619	0.00520976	0	23.6177	31.556	31.5636	8.82294	0.320495	0.00736772	0	21.1233	33.2073	30.3008	6.3933	1.13724	0.683996	0	0.0104195	0	0	42.2628	8.9149	11.7185	0	7.78608	16.4514	18.0661	44.5667	62.7927	0	61.442	1.56654	0.69906	12.7888	59.7445	54.1484	8.34398	85.271	8.29637	102.612	20.8127	41.9428	6.67669	41.6603	13.8034	10.2511	38.0176
TG_oxid(44:01)	782.687	0.365854	0	0.0123201	0	0.110046	0.0525615	0.288696	0	0	0.0174232	0	0.188693	0.1571	0.766928	0	0	0	0.0246401	0	0	0	0	0.254013	0.197659	0.538738	0	0	0	0	0	0	0.471492	0	0	0	0	0	0	0.00156195	0	0	2.31895	0	0	0	0	0.279313	0
PC(36:03) & PE(39:03)	784.586	0.195122	0.776114	0.0733971	0	0.986187	4.13688	3.28317	0.725223	1.09759	0.0450858	0	1.7713	7.03005	8.82343	1.60162	1.55223	0	0.0415166	0.105278	0	0	5.59385	0.208668	0.359307	0	0.430077	0.296155	0	1.25969	0.727934	0	9.50701	0	0	0	0.670189	5.07234	1.21308	20.7693	0	26.753	0	0	0	0.498995	0.365829	0	1.93066
TG(46:06)_[M+NH4]1+ & SM(40:02)	784.645	0.158537	0	0	0	2.1097	0.308087	0.515716	0.0230606	0	0	0	5.56282	0.733981	0.707703	0.0194246	0	0	0	0	0	0	1.4947	16.8866	0.0306313	0	0.0191213	0.0560619	0.0319585	0.46816	0	2.25153	0.177029	0	0	0.00497843	0.0123447	0.0936379	0	0.23326	0.198371	1.83994	0	0.684076	1.55643	0.0221597	0.011528	0.288017	0.0409243
PC(36:02) & PE(39:02)	786.601	0.0853659	0	0.397685	0	3.21513	6.36515	5.99949	1.04653	0	0.0194136	0	3.31109	8.63955	10.6325	1.74357	0	0	0.383957	0.411412	0	0	8.43154	1.46051	0.290133	0.717124	6.55385	0.288153	0.71144	7.29408	3.1893	1.60564	9.19835	0.376298	0.0715052	0.237379	10.9997	8.79775	0	25.9997	0.486781	30.6848	0	1.38208	0	0.8853	16.4814	3.43702	0.638082
TG(46:05)_[M+NH4]1+	786.661	0.341463	0	0	0	0.395774	0.037217	0.0520439	0.0536761	0	0	0	1.03194	0.111651	0.0905228	0.127523	0	0	0	0	0	0	0.120097	0	0.196745	0	0	0.100692	0.00347334	0	3.14096	0	0	0	0	0	0	0.334953	0	0	0	0.0714014	0	0	0	0	0.253415	0.143578	0
SM(40:01)	787.669	0.329268	0.787282	0.619134	0	0.18073	0.0772703	0.192542	0	1.11338	0.0531871	0	0.427594	0.165001	0.370512	0	0	1.57456	0.581525	0.656743	0	0	0	0	0	1.3055	0	0.140563	0	0.180507	0	0	0	0.469629	0	0	0	0.225803	0	0	0	0.102907	0	0	1.0305	0	0	0	0.599467
TG(46:04)_[M+NH4]1+	788.676	0.439024	0	0.290897	0	0.0138606	0	0	0.0194143	0	0.0155697	0	0.0415818	0	0	0.0549119	0	0	0.279887	0.301906	0	0	0	0	0	0	0	0.124746	0	0	0	0	0	0	0	0	0	0	0	0	0	0	0	0	0	0	0	0	0
PC(36:00) & PE(39:00)	790.633	0.365854	0	0	0	0.0306568	0.34569	0.142103	0.0519586	0	0	0	0.0919703	0.714408	0.296763	0.0636277	0	0	0	0	0	0	0	0.275911	0	0	0	0	0	0	0	0	0	0	0.671392	0	0	0	2.15034	0.289477	0	0.454448	0	0.824476	0	0	0	0	0
TG(46:03)_[M+NH4]1+	790.692	0.341463	0	0.00175542	0	0.310738	0.026963	0.0368717	0.0241729	0	0.00248254	0	0.50351	0.080889	0.110615	0.0527353	0	0	0.00351084	0	0	0	0	0.329424	0	0.30034	1.50225	0	0	0	0.664633	0	0	0	0	0.242667	0	0	0	0	0	0	0	0	0	0	0.331845	0	0
PA(41:03)_[M+Na]1+	791.556	0.243902	2.06335	0.00134794	0	0.351304	0.327106	0.806961	0.44346	2.91801	0.00190627	0	1.0101	0.639001	2.18318	0.805304	4.1267	0	0	0.00269588	0	0	0.0348147	3.0439	0.00111139	0	0	7.25626e-05	0	0.0818381	0	0	0.10537	0	0	0	0	0.40938	1.95634	0.472863	0	6.5993	0.663348	0	0	0	0	0	0
TG(46:05)_[M+Na]1+ & PG-O(38:01)	791.616	0.414634	0	0	0	0.0605362	0.171061	0	0.0422178	0	0	0	0.181609	0.385937	0	0.11941	0	0	0	0	0	0	0	0.544826	0	0	0	0	0	0	0	0	0	0	0	0	0	0.402465	1.13708	0	0	0	0	0	0	0	0	0	0
PE(40:06) & PC(37:06)	792.554	0.134146	0	0	0	3.03459	6.45331	3.71568	2.19916	0	0	0	3.03822	7.1446	7.72741	2.60257	0	0	0	0	0	0	8.12909	2.63558	1.58798	0	0.487501	1.37705	1.63392	3.41672	8.04346	0	14.6843	0.00155863	12.2427	0.264171	3.09151	9.26452	0.590819	17.9401	0	24.0986	2.49877	2.69605	0	2.37001	0.38535	0	1.39228
PI(31:02)	793.486	0.317073	0.640321	0	0	0.327501	0.157563	0.207086	0.0138288	0.905551	0	0	0.765589	0.380459	0.468581	0.0391137	1.28064	0	0	0	0	0	0.145635	0	0.202921	2.35177	0	0	0	0.247179	0	0	0	0	0.275456	0	0	0	1.14261	0	0	0.196865	0	0	1.43114	0	0.235766	0	0
PE(40:05) & PC(37:05) & PA(42:06)_[M+NH4]1+	794.569	0.0731707	3.09609	0	0.0716564	10.7446	17.5815	14.4495	6.0078	4.37853	0	0.101338	11.5339	22.304	23.6877	6.06658	0	6.19218	0	0	0	0.143313	27.0386	1.09986	5.67772	0	3.98263	4.64205	3.52583	26.3365	24.3984	1.57492	41.9508	2.448	2.64008	1.60137	10.6841	36.8964	1.2192	59.2188	1.6961	76.2633	0	12.3348	3.99651	13.4725	7.17145	11.6633	3.44772
TG(46:01)_[M+NH4]1+	794.723	0.243902	0	0.72844	1.93863	0.412559	0.18671	0.27643	0.164814	0	0.0653798	2.74164	0.810241	0.20524	0.446985	0.183249	0	0	0.77467	0.682209	3.87727	0	1.11733	0	0.257053	0	0	0	0	0	2.33864	0	0.572935	0	0	0.278712	0.173555	0.33226	0	0.322924	0	0.489674	0	0	0	0.841119	0	0	1.15708
PG(38:06)	795.517	0.268293	0	0	0.289507	0.530866	1.24858	0.217021	0.0253828	0	0	0.409425	0.899655	3.55225	0.310425	0.0451421	0	0	0	0	0	0.579014	0.0594306	0	0	2.68243	1.00925	0.147083	0	0.000840978	0.878758	0	0	0	10.7098	0	0	0	0.527385	0	0	0.0688154	0	0.692994	0	0.587836	0	0	0.603544
TG(46:00)_[M+NH4]1+	796.739	0.158537	0.685436	3.66334	0.925965	1.30749	1.06129	0.645914	0.408722	0.969353	0.0253366	1.30951	1.3764	1.33666	0.926327	0.492415	1.37087	0	3.64543	3.68126	1.85193	0	0.55898	0.869665	0.98166	1.11041	0	1.6883	0.900636	0.878281	4.77946	0	0.875178	0	1.97746	3.59319	2.55788	0	0	0.547932	0.231915	2.05421	0	0	0	2.01427	0	1.51283	0
PC-O(38:03)	798.638	0.268293	0	0	0	2.72643	0.458148	0.784763	0.485697	0	0	0	6.56986	0.895946	1.90139	1.06015	0	0	0	0	0	0	1.52353	20.1616	0	1.50777	0	0	1.00093	0	0.344012	0	0.249002	0	0	0.420157	0.338069	0.312468	0	2.80364	0	5.78023	0	0	0.981284	0	0	0.301347	0
TG(47:06)_[M+NH4]1+	798.661	0.292683	1.20152	0	0	0.378342	0.151682	0.239898	0.0382714	0.0777144	0	0	0.673024	0.30987	0.476997	0.0719103	1.14657	1.25647	0	0	0	0	0	0.319578	0	2.04275	0	0	0.305333	0	0.737413	0.829919	0	0	0	0	0	0.535215	0	0	0	0.0573824	0	0	1.45526	0	0.387044	0.259394	0
TG(47:05)_[M+NH4]1+	800.676	0.158537	1.26568	0	0.0697997	1.23157	0.498573	0.581525	0.0867456	1.78994	0	0.0987116	1.19755	0.590711	0.85263	0.120236	2.53136	0	0	0	0.139599	0	1.01559	0.592185	1.88222	0	1.61834	0.35374	1.90239	0	3.71962	0	0	1.26947	1.52243	0.266662	0.21114	0.95698	0	0.26048	0.12815	0.252448	0	0	2.59695	0.295258	0.867997	1.09292	0
TG(46:00)_[M+Na]1+ & SM(41:01)	801.694	0.0365854	15.5927	0.456025	0.445295	8.38686	5.42947	5.12956	0.501976	22.0514	0.0289181	0.629743	6.42258	7.11809	7.34226	0.431589	31.1854	0	0.435576	0.476473	0.89059	0	3.81829	3.34274	9.54804	11.442	13.3152	2.84316	9.26193	0.855186	21.0552	5.18261	3.16086	2.669	22.8511	0.508915	1.45857	9.44722	0	3.58691	0.816183	0.17961	5.34749	1.13967	23.8701	2.97505	6.09833	4.48142	1.25813
PG(37:06)_[M+Na]1+	803.483	0.329268	0.575243	0	0	0.148602	0.0984603	0.334393	0.00496423	0.813516	0	0	0.22549	0.223753	0.573839	0.014041	0	1.15049	0	0	0	0	0	0	0	0	0.514492	0	0.378267	0.444657	0	0.661189	0	0	0	0	0	0.224954	0	0	0.115549	0	0.96133	0	1.61271	0	0.31995	0	0
TG(47:06)_[M+Na]1+ & PG-P(39:01)	803.616	0.304878	0	0	0	0.3711	1.1562	0.0648874	0.0433256	0	0	0	0.548137	3.29204	0.167418	0.0871718	0	0	0	0	0	0	0	0.323531	0.257306	1.26786	0	0.132053	0	0	1.35915	0	0	0	9.93043	0.189043	0	0.286294	0	0	0	0.0779793	0	0	0	0.506007	0	0	0
PC(38:07)	804.554	0.121951	0	0	0.36517	2.13945	4.94662	3.84192	1.52569	0	0	0.516429	2.62314	7.60507	8.91455	2.28145	0	0	0	0	0	0.730341	7.59618	0.657901	0.314416	1.20648	0.497361	0.478997	0.248684	5.11281	3.1422	0	14.9078	0	0	0.229022	1.67837	7.76787	0	19.9366	0	27.5411	1.87596	0.509481	0.592814	2.14672	0.375831	0.649055	0.886332
TG(47:03)_[M+NH4]1+	804.708	0.414634	0	0	0	0.0651669	0.131677	0.204323	0	0	0	0	0.146583	0.395031	0.612968	0	0	0	0	0	0	0	0.155193	0	0.431309	0	0	0	0	0	0	0	0	0	0	0	0	0	1.18509	0	0	0	1.8389	0	0	0	0	0	0
PI(32:03)	805.486	0.231707	0.156968	0	0	0.712657	0.320579	0.255917	0.113828	0.221986	0	0	1.14121	0.559936	0.39528	0.184704	0.313935	0	0	0	0	0	0	0	0	0	1.02768	0	1.04837	3.47775	0.860116	0.00174173	0	0.222184	0.437813	0	0.320764	0	1.75106	0.151643	0.602494	0	0.97634	0	0	0	0	0.00111517	0.723304
PG(37:05)_[M+Na]1+	805.499	0.353659	0.531097	0	0	0.180953	0.0903257	0.135694	0.0296886	0.751084	0	0	0.34324	0.219906	0.407081	0.0610958	1.06219	0	0	0	0	0	0.125388	0	0	0	0.965717	0	0	0	0.537472	0	0	0	0	0	0	0	0.661288	0.151643	0	0	1.22124	0	0	0	0	0	0
TG(47:05)_[M+Na]1+ & PG-O(39:01)	805.632	0.341463	0	0	0	0.139949	0.172673	0.201313	0.00570847	0	0	0	0.321866	0.399386	0.3882	0.0154056	0	0	0	0	0	0	0	0.304321	0	0.955219	0	0	0	0	0	0	0	0	0.366616	0	0	0	1.18744	0	0	0	0	0	1.16717	0.333807	0.310835	0	0
PC(38:06)	806.57	0.0487805	5.5313	0	0.329424	71.1915	116.73	97.5381	32.0747	7.82244	0	0.465875	54.1809	92.4204	90.2644	23.4929	11.0626	0	0	0	0	0.658847	121.972	32.4738	54.2568	17.2346	45.7529	31.272	43.9827	117.163	176.616	8.90278	207.391	21.2321	91.4335	43.405	168.192	167.814	65.7918	276.408	25.5163	311.647	78.5287	120.655	24.3957	131.221	38.2544	41.1712	106.453
PE-O(42:06) & PC-O(39:06) & PC-P(39:05)	806.606	0.0853659	0.23994	0	0.292222	1.75337	12.0434	1.4821	0.606628	0.339327	0	0.413264	1.84564	29.7878	2.9597	1.02047	0.47988	0	0	0	0	0.584444	4.9633	0.259636	1.2137	0.596986	0	0.932008	4.78749	1.41899	1.60824	0.885106	2.20433	0	91.1817	0.272947	0.390535	4.17244	1.22122	8.06217	0.143325	9.32265	0.962252	0	1.0219	0.402342	0.32418	0.621297	0.540981
TG_oxid(46:03)	806.687	0.353659	0	0	0	0.151388	0.168068	0.243541	0.00790335	0	0	0	0.386487	0.299667	0.459591	0.0223541	0	0	0	0	0	0	0.194908	0	0	1.16759	0	0	0	0	0	0	0.45297	0	0	0	0	0	0.850772	0.208872	0	0	1.1774	0	0.908955	0	0	0.105514	0
TG(47:02)_[M+NH4]1+	806.723	0.341463	0	0	0	0.183708	0.276988	0.395581	0.00609197	0	0	0	0.311269	0.55525	0.757445	0.0172307	0	0	0	0	0	0	0.000137392	0.290656	0	0	0.863015	0	0	0.499568	0	1.40404	0	0	0	0	0	0	1.08885	0	0	0.183562	0	0	2.05132	1.32534	0	0	0
PC(38:05) & PE(41:05)	808.586	0.0609756	0	0	0.260797	28.0697	46.8495	37.8858	10.4225	0	0	0.368822	25.5821	47.0035	42.1387	8.61968	0	0	0	0	0	0.521594	53.4857	7.17673	16.343	2.80799	7.25022	17.0017	19.3319	58.5319	70.6978	2.5891	86.9851	5.40406	1.68784	17.2542	70.2796	84.0899	23.0292	130.326	7.56616	141.118	17.6091	52.5395	20.841	52.2369	13.101	10.9079	25.0521
TG(47:01)_[M+NH4]1+	808.739	0.353659	0	0.00948087	0	0.315033	0	0.102239	0.0174865	0	0.000821864	0	0.497558	0	0.16174	0.0385129	0	0	0.010062	0.00889972	0	0	0.249685	0	0	1.05417	0	0.252182	0	0	1.27927	0	0	0	0	0	0	0	0	0	0.247165	0.247586	0	0	0	0.425401	0	0	0
PE-O(42:04) & PC-P(39:03)	810.637	0.280488	0	0	0	0.289346	0.248726	0.217588	0.112854	0	0	0	0.553936	0.337715	0.512721	0.219101	0	0	0	0	0	0	1.7152	0	0.252483	0	0	0.323907	0.312525	0	0	0	0.253471	0	0	0.857659	0	0	0.433601	0.693799	0.133151	1.56313	0	0	0	0.00111833	0	0	0.260891
TG(47:00)_[M+NH4]1+	810.755	0.207317	0	0.266933	0.704556	0.472366	0.570304	0.451256	0.132543	0	0.0441114	0.996392	0.781352	0.817121	0.558067	0.130326	0	0	0.298124	0.235741	1.40911	0	0.269115	0.251928	0.857628	0	0.462952	0	0	0	2.40967	0	0.96436	0	2.52231	0.546327	0.741538	0	0	0.358194	0.165788	0.520333	0	0	0	1.31815	0	1.32241	0.734626
PG-O(40:05)	811.585	0.170732	0.431654	0	0	0.499882	2.76664	2.59726	0.305556	0.610451	0	0	0.647797	4.84001	5.60376	0.526518	0	0.863307	0	0	0	0	1.7399	0.163124	0.29836	0	0	0.226093	0.670629	1.40083	0	0	1.31845	0.356197	0	0.519417	2.03395	4.92486	0.73953	15.0074	0.146182	17.3646	0.837007	2.6022	0	1.60172	0	0.392858	0.43078
TG_oxid(47:07)	812.64	0.292683	0	0	0.232365	0.145127	0.0728461	0.232002	0.0453157	0	0	0.328614	0.289638	0.218538	0.337518	0.0831879	0	0	0	0	0.464731	0	0.000567792	0	0.157482	0	0	0	0	0.276713	0.871382	0	0	0	0	0	0.655615	0	0	0	0.0752574	0.24768	0	0.530408	0	0.239703	0	0	0.994974
TG(48:06)_[M+NH4]1+	812.676	0.402439	0	0.00176445	0	0.0489811	0.0953955	0.0705582	0	0	0.00249531	0	0.100939	0.286186	0.211675	0	0	0	0	0.0035289	0	0	0	0.165934	0	0	0	0	0	0	0.274896	0	0	0	0	0	0	0	0.858559	0	0	0	0	0	0	0.635024	0	0	0
PE(42:09)	814.539	0.353659	0	0	0	0.0614285	0.117383	0.0272053	0.0245713	0	0	0	0.12694	0.201895	0.0816158	0.0634358	0	0	0	0	0	0	0	0.347303	0	0	0	0	0	0.205553	0	0	0	0	0.500943	0	0.42753	0	0	0.127975	0	0	0	0	0	0	0	0	0.244847
PC(38:02) & PE(41:02)	814.633	0.0731707	2.13302	0.0022368	0.756446	6.11565	7.64892	5.43628	1.33253	1.10236	0.00316331	0.559238	8.50613	11.6596	14.0054	3.00121	2.91251	1.35354	0.00447359	0	1.15189	0.361005	11.1032	26.1662	1.17182	1.34656	0.781339	0.985784	1.80374	9.79283	1.88932	0	17.7155	0.207147	1.4319	0.173776	2.38912	13.6742	0	33.2486	0	42.5836	0.952447	4.54704	0	0.32186	0	0.276088	0.245471
PG(39:02)	817.595	0.256098	0.460422	0	0.749651	1.43223	0.271281	0.647911	0.110853	0.651136	0	0.667701	4.09255	0.606089	0.831918	0.0859317	0.920845	0	0	0	0.277515	1.22179	0	12.3347	0	0	0	0	0	0	0.555398	1.77779	0	0	0	0	0	0.663739	0	0	0	0.118366	2.06436	0.637958	1.72954	0	0	0	1.28097
PC-O(40:07) & PC-P(40:06) & PC-P(40:06)	818.606	0.0609756	0.44847	0	0.410553	8.90466	24.0495	5.28787	1.61626	0.634232	0	0.264012	10.4485	52.4064	7.58051	1.85507	0.896939	0	0	0	0.223868	0.597237	6.8429	29.8984	1.71072	3.14645	0.436085	2.33648	7.89872	4.5296	23.3426	0.761951	11.5385	0	162.259	2.10654	4.88016	11.2127	0	23.6863	0.560602	24.7636	2.30345	2.08203	4.75963	1.02887	1.44879	3.63099	7.01288
TG(48:03)_[M+NH4]1+	818.723	0.353659	0	0.00695733	0.213024	0.129572	0	0.110246	0.118413	0	0.00983915	0.301261	0.211012	0	0.219774	0.161349	0	0	0	0.0139147	0	0.426048	0.199167	0	0	0	0	0.475867	0	0	0.49111	0	0	0	0	0	0	0	0	0	0.538214	0.454002	0	0	0	0	0	0	0
PC-P(40:05) & PC-O(40:06) & PC-O(40:06)	820.622	0.0731707	0.870432	0	0	3.2767	5.8362	4.13726	1.18223	1.18008	0	0	3.41162	7.22011	7.14394	1.66299	1.70487	0.0359926	0	0	0	0	11.1163	0.296206	0	1.90044	4.80085	0.815472	4.19541	2.51275	3.85287	1.56583	9.06135	0.00157848	2.73819	0.410842	8.3542	6.96294	0.793296	22.6376	0.566174	22.6767	1.84135	2.29813	0.864332	5.75738	1.63094	1.60035	0
PG(39:00)	821.627	0.182927	0.165606	0	0	0.776107	1.39167	1.95235	0.338511	0.234202	0	0	1.01718	3.20652	3.93141	0.674999	0.331212	0	0	0	0	0	3.14986	0.00064719	0	1.39095	0	0.42569	0.364209	0.543203	1.11039	0	0.584984	0.644913	0.00987541	0	0.807151	0.581818	0	9.89631	0.586015	12.3159	1.16243	0	0	1.14475	0	0.693275	1.6688
PS(37:03)_[M+Na]1+	822.526	0.353659	0.782456	0.00129996	0	0.05794	0.0307446	0.170283	0.072487	0.272013	0.00183842	0	0.119447	0.0922338	0.510849	0.132575	0.974798	0.590114	0.00259991	0	0	0	0	0	0	0	0.325517	0	0.195944	0	0	0	0	0	0	0	0.276702	0	0	0	0	0	1.53255	0	0	0	0	0	0
PE(42:05) & PC(39:05)	822.601	0.109756	1.77204	0	0	4.3877	7.3685	7.12135	4.53857	2.50604	0	0	5.39836	8.94966	11.1328	4.02247	3.54408	0	0	0	0	0	17.6821	1.42206	1.98247	0.999935	0	4.6577	1.69894	6.29988	4.7462	0	15.4541	0.609106	0	2.59118	11.6844	10.9254	0	25.0524	0.186074	36.1982	4.6072	3.21305	3.61408	7.38075	1.61376	1.47032	5.80875
TG(48:01)_[M+NH4]1+	822.755	0.146341	0.745159	1.19039	3.97842	1.51877	0.530088	0.979664	1.0234	1.05381	0.062129	4.69932	2.75733	0.496726	1.73276	1.01301	1.49032	0	1.23432	1.14646	7.30134	0.655495	2.18182	0.273199	1.11275	0	0	1.12049	0.371625	0	8.60907	0	0.856428	0.573116	0	0.802574	0.423827	0.62104	0	1.49381	0.278677	5.17508	0	0	0	0	1.41451	0	1.94871
PG(40:06)	823.548	0.280488	0.557657	0	0.227369	0.135237	0.0788718	0.086558	0.0285823	0.788646	0	0.321548	0.136342	0.121773	0.145183	0.048792	0	1.11531	0	0	0.454738	0	0.347718	0	0.218944	0	0.240861	0.168991	0.240622	0	0	0	0.293915	0	0	0.237382	0	0.178549	0	0	0	0	0	0	0	0	0.373877	0.118312	0.286833
SM(43:04)	823.669	0.402439	0	0.00145843	0	0.141436	0.025991	0.0474864	0.00812018	0	0.00206253	0	0.424309	0.0779731	0.142459	0.0229673	0	0	0.00291685	0	0	0	0	0	0	0	0	0	0	0	1.27293	0	0	0.233919	0	0	0	0	0	0	0	0.427378	0	0	0	0	0	0	0
TG(48:03)_[M+Na]1+	823.679	0.390244	0	0.00145843	0	0.19128	0.0374732	0.0474864	0.00812018	0	0.00206253	0	0.463097	0.11242	0.142459	0.0229673	0	0	0.00291685	0	0	0	0	0	0	0	0.330126	0	0	0	1.3914	0	0	0.337259	0	0	0	0	0	0	0	0.427378	0	0	0	0	0	0	0
TG(48:00)_[M+NH4]1+	824.77	0.134146	0.5262	10.4573	6.26009	1.69817	1.17749	0.60753	0.215198	0.744159	1.05742	8.8531	1.83452	1.14462	0.66343	0.173229	1.0524	0	9.70957	11.205	12.5202	0	0.252689	5.58076	1.3475	1.03092	0	1.36087	1.69223	0.277178	3.7414	0	3.67908	1.71592	1.87078	0.645952	1.20095	0.837429	0	0.647335	0.41775	1.39203	0	0	0	0.811428	0	1.52531	1.32125
SM(43:03)	825.684	0.292683	0	0.00123193	0	0.0510948	0.133513	0.410017	0.611709	0	0.00174221	0	0.104043	0.273458	0.728229	0.472227	0	0	0	0.00246386	0	0	0.183214	0	0.276639	0	0	0	0	0	0	0.807071	0.318656	0	0	0	0	0	0	0.0758877	0	1.88111	1.44335	0	0	0.365694	0	0	0
TG(49:06)	826.692	0.365854	0.389748	0	0	0.147827	0	0.223158	0.114455	0.551187	0	0	0.297264	0	0.502123	0.0988237	0.779496	0	0	0	0	0	0	0	0	0.568887	0	0	0	0	0.761558	0	0	0	0	0	0	0	0	0	0	0.530751	0	0	1.47767	0	0	0	0
TG(48:01)_[M+Na]1+ & SM(43:02)	827.71	0.304878	0	0.00171828	0	0.0287939	0.14291	0.426408	0.0698776	0	0.00243001	0	0.0863818	0.2299	0.900316	0.0788951	0	0	0.00343656	0	0	0	0	0	0	0	0	0	0.259146	0	0	0	0	0	0.618719	0	0.356834	0.310639	0	0	0	0.193863	2.77463	0	0	0.375118	0.49406	0	0
PC(40:09) & PE(43:09) & PI(32:00)_[M+NH4]1+	828.554	0.268293	0	0	0.11361	0.198379	0.462379	0.382655	0.109915	0	0	0.160669	0.249849	0.748754	0.974497	0.165159	0	0	0	0	0.22722	0	0.500453	0.216904	0.211906	0	0	0.159111	0	0.697038	0	0	0.296008	0	0.433535	0	1.3661	0	0	2.06577	0	2.94358	0	0	0.500312	0	0	0	0
PS-O(40:03) & PG-O(40:05)_[M+NH4]1+ & PS-O(38:00)_[M+Na]1+	828.611	0.195122	0.341187	0	0	1.89919	0.467311	1.62529	2.19361	0.482512	0	0	2.67281	0.520434	2.10964	1.91979	0.682375	0	0	0	0	0	1.37914	0	2.15056	0.915146	0	4.50223	7.86776	0.277846	0	0	0.846895	0	0.820359	0.230559	0	1.04119	0	1.2668	0	4.26165	0	0	5.78517	0	2.22853	1.08621	1.26606
PE(42:02) & PC(39:02)	828.648	0.304878	0	0	0	0.163567	0.403772	0.586742	0.0357316	0	0	0	0.406185	0.553929	1.39305	0.050544	0	0	0	0	0	0	0.247617	1.22449	0	0	0	0	0	0	0	0	0.900154	0	1.54081	0.144477	0	0.235237	0	0.813277	0	4.24954	0	0.643785	0	0.387345	0	0	0
TG_oxid(48:06)	828.671	0.329268	0	0	0	2.35192	0.238458	0.228191	0.0138988	0	0	0	6.87656	0.373271	0.476098	0.0270795	0	0	0	0	0	0	0.161879	20.687	0	0	0	0	0	0.318399	0	0	0.480388	0	0.374343	0.186537	0	0	0	1.10486	0	1.32107	0	0.732649	0	0	0	0	0
TG(49:05)_[M+NH4]1+	828.708	0.317073	0	0	0	0.0743586	0.0315597	0.104724	0.104441	0	0	0	0.0971217	0.0946791	0.196591	0.0984929	0	0	0	0	0	0	0.0944146	0	0.255754	0	0	0	0.159123	0	0.159936	0	0.284037	0	0	0	0	0	0	0	0.0621874	0.531077	0	0	0	0	0.349255	0	0
SM(43:01)	829.716	0.353659	0	0.11784	0	0.130687	0.0692617	0.0106932	0.0335563	0	0.071954	0	0.39206	0.139863	0.0320796	0.0437086	0	0	0.16872	0.0669613	0	0	0	0	0	0	0	0	0	0	1.17618	0	0	0.259806	0	0	0.363549	0	0	0	0	0.0962387	0	0	0	0	0	0	0
TG(48:00)_[M+Na]1+	829.726	0.341463	0	0.11784	0.0954731	0.151305	0.0493665	0.00733114	0.0166507	0	0.071954	0.135019	0.389198	0.1481	0.0219934	0.0287425	0	0	0.16872	0.0669613	0.190946	0	0	0.185565	0	0	0	0	0	0	1.17618	0	0	0	0	0	0.444299	0	0	0	0	0.0659803	0	0	0	0	0	0	0
PC(40:08) & PE(43:08)	830.57	0.317073	0	0	0	0.111407	0.452981	0.744091	0.0815847	0	0	0	0.246442	0.858608	2.04786	0.140093	0	0	0	0	0	0	0.283492	0	0	0	0	0	0	0	0.71917	0	0.18064	0	0	0	0.67304	0.595591	0	2.62756	0.179861	6.19665	0	0	0.000787785	0.319524	0	0	0
TG(49:04)_[M+NH4]1+	830.723	0.341463	0	0.0215132	0	0.0578638	0.0182288	0.0786609	0.1215	0	0.0173961	0	0.122751	0.0546864	0.165081	0.131884	0	0	0.0338141	0.00921229	0	0	0.173571	0	0	0	0.347203	0	0	0	0	0	0	0	0	0	0	0	0	0.164059	0	0.246489	0	0	0	0	0.461459	0	0
PC(40:07) & PE(43:07)	832.586	0.0365854	10.4049	0	1.97812	6.18041	10.2729	8.91698	2.55876	12.4451	0	2.79748	5.18553	11.8626	17.0252	3.51426	19.205	1.60492	0	0	0	3.95623	13.7792	0.827575	3.1762	6.91047	3.52979	1.16318	2.16853	13.1146	10.954	3.70142	21.0888	0.393248	1.28974	1.06346	8.63759	18.0805	3.56035	34.6408	0.407723	53.3655	10.8912	5.18566	2.19226	5.81463	0.441432	0.664744	1.2896
PG(40:01)	833.627	0.304878	0.53274	0	0	0.248851	1.98178	0.149638	0.0365041	0.753408	0	0	0.376693	5.84748	0.316583	0.0464395	1.06548	0	0	0	0	0	0	0.9389	0	0	0	0.133309	0.347342	0	0.820104	0	0	0	17.5734	0	0	0	0	0.262683	0	0.0965247	0.951054	0	0	0.299167	0	0	0
PC-P(41:05)	834.638	0.317073	0	0	0.225477	13.4405	0.0152911	0.254935	0.0158651	0	0	0.318873	39.9902	0.0458733	0.470652	0.0448732	0	0	0	0	0.450954	0	0	120.08	0	0	0	0.127546	0	0.281335	0.47509	0	0	0	0	0	0	0	0	0.13762	0.184017	0.216742	1.43837	0	0	0.455284	0	0	0
TG(49:02)_[M+NH4]1+	834.755	0.292683	1.17143	0.00161898	0.127144	0.301589	0.0662139	0.0442719	0.0689785	0.0816757	0.00228959	0.179808	0.71765	0.133677	0.132816	0.0603074	1.22918	1.11368	0.00323797	0	0.254287	0	0	0	0	0	0.342176	0	0.184012	0	2.18811	0	0.347211	0	0	0.248713	0	0	0	0	0	0.398447	0	0	0	0	0	0	0
PG(40:00)	835.642	0.329268	0	0	0.257046	0.232689	0.194303	0.193412	0.0119564	0	0	0.363518	0.402361	0.364267	0.474006	0.0338178	0	0	0	0	0	0.514092	0	0.847656	0	1.00208	0	0	0.244463	0	0	0	0	0.35817	0	0	0	0.304001	1.08656	0	0	0	0	0	1.42672	0	0	0.313986	0
SM(44:05)	835.669	0.365854	0	0	0	0.0819203	0.143439	0.184534	0.0360555	0	0	0	0.159175	0.430316	0.500113	0.0757496	0	0	0	0	0	0	0	0.230679	0	0	0	0.0513664	0.455237	0	0	0	0	0	1.29095	0	0	0	0	0	0	0	0	0	1.51167	0	0	0.149142	0
PE(44:12)	836.523	0.402439	0	0	0	0.131199	0.126911	0.113238	0.0219654	0	0	0	0.393598	0.31421	0.339713	0.0407478	0	0	0	0	0	0	0	0	0	1.18079	0	0	0	0	0	0.946913	0	0.195284	0	0	0	0	0	0	0	0	0	0	0	0	0	0	1.01914
PS(40:06) & PG(40:08)_[M+NH4]1+ & PS(38:03)_[M+Na]1+	836.544	0.402439	0	0	0.113775	0.142411	0.144694	0	0.0309955	0	0	0.160902	0.427233	0.217397	0	0.0577473	0	0	0	0	0.22755	0	0	0	0	1.2817	0	0	0	0	0	0.432106	0	0.410248	0.459888	0	0	0	0	0	0	0	0	0	0	0	0	0	0
PC(40:05) & PE(43:05)	836.617	0.134146	0	0	0.419185	4.57986	7.54544	5.85187	3.40299	0	0	0.592818	4.01791	9.59102	8.8882	3.8854	0	0	0	0	0	0.838371	13.3302	7.2588	1.22601	0	3.17953	3.21895	2.27333	4.1803	6.5517	0	13.5807	1.02402	0	0.786685	10.1557	15.6221	0	26.7397	0	28.8687	2.2335	5.44083	0.837536	6.77265	2.46909	2.22518	3.81933
TG(49:01)_[M+NH4]1+	836.77	0.280488	0	0.0674651	0.455006	0.113549	0.158788	0.0912693	0.0678691	0	0.00921781	0.0372331	0.225948	0.260951	0.18303	0.0969416	0	0	0.0609471	0.0739831	0.481334	0.428679	0.129741	0.211984	0	0	0	0	0	0	0.680213	0	0.572388	0.232026	0	0	0	0.624676	0	0	0	0.463637	0	0	0	0	0	0.357787	0
TG_oxid(48:01)	838.749	0.097561	0.634651	0.0137796	0.132152	2.52292	4.80033	2.40525	0.208797	0.897533	0.0159783	0.186892	4.89029	8.87467	3.24536	0.240867	0	1.2693	0.0250779	0.00248121	0.264305	0	1.26823	0.258249	0.64902	0	1.51645	0.954456	15.3631	2.69677	0	1.70573	2.59773	28.1074	0.593913	1.39059	2.62046	0.325901	5.31282	0.548518	7.20474	0.636495	0	2.74882	0.648779	0.540915	0	1.25548	8.61201
TG(49:00)_[M+NH4]1+	838.786	0.243902	0	0.30542	0	1.90188	3.42108	0.996663	0.042904	0	0.00202299	0	5.05533	9.27924	2.35715	0.0665298	0	0	0.30399	0.306851	0	0	0	0.286245	0	0	0.559212	0.161298	15.3631	0.746992	0	0	0.260652	28.1074	1.99663	0.229003	0	0	0	0.196112	7.20474	0.319733	0	0	1.13149	0.31401	0	0	0
PC(40:02) & PE(43:02)	842.664	0.292683	1.12252	0	0.116628	1.62636	0.876333	1.24485	0.0793222	0.855758	0	0.164937	4.54162	2.04289	3.35601	0.164419	0.517412	1.72764	0	0	0.233256	0	0.563252	13.725	0	0	0	0	0	0.348921	0	0	1.40799	0	0	0	0	0.296054	0	6.18295	0	10.1454	0	1.05827	0	0	0	0	0
PS(40:02) & PG(40:04)_[M+NH4]1+	844.606	0.268293	1.03124	0	0.0432205	0.465057	0.0580228	0.122383	0.0436151	1.45839	0	0.061123	0.768215	0.109316	0.204629	0.0530467	2.06248	0	0	0	0	0.086441	0	0	0	1.83879	0	0.301751	0.279323	0	1.76565	0	0	0.00272112	0	0	0	0.192398	0.0305341	0.296552	0	0.231916	0	0	0	0	0.572526	0.297002	0
PI(35:04) & PI(33:01)_[M+Na]1+	845.518	0.329268	1.51088	0	0	0.384738	0.175048	0.209683	0.025781	2.13671	0	0	0.697923	0.421781	0.411862	0.0554619	0	3.02177	0	0	0	0	0	0	0.258753	2.13727	0	0	0.645721	0.420902	0	0	0	0.309192	0	0	0	0	1.26624	0	0	0.106881	0	0.610264	1.17	0	0	0	0
PG(40:06)_[M+Na]1+ & PG(42:09)	845.533	0.329268	0.556342	0	0	0.432483	0.304451	0.0564693	0.0175523	0.786786	0	0	0.687737	0.459496	0.169408	0.034198	0	1.11268	0	0	0	0	0	0	0.672627	2.08045	0	0	0.706698	0.432578	0	0.847523	0	0.365656	0	0	0	0	1.26624	0.260638	0	0	0	0	0.508223	0	0	0	0
TG(50:03)_[M+NH4]1+	846.755	0.256098	0	0.0280458	0	0.237927	0.493093	1.11386	0.945708	0	7.18919e-05	0	0.475475	0.954104	2.09526	0.622054	0	0	0.0279949	0.0280966	0	0	0.957947	0	0	0	0	1.1834	0	0	0	0	2.94209	0	0	0.290724	0	0.555933	0	0.649094	0	6.31489	0	0	0	1.20882	0	0.296466	2.20455
PG(41:01)	847.642	0.365854	0	0	0	0.300895	1.74227	0.206507	0.00664608	0	0	0	0.694064	5.17163	0.437436	0.018798	0	0	0	0	0	0	0.133733	0	0	0	0	0	0	0.46948	2.10484	0	0	0	15.5327	0	0	0	0	0.147731	0	0.623102	0	0	1.23546	0	0	0	0
SM(45:06)	847.669	0.353659	0	0	0	0.139289	1.72585	0.235372	0.0161579	0	0	0	0.303351	5.17756	0.428932	0.0356456	0	0	0	0	0	0	0	0.273219	0	0	0	0	0	0.0685493	0.911835	0	0	0	15.5327	0	0	0	0	0	0	0.143869	0	0.971698	1.00278	0	0	0	0
TG(50:05)_[M+Na]1+ & PG-O(42:01)	847.679	0.390244	0	0	0	0.0303577	0.00280156	0.105493	0.0126104	0	0	0	0.091073	0.00840468	0.266804	0.0356677	0	0	0	0	0	0	0	0.273219	0	0	0	0	0	0	0	0	0	0	0.025214	0	0	0	0	0	0	0.143869	0	0.805565	0	0	0	0	0
TG(50:02)_[M+NH4]1+	848.77	0.170732	0.413312	0.822687	1.10725	0.577802	0.608076	1.30742	1.35725	0.584511	0.0473399	1.56589	0.648743	0.781316	2.54986	0.978593	0.826624	0	0.856162	0.789213	2.2145	0	1.04279	0.265976	1.84116	0	0	0.515212	0	0.331687	1.2034	0	2.41491	0	0	0.900701	0.826458	0.658639	0	0.671972	0	7.78982	0	0	0	0.348593	1.73356	0	1.89478
SM(45:05)	849.684	0.280488	0	0.0056223	0.188068	0.297716	0.0249443	0.128261	0.158327	0	0.00795113	0.265968	0.473155	0.0746206	0.295353	0.142147	0	0	0.0112446	0	0	0.376135	0	0	0	1.24572	0.34256	0.142945	0	0	0.948212	0	0.223932	0	0	0	0	0	0	0.000566976	0	0.27745	0	0	0.876896	0	0	0	0
PS-O(40:03)_[M+Na]1+ & PS-O(42:06)	850.593	0.329268	0	0	0	0.257919	5.43561	0.0720493	0.02443	0	0	0	0.478467	15.8137	0.189641	0.0339442	0	0	0	0	0	0	0	0.40655	0	0	0	0.155772	0.290558	0	1.46839	0	0	0	47.5981	0	0	0.518778	0.8036	0	0	0.0750329	0	0	0	0	0	0	0.573411
TG(50:01)_[M+NH4]1+	850.786	0.158537	0	11.5696	5.70182	1.1584	0.744239	1.24726	1.18441	0	0.548223	8.0636	1.09084	1.02147	2.26116	0.819748	0	0	11.1819	11.9572	11.4036	0	1.46167	0.597396	2.40207	0.845127	0	1.79709	0	0.269923	3.05229	0	2.3955	0	0.602246	2.28873	0	0	0	1.41167	0.0623403	6.81343	0	0	0	0.393776	0.888612	0.344359	2.72279
TG(50:00)_[M+NH4]1+	852.802	0.317073	0	21.8789	0.285414	0.254406	0.10039	0.119152	0.0249431	0	2.42923	0.403637	0.718473	0.243694	0.181247	0.0380643	0	0	20.1611	23.5966	0.570829	0	0	2.16729	0	0	0	0.122359	0	0	0	0	0	0	0.732496	0	0	0	0	0.171017	0	0.309142	0	0	0	0	0.424924	0.338305	0
TG(51:06)_[M+NH4]1+	854.723	0.268293	0	0.00320981	0	0.170487	0.278584	0.200384	0.51448	0	0.000463488	0	0.225456	0.40985	0.411832	0.430105	0	0	0.00353754	0.00288207	0	0	0.484981	0	0	0	0	0.163812	0	0.358949	0.526642	0.880764	0.394028	0	0	0	0	0	1.03564	0.19682	0	1.11621	0	0	0	0.687248	0	0	0
TG(50:01)_[M+Na]1+	855.741	0.341463	0	0.214755	0	0.139623	0	0.112226	0.24122	0	0.0939586	0	0.247955	0	0.336677	0.318599	0	0	0.281194	0.148316	0	0	0.349142	0	0	0.712245	0	0.195221	0	0	0	0	0	0	0	0	0	0	0	0	0	1.01003	0	0	0	0	0	0	0
PS(41:03) & PG(41:05)_[M+NH4]1+	856.606	0.304878	0	0	0.14821	0.0575107	0.313669	0.000200524	0.00873169	0	0	0.2096	0.132492	0.450169	0.000601571	0.0246969	0	0	0	0	0.296419	0	0	0.00176595	0	0	0.394217	0.121614	0	0	0	0.368011	0	0.366708	0	0.182228	0.406397	0	1.42583	0.0738517	0	0.00180471	0	0	0	0	0	0	0
TG(51:05)_[M+NH4]1+	856.739	0.0853659	0	0.0564954	0.1958	2.07857	2.10566	4.08174	5.66301	0	0.0341885	0.276903	3.07728	3.94807	5.81295	3.46133	0	0	0.0806703	0.0323204	0	0.3916	9.68724	0.788793	0.718418	0	1.1624	3.67464	0	0.554602	2.12105	0	12.4659	0.487967	0.501638	0.363081	0.92444	0.828139	0.874221	2.50559	0.306823	17.3449	1.16388	1.08798	0	7.15151	1.43976	0.272192	7.96862
TG(50:00)_[M+Na]1+ & SM(45:01)	857.747	0.231707	0	0.299518	0	0.789893	0.600358	1.59685	2.86886	0	0.115673	0	1.58656	1.44333	3.06947	1.84594	0	0	0.381311	0.217725	0	0	4.92601	0.228854	0	0	0.431404	0.972618	0.550155	0	0	0	4.38649	0	0	0	0	0.233262	0	0.783474	0	9.49714	0	0	0	1.62794	1.30201	0	1.94452
TG(51:04)_[M+NH4]1+	858.755	0.256098	0	0.146952	0	0.0453406	0.134814	0.51083	0.317329	0	0.0711289	0	0.09485	0.191005	0.746719	0.292641	0	0	0.197248	0.0966563	0	0	0.264097	0	0	0	0	0.143969	0	0	0	0	0.154663	0	0	0.360219	0	0.519288	0	0.179153	0	1.99213	1.27764	1.06814	0	0.259561	0	0	0
PI(36:04) & PI(34:01)_[M+Na]1+ & PG(41:06)_[M+Na]1+	859.531	0.329268	1.00209	0	0.283348	0.184587	0.0495625	0.0327987	0.0229442	1.41717	0	0.400715	0.379095	0.107596	0.0651445	0.0351761	2.00418	0	0	0	0.566696	0	0	0.241771	0	0	1.15157	0.267941	0	0	0	0	0	0.310318	0	0	0	0.135745	0	0	0.15326	0	0	0	0	0.141928	0	0	0
PC(42:07)	860.616	0.182927	0	0	0	6.03906	10.7447	7.02223	2.1853	0	0	0	6.85907	14.0801	13.0168	2.91681	0	0	0	0	0	0	19.4011	0	3.63561	0	0.532947	2.53209	4.32241	13.2574	10.6699	0	21.8741	0	0	1.06114	12.8904	22.4918	0	38.3847	0.573829	39.7388	0	8.11564	0	12.2164	2.1212	0.434155	0
PC-P(43:06)	860.653	0.268293	9.25553	0.00126126	0.1347	1.84007	4.33094	0.023108	0.0254019	13.0893	0.00178369	0.190494	3.69127	12.581	0.0693239	0.0502267	18.5111	0	0	0.00252252	0.269399	0	0.0754515	11.4409	0.188939	1.38234	0.457499	0	0.539527	0	2.47598	0	0	0	37.873	0	0	0.762817	0	0.342641	0	0.207972	0	0	0	0	0	0	0
PS-O(42:01) & PG-P(42:02)_[M+NH4]1+	860.674	0.292683	9.25553	0.00126564	0.131898	1.73593	4.31025	0.0254781	0.0241434	13.0893	0.00178989	0.186532	3.70448	12.5879	0.0764342	0.0515876	18.5111	0	0	0.00253128	0.263796	0	0	11.4409	0	1.28584	0.401936	0	0.510237	0	1.98449	0	0	0	37.873	0	0	0.628403	0	0.290852	0	0.229303	0	0	0	0	0	0	0
PE(44:00) & PC(41:00)	860.711	0.45122	0	0	0	0.0174952	0	0.0733561	0	0	0	0	0.0524857	0	0.220068	0	0	0	0	0	0	0	0	0	0	0	0	0	0	0.157457	0	0	0	0	0	0	0	0	0	0	0	0	0	0.660205	0	0	0	0	0
PI(36:02)	863.564	0.378049	0	0	0	0.0997022	0.135179	0.0340249	0.0156059	0	0	0	0.166568	0.405536	0.102075	0.0441401	0	0	0	0	0	0	0	0	0	0.34259	0	0	0	0.1356	0.41913	0	0	0	0	0	0	0	1.21661	0	0	0	0	0.306224	0	0	0	0	0
PG(41:04)_[M+Na]1+	863.577	0.414634	0	0	0	0.102056	0.107041	0	0.0137801	0	0	0	0.241325	0.321122	0	0.038976	0	0	0	0	0	0	0	0.196747	0	0	0.721756	0	0	0	0	0	0	0	0	0	0	0	0.963366	0	0	0	0	0	0	0	0	0	0
PG-O(42:04)_[M+Na]1+	863.614	0.292683	0	0	0	0.0556373	0.304661	0.127124	0.0646794	0	0	0	0.0931424	0.605426	0.309221	0.162515	0	0	0	0	0	0	0.214904	0	0.00037082	0	0	0.070013	0.21489	0.000558307	0	0	0.19356	0	0	0.0948258	0	0.63044	0	1.82312	0	0.929748	0	0	0	0	0	0	0.214366
PC-P(43:04) & PC-O(43:05)	864.685	0.146341	6.53507	0	0.713081	1.3147	11.8781	2.61714	0.724194	9.24198	0	1.00845	2.34165	30.2462	3.70195	0.789759	13.0701	0	0	0	0	1.42616	0.207986	0	0	7.22688	0.64459	0	0.753028	0.586226	2.41355	0	0.565346	1.17981	12.7161	0	0.358756	0.296017	91.7869	0	0.19455	0.702207	11.6441	0	4.5665	0	2.53916	2.2913	1.61639
TG(52:08)_[M+NH4]1+ & PG-O(42:01)_[M+NH4]1+	864.708	0.134146	1.16943	0	0.0032372	0.425697	10.7264	0.713914	0.909851	1.65382	0	0.0045781	0.41722	30.4114	0.921905	0.787467	2.33886	0	0	0	0	0.00647441	0.708339	0	0	1.11368	0.525033	0	0.258219	0.306705	0.919298	0	1.40479	0.000317843	2.70565	0	0.287598	0.352077	91.7869	0	0.17675	1.66561	2.72876	0	0.912016	0.428996	0.212911	0.26941	0.030762
TG_oxid(50:01)	866.781	0.45122	0	0.20933	0	0	0	0	0.0358612	0	0.141899	0	0	0	0	0.0839324	0	0	0.309667	0.108992	0	0	0	0	0	0	0	0	0	0	0	0	0	0	0	0	0	0	0	0	0	0	0	0	0	0	0	0	0
TG(51:00)_[M+NH4]1+	866.817	0.378049	0	1.15744	0	0.0756553	0.969629	0.0596554	0	0	0.0923092	0	0.150823	2.73179	0.178966	0	0	0	1.09217	1.22271	0	0	0	0	0	0	0	0	0	0.311441	0.369457	0	0	0	8.24185	0	0	0.484806	0	0	0	0	0	0	0	0	0	0	0.536899
TG(52:06)_[M+NH4]1+	868.739	0.0487805	0	0.735652	0	18.1227	19.5705	30.5317	24.2459	0	0.0263757	0	15.4041	20.8042	25.4497	13.5396	0	0	0.754302	0.717001	0	0	46.5014	10.0307	11.4872	1.04138	15.998	22.411	4.86023	11.471	39.3034	23.9155	69.5725	8.19395	0.748738	14.7343	5.18761	20.3918	6.3924	26.9977	9.35724	66.1865	2.10941	33.0109	1.22306	54.2142	45.8602	9.14606	53.678
PI(35:03)_[M+Na]1+ & PI(37:06)	869.515	0.341463	0	0	0	0.0304929	0.103392	0.147103	0.0161679	0	0	0	0.0607048	0.241696	0.326036	0.0310246	0	0	0	0	0	0	0	0	0.147001	0	0	0.127434	0	0	0	0	0	0	0	0	0	0.20972	0.720808	0	0.00205587	0	0.956287	0	0.0041346	0	0.36145	0	0
PG(44:10) & PI-O(36:02)_[M+Na]1+ & PI-O(38:05)	871.567	0.317073	0	0	9.44064	0.0255119	0.103007	0.218946	0.0281095	0	0	12.4725	0.0765358	0.184709	0.346503	0.0621889	0	0	0	0	18.26	0.62125	0	0.229607	0	0	0	0	0	0	0	0	0.510599	0	0	0.3107	0	0	0	0.105767	0	0.148476	0.389098	0	1.02619	0.406747	0	0	0
TG(52:04)_[M+NH4]1+	872.77	0.134146	0	0.0564169	0	1.10096	1.57802	2.45554	2.72691	0	0.00662404	0	1.33738	2.77118	4.05031	1.71116	0	0	0.051733	0.0611008	0	0	3.15287	0.657346	0.558222	0	0	3.16854	0	0.268932	2.10272	0.902867	8.7542	0	0.638603	1.03864	0	0.802722	0	2.06516	0.287536	13.0547	0	1.40371	1.13839	1.53693	1.98453	0.397281	2.29684
TG(52:06)_[M+Na]1+	873.694	0.378049	0	0	0.303271	0.803278	0	0.111929	0.183851	0	0	0.42889	2.31938	0	0.335786	0.224476	0	0	0	0	0	0.606542	0.244995	6.98451	0	0	0	0	0	0	0	0	0	0	0	0	0	0	0	0	0	0	0	0	0	1.00736	0	0	0
PC-P(44:06)	874.669	0.365854	0	0	0	0.226087	1.79855	0	0.0355274	0	0	0	0.456909	4.87048	0	0.0706358	0	0	0	0	0	0	0	0	0	0.8442	0	0	0	0	1.19058	1.26331	0	0	14.7396	0	0	0	0	0.184008	0	0	0	0	0	0	0	0	0
TG(53:10)_[M+NH4]1+	874.692	0.317073	0	0	0	0.295118	1.7215	0.0151061	0.0873319	0	0	0	0.488258	4.88611	0.0453182	0.0751603	0	0	0	0	0	0	0	0.227041	0	1.19336	0	0.142467	0	0	1.09319	0.626428	0	0	14.7396	0	0	0	0	0.127435	0	0.135955	0	0	0	0	0	0	0
TG(52:03)_[M+NH4]1+	874.786	0.231707	0.378723	0.360197	0	0.201879	0.296576	0.838979	0.726413	0.535596	0.0223183	0	0.311912	0.459728	1.51778	0.601155	0.757447	0	0.375978	0.344416	0	0	0.566761	0	0.770767	0	0	0.479382	0	0	0	0	0.890471	0	0	1.12127	0	0	0	0.657446	0.40343	4.74762	0	0	0	0.840849	0.515343	0	1.04357
TG(52:02)_[M+NH4]1+	876.802	0.121951	0	7.09469	2.49725	1.40355	1.4344	1.98345	2.02753	0	0.12443	3.53164	1.32328	1.64366	3.39444	1.45516	0	0	7.18268	7.00671	4.9945	0	1.90427	0.297204	1.77974	1.1653	0.372443	3.22085	0.301182	0	3.59092	0	3.62957	0	0	3.39861	0	0.36565	2.93195	2.58382	0.343401	10.7246	1.02414	0	0	1.34558	2.90283	0.649564	0.860869
TG(52:04)_[M+Na]1+	877.726	0.134146	0.258785	0.00372623	0.300937	0.124307	0.0864522	0.1728	0.311014	0.365977	0.00526968	0.138038	0.214527	0.15071	0.254489	0.301578	0.51757	0	0	0.00745245	0.203329	0.398545	0.000248117	0	0.510665	0.0892777	0.023582	0.00725432	0	0	0.487736	0.033921	0	0.00287538	0.450702	0	0	0	0.110165	0.180406	0.00287013	0.734161	0.250267	0	0.0651183	0	0.42141	0.0342482	0.0471262
PS-P(42:00)_[M+Na]1+	878.625	0.378049	0.823794	0	0	9.15541	0.0732538	0.0385839	0.018018	1.16502	0	0	26.7706	0.219761	0.115752	0.0509627	1.64759	0	0	0	0	0	0	80.5272	0	1.74709	0	0.124417	0	0	0	0	0	0	0	0	0	0	0	0.659284	0	0	0	0	0	0	0.347255	0	0
TG(52:01)_[M+NH4]1+	878.817	0.219512	0	2.74719	0.709526	0.50796	0.612844	0.662703	0.533884	0	0.0376482	1.00342	0.67138	1.02779	0.987882	0.564259	0	0	2.72057	2.77381	1.41905	0	1.62508	0	0.622057	0	0	0.847033	0	0	1.47747	0	1.0881	0	3.05594	1.11456	0	0.256998	0	0	0	2.27926	0	0	0	0.484139	0.823459	0	2.37746
TG(52:03)_[M+Na]1+	879.741	0.195122	0	0.0313407	0	0.251511	0.726836	1.13082	1.43136	0	0.0140373	0	0.318655	1.01614	2.22697	0.94334	0	0	0.0412666	0.0214148	0	0	0.558475	0.582151	0	0	0	0.785453	0	0.337522	0	0	2.66909	0	0	0.249968	0	0.298883	1.99042	1.33316	0.206594	6.99256	0	0.844294	0	0.736269	0.781353	0	0.616327
TG(52:00)_[M+NH4]1+	880.833	0.292683	0	85.1082	0.122479	0.328871	0.829708	0.0177016	0.00392884	0	8.04262	0.173212	0.487887	2.37313	0.0367047	0.0111124	0	0	79.4212	90.7952	0.244959	0	0	0.667034	0	1.29118	0	0.137514	0	0	0.864114	0	0	0	7.15529	0.193103	0	0	0	0.118984	0.100959	0.0583555	0	0	0	0	0	0	0
TG(53:06)_[M+NH4]1+	882.755	0.0853659	0.636338	0.0168431	0	2.62276	3.0081	4.71213	7.24536	0.899918	0.0143416	0	3.81219	4.43519	7.02425	4.55588	0	1.27268	0.0269842	0.00670202	0	0	12.2459	0.821432	1.58958	0	0.896495	3.31324	0.410881	0.804336	3.52294	1.40835	14.1058	0.407227	0	1.60714	1.49854	1.73384	0.928024	5.38403	0.990361	22.2277	0	2.45866	0	4.92724	4.36673	0.368891	7.06954
SM(47:01)	885.778	0.134146	0	0.66743	0	1.12494	1.92828	2.19224	4.10714	0	0.20726	0	1.76946	2.37198	4.37699	2.67856	0	0	0.813985	0.520874	0	0	5.07105	0.415723	0	0	0	3.11029	0.256369	0.608903	0.662088	0.98049	7.86048	0.304499	2.94379	0.76393	0.318728	0.861938	1.54647	1.77422	0.29496	13.5919	0	0	0	2.11052	1.49873	0	2.23405
PC(44:08)	886.632	0.353659	0	0	0	0.116579	0.492871	0.581796	0.0273317	0	0	0	0.23134	1.38218	1.40141	0.0773056	0	0	0	0	0	0	0.529187	0	0	0	0	0	0	0	0.520021	0	0.264548	0	0	0	0	0	0	4.17129	0	4.27313	0	0	0	0	0.349911	0	0.613127
PI(37:05)_[M+NH4]1+	888.56	0.402439	0	0.00264773	0.125636	0.147477	0.100109	0	0	0	0.0003505	0.177676	0.308899	0.300328	0	0	0	0	0.00289557	0.00239989	0.251272	0	0	0	0	0.861439	0	0	0	0.46585	0	0.900985	0	0	0	0	0	0	0	0	0	0	0	0	0	0	0	0	0
PE(46:00) & PC(43:00)	888.742	0.426829	0	0	0	0.0344169	0.040259	0	0.000423199	0	0	0	0.103251	0.120777	0	0.00119699	0	0	0	0	0	0	0	0	0	0	0.309752	0	0	0	0	0	0	0	0	0	0	0.362331	0	0	0	0	0	0	0	0	0	0	0
TG(54:09)_[M+NH4]1+	890.723	0.0365854	11.3953	0.00292292	4.03596	4.25445	27.3147	10.8503	6.44612	16.1154	0.000917601	5.70771	4.83549	61.286	12.5089	3.91075	22.7907	0	0.00357176	0.00227408	0	8.07192	9.02823	0.80697	0.43907	14.3715	0.413904	2.2131	6.78039	1.39493	2.84193	2.95533	11.9321	5.86732	31.8525	0.609527	0.696637	0.784456	188.559	2.5759	0.961112	16.9944	41.4862	0	6.2557	9.2192	6.16863	7.5478	9.01932
TG(53:02)_[M+NH4]1+	890.817	0.304878	0	0.0473015	0	0.0463179	0.0364078	0.318333	0.147093	0	0.00434798	0	0.1021	0.109223	0.565285	0.140647	0	0	0.044227	0.050376	0	0	0.119502	0	0	0	0	0.297359	0	0	0	0	0	0	0	0	0.32767	0	0	0	0	1.51267	0	1.04074	0	0.311583	0	0	0
TG(53:04)_[M+Na]1+	891.741	0.256098	0	0.00123492	0	0.70438	0.225842	1.42238	3.58798	0	0.00174645	0	1.35898	0.430831	3.79442	2.72958	0	0	0.00246985	0	0	0	4.20526	0	0.705989	0	0	0.256665	0	0.195115	0.976399	0	1.31759	0	0	0	0	0.223589	0.382043	0.109348	0	11.4728	0	0	0	1.32866	0	0	0
TG(54:08)_[M+NH4]1+	892.739	0.109756	0	0.00622496	0	1.63408	3.06432	4.14071	6.64652	0	0.000596428	0	3.0253	3.91288	6.48673	4.1022	0	0	0.0066467	0.00580322	0	0	9.13599	0.269972	0.537849	0	0.483152	3.59806	0.26605	0	0.41564	3.2573	12.2782	1.07797	0	1.16154	0	1.03317	5.72516	3.04557	0.489755	19.8928	0.959772	0	0.766366	7.81639	5.45763	0.307982	1.57572
PI(37:02)_[M+NH4]1+	894.607	0.304878	0	0	0	0.0324351	0.367697	0.50066	0.373144	0	0	0	0.0973054	0.548017	1.32453	0.361547	0	0	0	0	0	0	0.291916	0	0	0	0	0	0	0	0	0	0	0	1.52302	0	0	0.268633	0.953804	0.56381	0.161431	4.0199	0	0	0	0.324606	0	0	0
PS(42:02)_[M+Na]1+ & PS(44:05) & PG(44:07)_[M+NH4]1+	894.622	0.341463	0	0	0	4.83629e-06	2.10365	0.0246386	0.0154531	0	0	0	1.45089e-05	5.84357	0.0489828	0.0250747	0	0	0	0	0	0	4.35266e-05	0	0	0	0	0	0	0	0	0	0	0	17.6616	0	0	0.268633	1.00187	0.00076334	0.104867	0.11688	0	0	0	0	0	0	0
PI-O(38:02)_[M+NH4]1+	894.643	0.402439	0	0	0	0.110996	1.9624	0	0.00285118	0	0	0	0.178956	5.88719	0	0.00806436	0	0	0	0	0	0	0	0.38338	0	0	0.431548	0	0	0.184033	0	0	0	0	17.6616	0	0	0	0	0	0	0	0	0	0	0	0	0	0
TG(53:00)_[M+NH4]1+	894.848	0.426829	0	1.82929	0	0.144268	2.72913	0	0	0	0.0659998	0	0.432803	8.18738	0	0	0	0	1.87596	1.78263	0	0	0	0	0	0	0	0	0	0	1.29841	0	0	0	24.5622	0	0	0	0	0	0	0	0	0	0	0	0	0	0
TG(54:09)_[M+Na]1+	895.679	0.109756	1.37882	0.00527526	0.0170178	0.321748	1.04915	0.518713	0.148405	1.94994	0.00746035	0.0240668	0.474314	1.39981	0.50956	0.160455	0	2.75764	0.0105505	0	0	0.0340355	0.399523	0	0	0.834724	0.000734335	0	0.00205794	1.32908	0.329613	0.622193	0	1.30487	2.92606	0	0.000451741	0.407437	3.82601	0.355337	0.493708	0	1.04049	0.390917	0.88345	0.000447986	0.0103103	0.410042	1.43905
PS(43:06)_[M+Na]1+	900.572	0.402439	0	0	0.321052	0.0553246	0.186823	0.0713535	0.0431021	0	0	0.454035	0.165974	0.560468	0.214061	0.0736436	0	0	0	0	0	0.642103	0	0	0	0	0	0	0	0	0.497922	1.68141	0	0	0	0	0	0	0	0	0	0	0	0.642182	0	0	0	0	0
TG(54:03)_[M+NH4]1+	902.817	0.0853659	19.5613	1.75315	0.133702	0.767992	1.06343	1.65746	1.6601	27.6639	0.0378225	0.189083	0.654402	1.28965	2.19303	1.18226	39.1227	0	1.77989	1.7264	0.267404	0	1.23469	1.83858	0.145974	0.82838	0.462341	1.09279	0	0	1.30918	1.02189	4.13398	0	0	1.05467	0	0.808556	1.68061	0.871199	0.36263	7.21435	0.976375	0.614622	1.07342	2.48384	0.381206	0.365111	1.44562
PE(48:06) & PC(45:06)	904.68	0.243902	9.27889	0	0.221063	1.47692	2.66207	0.077494	0.0577625	13.1223	0	0.312631	2.63255	7.64266	0.128715	0.0640343	18.5578	0	0	0	0.442126	0	0	8.25806	0	1.01215	0.421585	0	1.25178	0.352372	1.99634	0	0.233733	0	23.0369	0	0	0.532315	0	0.155696	0.282147	0.105807	0	0	0	0	0	0.309492	0
PS(44:00) & PG(44:02)_[M+NH4]1+	904.7	0.146341	9.27889	0	0.437837	1.46147	3.1606	0.133567	0.0671553	13.1223	0	0.0832613	2.64158	7.56641	0.138673	0.0755064	18.5578	0	0	0	0.496712	0.378962	0	8.25806	0	0.912392	0.3683	0	1.22389	0.321359	2.06923	0	0.279763	0.24387	23.0369	0.122882	0	0.53044	4.09354	0.137983	0.209352	0.127507	0.341917	0	0	0	0.246278	0.27705	0
TG(54:02)_[M+NH4]1+	904.833	0.158537	0	1.22769	0	1.35213	1.50043	2.22218	2.07565	0	0.0712465	0	1.53832	2.09378	3.39028	1.49184	0	0	1.27807	1.17731	0	0	3.00761	4.41295	1.1154	0	0	1.67626	0.308717	0	1.6482	0	3.379	0	6.29158	1.52074	0.384941	0	0.884587	1.04303	0.162823	10.4855	0	0.739117	0	3.28505	3.33262	0	1.99447
TG(55:11)_[M+Na]1+	905.663	0.487805	0	0	0	0	0	0	0.00470646	0	0	0	0	0	0	0.0133119	0	0	0	0	0	0	0	0	0	0	0	0	0	0	0	0	0	0	0	0	0	0	0	0	0	0	0	0	0	0	0	0	0
TG(54:04)_[M+Na]1+	905.757	0.317073	0	0.000762799	0	0.0409326	0.0787706	0.267037	0.356322	0	0.00107876	0	0.0813995	0.183074	0.600259	0.337103	0	0	0.0015256	0	0	0	0.173483	0	0	0	0	0	0.19491	0	0	0	0.546272	0	0	0.00281375	0	0	0	0.15985	0	1.7657	0	0	0	0.637637	0	0	0
TG(54:01)_[M+NH4]1+	906.848	0.304878	0	0.98414	0	0.338593	1.07396	0.532642	0.0421209	0	0.00125459	0	0.594345	2.80474	1.32598	0.081205	0	0	0.983253	0.985027	0	0	1.64621	1.0394	0.212337	0	0	0.149385	0	0	0	0.863379	0	0.288466	8.51377	0	0	0	0	0	0	0.381074	0	0	0	0.370885	0	0	4.04182
TG(54:00)_[M+NH4]1+	908.864	0.378049	0	232.718	0.128701	0.209983	1.8256	0	0.0123315	0	3.6767	0.182011	0.414133	5.47679	0	0.0348786	0	0	230.118	235.318	0.257402	0	0.13722	0.549043	0	0	0	0	0	0	1.20358	0	0	0	16.4304	0	0	0	0	0	0	0	0	0	0	0	0	0	0
PI(39:06)_[M+NH4]1+	914.575	0.268293	0	0.00186491	0.111003	0.0695527	0.262186	0.227514	0.0154283	0	0.00263738	0.156981	0.143143	0.377861	0.456126	0.0430177	0	0	0.00372982	0	0.222005	0	0.00120483	0.234001	0	0	0	0	0	0.390769	0	1.1441	0	0	0.508967	0.224438	0.36088	0.0109814	0	0.110306	0	0	0	1.15397	0	0	0	0	0.893662
TG(56:11)_[M+NH4]1+	914.723	0.317073	0	0	0	0.61762	0.406421	0.840446	2.36232	0	0	0	1.85286	0.657255	2.19683	1.78889	0	0	0	0	0	0	5.55858	0	0	0	0	0	0	0	0	0	1.09173	0	0	0.266794	0	0.429868	0	1.86939	0	6.64195	0	0	0	0.922064	0	0	0
TG(56:10)_[M+NH4]1+	916.739	0.109756	0	0.0589588	0	5.59566	6.45868	10.3344	13.7095	0	0.000899323	0	6.227	10.0601	12.2008	7.46817	0	0	0.0583229	0.0595948	0	0	18.9716	10.414	2.71425	0.817948	1.35913	7.67588	0	1.08297	7.32521	1.92732	29.8904	0.78122	0	3.39209	0.450926	6.34545	0	15.3407	2.03599	35.9187	0	5.74694	0	21.1862	14.0905	0.733823	13.2976
TG(55:02)_[M+NH4]1+	918.848	0.317073	0	0.00180219	0	0.0581518	0.120542	0.338605	0.138853	0	0.00254869	0	0.174456	0.262899	0.544467	0.157047	0	0	0.00360439	0	0	0	0	0	0	0	0	0	0.523367	0	0	0	0.324241	0	0.760635	0	0	0	0	0	0	0.328018	0	0.551151	1.65042	0.517856	0	0	0
TG(56:11)_[M+Na]1+	919.679	0.0365854	3.38668	0	0.996592	0.879881	0.40002	0.699237	0.0784025	0.223374	0	1.35604	1.47518	0.482442	1.18752	0.107635	3.54463	3.22873	0	0	0.0377269	1.95546	0.18159	0.437401	0.240717	3.95567	0.00899284	0.0135819	0.0211665	0.157796	2.90202	1.22375	0.00478677	0.944054	0.880712	0.0052282	0.00312488	0.311793	0.199118	0.0276141	0.00167824	0.246841	3.50215	1.54448	0.985128	0.00605902	0	0.00591431	0.000884727
TG(55:01)_[M+NH4]1+	920.864	0.402439	0	0.292852	0	0	0.0700007	0.182865	0	0	0.0326265	0	0	0.210002	0.293543	0	0	0	0.315923	0.269782	0	0	0	0	0	0	0	0	0	0	0	0	0	0	0.630006	0	0	0	0	0	0	0	0	0	0	0.539575	0.344171	0	0.762039
PI-P(41:00)	921.679	0.341463	0.797994	0.00189432	0.228498	0.0546922	0.531111	0.114784	0.0353124	1.12853	0.00267897	0.323144	0.108355	1.59333	0.228983	0.0800055	1.59599	0	0.00378863	0	0	0.456995	0.00155204	0.260544	0.230134	0	0	0	0	0	0	0	0	0	4.78	0	0	0	0	0	0	0	0	0.469397	0	0	0	0	0.563657
PS(44:02)_[M+Na]1+	922.651	0.426829	0	0	0	4.79721	0.0246357	0	0.00460008	0	0	0	14.3366	0.0739072	0	0.013011	0	0	0	0	0	0	0.147005	43.0278	0	0	0	0	0	0	0	0	0	0	0	0	0	0	0	0.221722	0	0	0	0	0	0	0	0	0
PI-O(40:02)_[M+NH4]1+	922.674	0.402439	0	0	0	4.79437	0.0209595	0.0115073	0.0196521	0	0	0	14.3376	0.0628784	0.0345218	0.0417079	0	0	0	0	0	0	0.121488	43.0278	0	0	0	0	0	0	0	0	0	0	0	0	0	0	0	0.188635	0	0.103565	0	0	0	0	0	0	0
TG_oxid(54:01)	922.843	0.426829	0	2.63455	0	0	0.0282968	0.0364322	0	0	1.24723	0	0	0.0848904	0.109297	0	0	0	3.51647	1.75262	0	0	0	0	0	0	0	0	0	0	0	0	0.254671	0	0	0	0	0	0	0	0	0	0	0	0	0.32789	0	0	0
TG(55:00)_[M+NH4]1+	922.88	0.365854	0	1.1604	0	0.173461	3.58038	0.117064	0.00472414	0	0.259467	0	0.472566	10.7411	0.351193	0.0133619	0	0	1.34387	0.976933	0	0	0	0	0	0	0	0.132979	0	0	1.42817	0	0	0	32.2234	0	0	0	0	0	0	0	0	0	1.05358	0	0	0	0
TG_oxid(56:11)	930.718	0.426829	0	0	0	0.463618	0.0415975	0	0.000686946	0	0	0	1.39085	0.124793	0	0.00162586	0	0	0	0	0	0	0	4.17256	0	0	0	0	0	0	0	0	0	0.374378	0	0	0	0	0	0	0	0	0	0	0	0	0	0	0
TG(57:10)_[M+NH4]1+	930.755	0.280488	0	0.00240274	0	0.0904516	0.181804	0.512497	1.32964	0	0.00251224	0	0.184855	0.348643	1.25562	0.875386	0	0	0.000626316	0.00417916	0	0	0.495504	0	0	0	0	0.31856	0	0	0	0	1.04462	0	0	0	0	0.253114	0	0.338495	0	3.83003	0	0	0	0.3657	0.416739	0	0
TG(56:03)_[M+NH4]1+	930.848	0.146341	0.421532	0.0115222	0	0.710529	1.16133	1.20345	1.27589	0.596136	0.00931078	0	0.886723	1.8705	2.50713	1.04507	0.843063	0	0.0181059	0.00493851	0	0	1.58285	2.57913	0.268326	0	0	1.09266	0	0.312159	0.559632	0.857624	2.54658	0	5.67599	0.426689	0	0.295888	0	0.649229	0.409569	7.81049	0	0.554463	0	0	1.19073	0.27724	0.588568
TG(56:02)_[M+NH4]1+	932.864	0.182927	0	0.0668927	0	0.849314	1.30714	1.10929	0.416819	0	0.020416	0	1.0106	2.98167	1.93189	0.468723	0	0	0.0813291	0.0524564	0	0	0.157012	2.18984	0	0	0.610371	1.39413	0.280633	0.299269	2.71257	0	0.669334	0	9.20985	0.456522	0.953026	0.262053	0	0.213502	0.158124	5.53912	0	0	0	0.950207	0	0.2974	3.03875
TG(56:01)_[M+NH4]1+	934.88	0.341463	0	0.0265578	0	0.202512	0.842474	0.101789	0.00631061	0	0.013687	0	0.464141	2.43577	0.264421	0.0178491	0	0	0.0168796	0.036236	0	0	0.149882	0.257121	0	0	0	0	0	0	1.41561	0	0	0	7.33418	0.24808	0	0	0	0	0	0.116745	0	0	0	0	0	0	0.799353
TG(56:00)_[M+NH4]1+	936.895	0.402439	0	14.9658	0	0.131602	1.2024	0	0.0197101	0	0.877242	0	0.394806	3.6072	0	0.0421895	0	0	14.3455	15.5861	0	0	0	0	0	0	0	0	0	0	1.18442	0	0	0	10.8216	0	0	0	0	0	0	0	0	0	0	0	0	0	0
TG(57:06)_[M+NH4]1+	938.817	0.207317	0	0.257325	0	0.579928	0.724858	1.37659	1.65016	0	0.128689	0	0.692973	0.893645	2.5956	1.14302	0	0	0.348322	0.166329	0	0	1.02836	0.521427	1.04904	0	0	2.01916	0	0	0.601367	0.806818	2.62661	0	0	1.08089	1.4408	0	0	0.568604	0.319974	7.50734	0	0	0	0.8521	0	0	3.7099
TG(57:08)_[M+Na]1+	939.741	0.402439	0	0	0	0.00639323	0.123146	0.19465	0	0	0	0	0.0191797	0.261975	0.531839	0	0	0	0	0	0	0	0.0575391	0	0	0	0	0	0	0	0	0.743038	0	0	0.365271	0	0	0	0	0	0	0.144717	1.60713	0	0	0	0	0	0
TG(56:00)_[M+Na]1+	941.851	0.329268	0	0.0223531	0	0.0983215	0.0163493	0.0828504	0.046674	0	0.0172929	0	0.252209	0.049048	0.188836	0.0355441	0	0	0.0345811	0.0101252	0	0	0.122791	0	0	0	0	0	0	0	0.762102	0	0	0	0	0	0	0	0	0.147144	0.187016	0.558637	0	0	0	0	0	0	0
TG(58:10)_[M+Na]1+	949.726	0.329268	0.289805	0.0281753	0	0.244339	0.304904	0.103135	0	0.409847	0.0200582	0	0.383633	0.821618	0.212738	0	0	0.579611	0.0423585	0.013992	0	0	0	1.13026	0	0	0	0	0.24106	0.278693	0.549036	0	0.260314	0	2.48383	0	0	0	0	0	0	0	0	0	0	0	0	0.347916	0.580297
TG(59:13)_[M+NH4]1+	952.739	0.426829	0	0.0200338	0	0	0.0334868	0	0.0215849	0	0.0122602	0	0	0.10046	0	0.051462	0	0	0.0287031	0.0113645	0	0	0	0	0	0	0	0	0	0	0	0	0	0	0	0	0	0	0.301381	0	0	0	0	0	0	0	0	0	0
TG(59:11)_[M+NH4]1+	956.77	0.304878	0	0	0	0.190638	0.113332	0.556073	1.25447	0	0	0	0.314311	0.231859	1.43146	0.8735	0	0	0	0	0	0	0.942023	0.237581	0	0	0.390225	0.145914	0	0	0	0	0.622869	0	0	0	0.397115	0	0	0	0	4.32609	0	0	0	0.678571	0	0	0
TG(58:04)_[M+NH4]1+	956.864	0.353659	0	0	0	0.126577	0.0873282	0.147422	0.100179	0	0	0	0.209187	0.261985	0.326436	0.165467	0	0	0	0	0	0	0.277787	0.582514	0	0	0	0.278891	0	0	0	0	0.785954	0	0	0	0	0	0	0	0	0.953128	0	0	0	0	0.373667	0	0
TG(58:03)_[M+NH4]1+	958.88	0.280488	0.649481	0	0	0.16845	0.21917	0.417765	0.350328	0.918505	0	0	0.247103	0.443146	1.02632	0.265967	1.29896	0	0	0	0	0	0.290273	0.311352	0	0	0	0.726073	0.188355	0	0	0	0	0	1.32326	0.468771	0	0	0	0.180495	0	3.09012	0	0	0	0	0.669758	0	0
TG_oxid(58:10)	960.765	0.402439	0	0	0	0.963448	0.0417838	0.0273694	0.017045	0	0	0	2.89034	0.085609	0.0821083	0.0482106	0	0	0	0	0	0	0	8.67103	0	0	0	0	0	0	0	0	0	0	0.230663	0	0	0	0	0.145391	0	0	0	0	0	0	0	0.246325	0
TG(58:04)_[M+Na]1+	961.819	0.304878	0	0	0	0.987926	2.2498	0.198756	0.0439273	0	0	0	1.85184	4.68586	0.55046	0.112811	0	0	0	0	0	0	0.1526	0	0	0	0.270526	0	4.59926	3.86895	0	1.52573	0.271865	3.96161	14.2499	0.239135	0	0	0	0	1.66241	0.126391	0	0	0	0	0	0	0
TG(60:15)_[M+NH4]1+	962.723	0.256098	0.504498	0	0	0.146848	0.849626	0.415292	0.0852561	0.713468	0	0	0.280583	1.74244	0.750191	0.0535045	0	1.009	0	0	0	0	0.154326	0	0	0	0.339953	0	0.827351	0	0	0	0	0.485298	5.23223	0	0	0	1.77483	0.154275	0	0.121884	0	0	0	0	1.30323	2.06932	0.243193
TG(59:08)_[M+NH4]1+	962.817	0.304878	0	0	0	0.225318	0.646201	0.366538	0.0853116	0	0	0	0.38887	1.9386	0.39957	0.0945604	0	0	0	0	0	0	0	0.248043	0	0	0	0	0.786801	0.993022	0	0	0	0	5.81581	0	0	0	0	0	0.928199	0.388948	0.961113	0.630773	0	0.389809	0	0	0
TG(59:06)_[M+NH4]1+	966.848	0.353659	0	0.0147829	0	0.0158252	0.127811	0.0582491	0.0592375	0	0.0190521	0	0.0474757	0.258881	0.174747	0.0900712	0	0	0.0282548	0.00131109	0	0	0.142427	0	0	0	0	0	0	0	0	0.679032	0	0	0	0.471268	0	0	0	0	0	0.524242	0	0	0	0	0	0	0
TG(60:11)_[M+Na]1+	975.741	0.231707	0.324899	0	0.104411	0.121091	0.0638044	0.0485155	0.00152559	0.345368	0	0.118076	0.232808	0.125017	0.135674	0.00310647	0.0806871	0.569111	0	0	0.187904	0.0209187	0	0.613031	0.433536	0.0424346	0	0.000814161	0	0	0	0	0.227123	0.000156816	0	0.00270368	0.331638	0.0032554	0.00936285	0	0	0	0.0204983	0.409858	0.00628384	0	0	0	0
TG(59:00)_[M+NH4]1+	978.942	0.402439	0	0.262065	0	0.140279	0.124303	0	0	0	0.0127705	0	0.420836	0.228346	0	0	0	0	0.271095	0.253035	0	0	0	0	0	1.26251	0	0	0	0	0	0	0.303883	0	0.664197	0	0	0	0	0.150644	0	0	0	0	0	0	0	0	0
TG(60:06)_[M+NH4]1+	980.864	0.256098	0	0	0	0.207355	0.0919139	0.326444	0.260228	0	0	0	0.261347	0.143514	0.37104	0.37582	0	0	0	0	0	0	0.260727	0.547368	0.474247	0	0	0.583853	0	0	0	0	0.286911	0.349265	0	0.191049	0	0	0	0	0.1583	1.16385	0	0.466715	0	0.322598	0.320038	0	0.506491
PI(44:05)_[M+NH4]1+	986.669	0.304878	0.591232	0	0.109385	0.179024	0.263295	0	0.0268794	0.836128	0	0.154694	0.223625	0.421276	0	0.0497713	0	1.18246	0	0	0.21877	0	0	0	0.44852	0	0.445327	0.48461	0.232755	0	0	0.658531	0	0.145943	0	0.199442	1.238	0	0	0.127739	0	0	0	0	0	0	0	0	0
TG(60:04)_[M+Na]1+	989.851	0.280488	1.15748	0	0	1.30119	1.06753	0.165395	0.0841345	0.0286049	0	0	2.23471	1.80008	0.318073	0.150071	1.13726	1.17771	0	0	0	0	0	0	0	1.104	0.470118	0	3.97877	6.15782	0	0	0	5.01741	1.81108	0	0	0	2.77927	0	0.185795	0	0.945024	0	0	0.357737	0	0	0
TG(64:16)_[M+NH4]1+	1016.77	0.402439	0	0.143811	0	0.000952971	0	0.0116549	0.0122791	0	0.00410075	0	0.00285891	0	0.0349648	0.0347306	0	0	0.146711	0.140911	0	0	0	0.00857674	0	0	0	0	0	0	0	0	0	0	0	0	0	0	0	0	0	0.104894	0	0	0	0	0	0	0
TG(64:15)_[M+NH4]1+	1018.79	0.414634	0	0.0931669	0	0.106733	0.0530192	0	0	0	0.00819019	0	0.320199	0.1244	0	0	0	0	0.0873756	0.0989582	0	0	0	0	0	0.960597	0	0	0	0	0	0	0	0	0	0	0.371357	0	0	0.105816	0	0	0	0	0	0	0	0	0
[truncated: 8 more columns]

## Sheet: Results +VE MODE Change
	average			sd			experimental diet abundance minus control mean
Variable	Algae-fed	Algae & BB-fed	Biobullet-fed	oy_alg	oy_algbb	oy_bb	oy_alg_1	oy_alg_2	oy_alg_3	oy_alg_4	oy_alg_5	oy_alg_6	oy_alg_7	oy_alg_8	oy_alg_9	oy_algbb_1	oy_algbb_2	oy_algbb_3	oy_algbb_4	oy_algbb_5	oy_algbb_6	oy_algbb_7	oy_algbb_8	oy_algbb_9	oy_bb_1	oy_bb_2	oy_bb_3	oy_bb_4	oy_bb_5	oy_bb_6	oy_bb_7	oy_bb_8	oy_bb_9	Control diet
DG(18:00)_[M+H-H2O]1+	16.6138	19.9985	10.9059	19.2619	22.3096	13.2674	21.5582	-2.82349	-1.39579	50.5409	20.599	38.9921	19.642	7.90878	-5.49738	44.6883	10.0164	13.7941	-5.01596	0.4385	65.8608	24.0033	15.4642	10.737	18.301	-4.98258	1.2716	35.3533	-1.31969	-0.94538	14.1987	19.7505	16.5256	7.28702
Hydroxycholesterol_[M+H-2H2O]1+	12.0242	20.146	13.3674	15.3219	14.6388	14.0028	16.2404	0.838223	24.2703	7.44248	46.9205	7.10258	2.01445	3.77409	-0.384794	48.7417	27.5583	29.0462	0.759215	6.20608	12.1357	11.5932	18.0222	27.2516	3.20026	-0.986726	17.0185	37.663	11.8746	15.0926	32.3306	6.23796	-2.12385	7.93446
DG(20:00)_[M+H-H2O]1+	58.0337	99.5164	45.2359	55.8657	91.5052	39.6918	82.2949	-8.42103	-0.799741	146.103	87.1356	118.454	60.108	42.7097	-5.28107	153.348	75.8622	26.1464	-3.85007	296.91	163.538	61.199	61.5242	60.9698	77.1369	-6.08352	4.42746	118.564	20.8014	52.0311	28.2706	75.3207	36.6541	18.674
DG(22:00)_[M+H-H2O]1+	44.8387	51.6897	40.3787	30.88	36.2299	31.7037	59.1719	-4.02251	36.3368	91.6754	67.2461	73.0346	37.6634	33.5836	8.85913	120.179	62.5561	26.4532	8.85395	15.0457	93.5414	44.9231	42.7763	50.879	57.9175	-3.00983	6.01547	86.0551	22.778	78.0284	28.3306	62.219	25.0743	12.5403
DG(23:00)_[M+H-H2O]1+	0.554799	0.685174	0.374443	1.0747	1.00594	0.4113	-0.120814	-0.0227641	2.85184	1.92098	-0.120814	0.264654	0.255577	0.0853435	-0.120814	0.320375	-0.120814	0.445754	-0.120814	0.932373	3.06103	1.17685	0.592625	-0.120814	0.999989	0.0467325	0.3066	0.429476	-0.120814	0.953941	0.517102	0.357774	-0.120814	0.120814
DG(24:01)_[M+H-H2O]1+	4.32599	4.74663	2.39892	4.9128	6.99468	3.43845	3.32075	-1.01933	1.38176	15.9746	5.98605	4.11007	5.23226	3.46602	0.481633	14.1533	7.57587	-0.541817	0.0188322	0.174183	17.9098	-0.214857	3.90774	-0.26332	8.3427	-0.518807	-0.519778	2.40037	0.0266934	0.230549	0.0257472	7.04802	4.55476	1.01933
DG(24:00)_[M+H-H2O]1+	29.9652	38.4124	36.6468	20.5312	22.1244	22.7112	28.736	2.80575	16.3135	51.9479	63.1782	49.2436	23.5884	24.3048	9.56889	71.8771	41.7576	50.9997	12.2718	6.09964	64.4384	41.9064	28.2705	28.0907	39.6355	1.04665	17.3664	69.0455	25.1941	63.4725	51.2069	43.905	18.9484	9.08641
DG(25:00)_[M+H-H2O]1+	0.518965	2.33397	0.206274	0.595014	4.96424	0.447757	-0.154808	-0.154808	0.406482	0.972343	0.70633	1.14802	1.49733	0.186607	0.0631959	0.721406	-0.154808	0.896211	-0.154808	15.2263	3.44751	1.01327	0.165445	-0.154808	0.703582	-0.154808	0.344768	-0.154808	-0.154808	-0.154808	0.818506	0.763652	-0.154808	0.154808
DG(26:03)_[M+H-H2O]1+	0.0742012	0.210535	0.0227493	0.11537	0.432094	0.0794828	-0.01636	-0.01636	0.207909	-0.01636	-0.01636	-0.01636	0.0957693	0.18508	0.260853	-0.01636	-0.01636	0.239461	-0.01636	-0.01636	0.144997	0.273879	-0.01636	1.31828	0.125283	-0.01636	0.193981	-0.01636	-0.01636	-0.01636	-0.01636	-0.01636	-0.01636	0.01636
DG(26:01)_[M+H-H2O]1+	1.61494	1.92609	1.0698	2.82749	2.78412	1.67549	0.628274	-0.324875	0.426398	8.62314	0.631639	3.31756	0.92166	0.363045	-0.0524268	6.23599	0.777156	-0.0162553	0.144387	-0.324875	7.17949	1.34032	1.46939	0.52916	4.02139	-0.324875	-0.087702	1.58975	0.79592	-0.324875	-0.324875	3.5431	0.740401	0.324875
LPE-O(18:01) & LPC-P(15:00)	-6.41619	-2.1291	-0.618516	2.92916	4.9623	6.75501	-8.77156	0.574787	-4.33929	-7.72314	-7.86965	-7.82028	-6.12738	-7.7824	-7.8868	2.21396	-6.01946	-3.65308	-6.0843	-8.80358	3.69749	1.88345	3.7364	-6.1328	4.54414	-7.0254	3.2007	-8.81001	8.3611	-7.74191	7.88016	-3.62922	-2.34621	8.81001
LPC-P(15:00)	-6.41619	-2.1291	-0.618516	2.92916	4.9623	6.75501	-8.77156	0.574787	-4.33929	-7.72314	-7.86965	-7.82028	-6.12738	-7.7824	-7.8868	2.21396	-6.01946	-3.65308	-6.0843	-8.80358	3.69749	1.88345	3.7364	-6.1328	4.54414	-7.0254	3.2007	-8.81001	8.3611	-7.74191	7.88016	-3.62922	-2.34621	8.81001
DG(26:00)_[M+H-H2O]1+	26.9731	38.3108	32.4157	17.9483	18.912	20.3802	33.8205	0.100376	9.82668	53.7747	44.6348	42.2674	24.7114	21.1862	12.4361	64.3171	48.7351	41.5707	15.067	13.1762	64.4099	40.7498	26.2022	30.5689	33.8483	-0.241973	12.1008	50.1185	24.8568	66.8161	39.5662	43.2125	21.4641	8.49559
DG(27:00)_[M+H-H2O]1+	1.28257	2.62949	1.80097	1.62287	3.75106	3.11399	-0.0740172	-0.0940325	2.12621	3.71556	0.894384	1.21234	3.89519	0.137466	-0.270007	4.93446	-0.610932	7.9956	-0.610932	-0.610932	7.79818	4.90023	0.464479	-0.594751	1.29295	-0.608744	3.08329	0.11602	-0.141618	0.520421	9.59734	1.0233	1.32575	0.610932
DG(28:02)_[M+H-H2O]1+	-0.0398651	0.0162403	-0.0234744	0.0662735	0.156629	0.0902913	-0.0619562	-0.0619562	-0.0619562	0.136864	-0.0619562	-0.0619562	-0.0619562	-0.0619562	-0.0619562	-0.0619562	-0.0619562	-0.0619562	-0.0619562	0.332637	-0.0619562	0.247219	-0.0619562	-0.0619562	-0.0619562	0.207579	0.0148445	-0.0619562	-0.0619562	-0.0619562	-0.0619562	-0.0619562	-0.0619562	0.0619562
Cer(32:01)_[M+H-H2O]1+	26.7665	67.163	57.6727	19.8382	45.0387	41.5323	-10.0072	32.7736	44.6243	27.988	47.4985	32.1978	6.27887	13.3023	46.2421	152.403	57.2558	46.8941	28.2399	-2.80526	58.8403	98.0765	66.5072	99.0549	60.8113	10.9917	39.8013	34.2543	145.022	68.0523	97.7173	31.4957	30.909	10.5715
DG(28:01)_[M+H-H2O]1+	2.31142	3.98262	1.91883	3.59984	6.10645	2.32867	1.53394	-0.588834	0.278071	11.2339	1.70298	3.81866	1.89038	1.26862	-0.334938	10.975	2.38395	-0.588834	-0.203937	4.21698	17.1434	0.115377	1.68368	0.11806	6.43989	-0.467321	0.0535707	1.32575	0.0414441	1.25023	0.968755	4.61862	3.03854	0.588834
DG(28:00)_[M+H-H2O]1+	27.2365	39.5693	35.584	16.3565	26.5896	24.2083	30.8693	2.06943	16.7043	53.1275	37.219	45.3995	27.8475	19.6579	12.2336	87.1461	48.9762	47.6766	11.8102	2.5699	64.3559	44.1423	28.0909	21.3556	32.4108	-2.8158	16.6106	46.1375	20.1712	82.3447	47.276	47.6443	30.4768	14.1103
PC-O(16:00) & LPE(19:00)	-11.1399	25.5333	22.3745	7.59354	25.5971	34.5311	-22.8226	1.38682	-11.5145	-17.9938	-1.21168	-11.968	-14.1491	-13.485	-8.50107	0.914965	48.7642	39.9775	30.6258	-10.0653	14.2437	23.6619	9.25784	72.419	0.495285	1.00648	10.4555	42.411	106.193	-7.16092	11.6184	20.5875	15.765	23.4497
LPC(16:00)	-11.1399	25.5333	22.3745	7.59354	25.5971	34.5311	-22.8226	1.38682	-11.5145	-17.9938	-1.21168	-11.968	-14.1491	-13.485	-8.50107	0.914965	48.7642	39.9775	30.6258	-10.0653	14.2437	23.6619	9.25784	72.419	0.495285	1.00648	10.4555	42.411	106.193	-7.16092	11.6184	20.5875	15.765	23.4497
DG(29:02)_[M+H-H2O]1+	0.0104937	0.188384	-0.0298827	0.121129	0.25403	0	-0.0298827	-0.0298827	0.333505	-0.0298827	-0.0298827	-0.0298827	-0.0298827	-0.0298827	-0.0298827	0.708141	0.308853	-0.0298827	0.27666	-0.0298827	0.153928	-0.0298827	0.367406	-0.0298827	-0.0298827	-0.0298827	-0.0298827	-0.0298827	-0.0298827	-0.0298827	-0.0298827	-0.0298827	-0.0298827	0.0298827
DG(29:01)_[M+H-H2O]1+	0.635988	0.451006	0.148984	1.48588	1.05104	0.338168	0.806492	-0.13023	4.46418	0.672621	-0.13023	-0.13023	0.431749	-0.13023	-0.13023	3.19249	-0.13023	0.14692	0.177177	-0.13023	0.509411	0.319186	0.104563	-0.13023	0.182168	0.00470781	0.381747	0.772518	-0.13023	-0.13023	0.52064	-0.13023	-0.13023	0.13023
DG(29:00)_[M+H-H2O]1+	10.8789	17.7041	13.2697	7.94662	19.2503	15.6583	8.27519	2.8507	16.9533	19.07	2.9919	23.9687	13.8643	7.93669	1.99918	47.4308	6.47112	39.5616	5.54234	-5.96045	25.6924	32.2823	12.0879	-3.77131	9.76334	-4.06179	15.5034	0.781724	5.04857	18.7603	50.3951	9.83479	13.4015	7.24768
DG(30:03)_[M+H-H2O]1+	0.0177823	0.0170353	0.0894814	0.114183	0.165629	0.201238	-0.0381744	-0.0381744	-0.0381744	0.160379	-0.0381744	0.266883	-0.0381744	-0.0381744	-0.0381744	-0.0381744	-0.0381744	-0.0381744	-0.0381744	-0.0381744	-0.0381744	-0.0381744	-0.0381744	0.458713	-0.0381744	0.239345	-0.0381744	0.481083	0.313952	-0.0381744	-0.0381744	-0.0381744	-0.0381744	0.0381744
Cer(34:02)_[M+H-H2O]1+	7.15367	11.3196	18.8843	8.46318	12.8949	13.5444	-11.3668	16.9602	4.90242	9.64979	12.0891	11.0377	8.69345	-0.0734833	12.4906	35.149	0.597179	7.37858	-4.62312	4.40612	7.10735	21.2343	24.8521	5.77516	21.0191	-4.7533	14.5715	18.6738	33.5896	36.8194	29.8155	16.2083	4.01473	12.0328
DG(30:02)_[M+H-H2O]1+	0.0790368	0.336336	0.174286	0.321684	0.68949	0.44487	-0.237799	0.0177425	0.0998456	0.0835463	0.758422	0.149638	0.315533	-0.237799	-0.237799	0.784344	1.63325	1.05134	-0.237799	-0.237799	0.451319	0.0579672	-0.237799	-0.237799	-0.0895016	-0.112095	0.719098	-0.237799	0.337047	-0.237799	0.621608	0.805816	-0.237799	0.237799
Cer(34:01)_[M+H-H2O]1+	3.77925	9.60344	12.8798	2.75554	6.09124	8.48722	-2.59819	6.78613	4.92582	4.79674	3.39654	4.95603	5.89183	2.14128	3.71707	12.3985	0.793763	9.01286	0.595986	8.66612	8.67734	18.4863	16.3857	11.4144	14.2785	0.873742	12.4313	4.45863	29.0745	19.1106	17.5155	11.0507	7.12486	2.59819
DG(30:01)_[M+H-H2O]1+	2.82711	10.7565	4.36687	6.58994	20.8344	7.72013	2.83861	0.752784	-2.42373	14.0473	2.46661	8.59887	8.66971	-2.86151	-6.64459	60.6004	2.34537	17.512	-3.90549	-8.22528	19.3896	6.06681	5.32439	-2.29912	8.81606	-6.92	8.95042	-3.02546	-2.92087	-0.0758373	13.2916	14.052	7.13392	9.254
LPC(18:01) & PC-P(18:00) & PC-O(18:01)	-2.81953	1.35689	3.11058	1.39803	3.639	7.52057	-3.74465	0.743188	-3.54774	-3.74465	-2.69436	-3.0523	-3.12898	-3.53579	-2.67047	-1.43186	8.94475	3.88308	-1.78033	-2.70724	3.10745	0.341467	-0.372711	2.22738	-0.715563	-0.772821	8.57485	2.78147	21.2741	-0.311577	0.0890013	-1.78801	-1.13625	3.74465
DG(30:00)_[M+H-H2O]1+	47.2523	87.2938	76.4652	29.801	63.6243	45.2373	49.2908	10.6929	40.0067	91.9551	62.6397	82.6499	57.591	20.9114	9.53314	207.403	114.593	137.527	20.1304	-2.15798	108.047	81.5539	50.818	67.7287	60.8621	-19.6688	74.2683	84.9188	75.2237	127.835	135.455	93.1279	56.1656	53.0746
DG(31:03)_[M+H-H2O]1+	0.0285748	-0.0323129	0.638668	0.158449	0.0533376	1.23237	-0.0500921	-0.0500921	-0.0500921	-0.0500921	-0.0500921	0.249538	0.35828	-0.0500921	-0.0500921	-0.0500921	-0.0500921	-0.0500921	-0.0500921	-0.0500921	0.109921	-0.0500921	-0.0500921	-0.0500921	-0.0500921	-0.0500921	-0.0500921	3.64146	1.124	1.12867	-0.0500921	-0.0500921	0.104329	0.0500921
Cer(34:04)	-0.142419	0.257096	-0.240472	0.439692	2.17395	0.476954	0.672842	-0.479923	-0.527577	-0.156051	-0.741312	0.146824	0.122585	0.0710613	-0.390217	0.0913959	-0.741312	-0.741312	-0.741312	5.99055	-0.518556	-0.122205	-0.16207	-0.741312	-0.45985	-0.621316	0.125229	-0.741312	0.412424	-0.741312	0.489533	-0.210496	-0.417146	0.741312
Cer(35:02)_[M+H-H2O]1+	0.246592	1.09247	2.16937	2.61762	4.81552	4.18615	-3.41736	5.59284	-0.278744	1.81418	-1.05007	-1.13375	0.0971935	-1.49985	2.09488	9.11477	-3.41736	0.176951	-3.05452	-2.89488	1.52697	3.98184	7.48581	-3.08736	9.12036	-3.12389	5.62204	-1.61299	3.92704	4.49572	3.68356	-0.100305	-2.48718	3.41736
DG(31:02)_[M+H-H2O]1+	0.150347	0.455234	0.213542	0.695012	1.25939	1.05072	0.311476	-0.315704	-0.0888871	-0.315704	0.906957	1.64789	-0.161495	-0.315704	-0.315704	2.05566	-0.315704	0.469745	-0.315704	-0.315704	-0.315704	3.09942	0.0507994	-0.315704	-0.169112	0.0568018	0.331766	-0.315704	-0.315704	-0.315704	0.0153809	2.94986	-0.315704	0.315704
PA(24:01)	1.92	8.13398	4.02046	7.88193	19.5428	9.15717	-1.35865	-1.12077	0.709617	-0.998009	22.8693	-0.552197	-1.08067	-0.151424	-1.03718	2.36257	2.52486	-1.12061	-0.617797	13.6258	-1.35865	-1.35865	0.43113	58.7171	-1.35865	0.152356	-1.35865	26.7123	4.57286	8.77789	-0.265532	-1.00375	-0.0447369	1.35865
DG(31:01)_[M+H-H2O]1+	-0.136998	5.74255	1.04865	1.89516	15.0503	5.12713	-2.57818	-0.533118	0.305114	2.15405	-1.3998	0.996881	3.0151	-1.37747	-1.81556	44.2507	-0.868506	11.0299	-1.60527	-3.05125	2.87871	1.67906	-0.341155	-2.28924	1.63788	-2.90334	7.99144	-3.05125	-2.42824	-2.27548	10.8809	-1.98983	1.57573	3.05125
DG(31:00)_[M+H-H2O]1+	21.6752	43.8273	36.9527	13.691	36.0701	28.2235	7.22878	6.44833	39.5412	34.4049	19.6024	38.8135	27.6317	12.0224	9.38363	111.061	41.0399	84.9236	10.3389	-2.03512	43.2579	57.5874	24.9933	23.2791	23.39	-8.3487	38.6685	24.1769	26.5213	70.0439	89.1667	38.2071	30.7489	21.0655
DG(32:04)_[M+H-H2O]1+	-2.1551	5.67344	-0.561857	2.02867	22.3677	3.49825	-3.23657	-1.62414	-3.24235	-3.33903	2.75345	-2.24041	-1.31399	-3.71737	-3.43546	-2.72551	-2.76362	0.966321	-3.06652	65.0493	-3.49929	-3.28795	-2.28039	2.66861	-2.39722	-3.07991	5.87075	3.77746	-1.7199	-3.71737	1.7209	-1.79406	-3.71737	3.71737
LPG(19:00)_[M+NH4]1+	9.05215	17.1973	11.6664	18.5999	20.1375	24.0113	-1.04931	-1.66439	1.33512	-2.39961	54.2886	21.5726	-2.73768	6.27178	5.85214	16.8156	45.6513	-2.73768	10.2463	36.9554	-2.51785	-2.39367	8.25049	44.5056	-2.60771	0.232222	-2.73768	45.3166	6.89099	60.9593	-2.35347	-0.500564	-0.202445	2.73768
Cer(36:03)_[M+H-H2O]1+	0.23842	0.0867487	12.4747	5.435	8.65463	12.5893	-10.7731	6.62536	-4.50848	5.5134	-1.76511	1.20496	4.38342	1.53567	-0.0703037	8.00183	-8.23803	7.18645	-9.57592	-10.3429	-2.43497	6.49666	12.6545	-2.9669	15.9394	-6.22713	15.7515	11.2349	13.2565	40.3752	11.7205	6.81553	3.40557	11.5146
DG(32:03)_[M+H-H2O]1+	-2.29125	-1.35754	0.296605	1.76649	2.70966	4.6634	-2.70177	-1.62625	-3.75404	-3.15728	-3.03004	1.12217	-0.0415756	-3.44791	-3.98453	-1.17501	-2.44003	1.50907	-2.20253	-3.98453	-2.44588	4.55745	-3.0996	-2.93678	-1.22196	-2.97802	5.40438	-3.13572	-0.100283	-3.98453	0.150429	10.3105	-1.77538	3.98453
Cer(35:04) & CE_oxid(8:00)	2.93449	-0.810111	13.0443	8.60987	10.9069	13.1467	-13.2975	9.12548	-5.57635	2.57526	14.8859	10.5554	5.6221	2.82956	-0.309439	17.8555	-10.5647	7.53517	-11.0919	-13.1181	-4.43431	-1.14545	11.7377	-4.0649	12.8907	-8.03237	9.9906	30.27	19.1602	31.8387	5.80101	15.8955	-0.415343	13.6961
Cer(36:02)_[M+H-H2O]1+	6.69666	10.031	12.8797	6.35053	9.86592	9.48278	-2.97593	7.77074	13.5324	14.5063	5.32473	6.8274	2.33395	-0.566572	13.5169	24.5274	-1.19444	6.4512	1.33418	0.43972	17.5257	19.2069	18.7358	3.25218	13.12	0.606466	10.5928	5.336	26.6687	15.8144	28.5774	9.28233	5.91922	2.97593
DG(32:02)_[M+H-H2O]1+	-2.70881	1.07688	-0.419403	3.54982	11.6852	7.3326	-0.174906	0.642486	-3.65681	-0.0333379	-7.31924	-2.08164	1.77058	-6.25781	-7.26858	26.9314	-3.57752	11.0343	-7.52339	-8.35164	4.77554	-5.40039	-0.160364	-8.03604	0.418584	-6.71415	11.055	-8.06141	-2.90528	-7.35934	10.0218	4.13956	-4.36941	8.89556
DG(32:01)_[M+H-H2O]1+	9.80913	34.5377	24.1531	13.0987	48.7167	23.8737	20.7765	1.60021	-0.255739	28.197	0.180661	27.2156	15.5499	0.18241	-5.16442	143.059	44.2439	67.514	-4.35951	-25.2299	34.1874	12.3184	19.5508	19.5555	24.2055	-18.7595	51.718	14.2392	33.4636	4.29531	40.8958	55.0834	12.2365	37.9564
DG(32:00)_[M+H-H2O]1+	77.1283	138.528	132.973	39.1435	106.471	82.4595	71.4313	27.8397	94.1772	126.044	99.7197	126.161	83.6379	42.1854	22.9578	294.052	150.529	311.899	23.4322	1.50332	146.808	128.318	82.2011	108.009	115.272	-25.5399	171.167	128.73	134.626	174.668	281.595	142.865	73.3697	74.447
CE(10:00)	-2.23727	-1.89958	2.28133	2.21998	3.20642	5.82828	-5.00693	1.18145	-3.61485	-2.55825	-1.92105	-3.35556	1.55406	-2.72691	-3.68735	-2.48593	-5.00693	2.70266	-4.54322	-5.00693	-2.58419	-0.459535	3.57396	-3.28607	10.4911	-4.3109	9.90038	-0.74377	1.63925	8.84829	-2.38159	-0.963411	-1.94744	5.00693
DG(33:03)_[M+H-H2O]1+	-0.0564835	-0.0283792	-0.183893	0.752189	0.580846	0.287651	-0.327981	-0.327981	-0.327981	-0.327981	1.94362	-0.327981	-0.156106	-0.327981	-0.327981	-0.327981	-0.327981	0.226101	-0.327981	-0.327981	0.0704633	-0.327981	-0.327981	1.41591	-0.327981	-0.219012	0.522313	-0.327981	-0.327981	-0.327981	-0.327981	0.0095424	-0.327981	0.327981
DG(33:02)_[M+H-H2O]1+	-1.55981	-0.0661856	-0.823773	0.404356	3.33327	1.69851	-1.68606	-1.10227	-1.77911	-1.16311	-1.09816	-2.06747	-1.26556	-1.80912	-2.06747	7.96004	-0.587134	2.51831	-2.06747	-1.53155	-1.88306	-1.71541	-2.06747	-1.22192	-0.94602	-1.63904	3.27037	-2.06747	-1.35592	-2.06747	0.31967	-1.20551	-1.72258	2.06747
DG(33:01)_[M+H-H2O]1+	-2.44528	5.82376	2.34485	4.03619	19.6731	9.39318	-7.8751	-1.23279	-0.24429	3.11823	-6.93022	-1.10301	2.6481	-4.64474	-5.74374	51.8983	-3.63444	21.717	-7.3435	-8.67928	6.18435	-0.104471	-0.162358	-7.46172	3.85127	-7.5542	17.2275	-8.35964	-2.11241	-7.44723	10.7639	11.3941	3.34024	9.16987
DG(33:00)_[M+H-H2O]1+	8.3876	22.2481	19.1583	9.99983	24.8211	16.4156	-3.37315	-0.300454	20.8951	16.3963	-0.526336	21.1606	15.8041	4.06785	1.36441	64.66	19.1802	57.2995	-3.47222	-8.63541	22.1006	27.0857	11.4744	10.5401	13.3553	-8.16302	31.694	7.94082	9.28246	29.2497	48.4058	24.5221	16.1373	15.5714
PC(20:00) & PE(23:00)	-0.0214763	0.118605	-0.0214763	3.6799e-18	0.296536	3.6799e-18	-0.0214763	-0.0214763	-0.0214763	-0.0214763	-0.0214763	-0.0214763	-0.0214763	-0.0214763	-0.0214763	0.815471	-0.0214763	-0.0214763	-0.0214763	-0.0214763	-0.0214763	-0.0214763	-0.0214763	0.402309	-0.0214763	-0.0214763	-0.0214763	-0.0214763	-0.0214763	-0.0214763	-0.0214763	-0.0214763	-0.0214763	0.0214763
DG(34:06)_[M+H-H2O]1+	2.30753	14.2303	-0.0450706	7.21986	39.6873	0.183123	-0.146638	0.0215021	21.5592	-0.146638	-0.146638	-0.146638	-0.146638	0.0668575	-0.146638	8.83988	-0.146638	0.160717	-0.146638	119.77	0.0356059	-0.146638	-0.146638	-0.146638	-0.146638	-0.146638	-0.0372869	-0.146638	0.368304	-0.146638	0.143178	-0.146638	-0.146638	0.146638
DG(34:04)_[M+H-H2O]1+	-7.14572	-3.68926	0.0963686	9.19263	15.3798	18.8544	8.67838	-4.21801	-14.2369	-8.05938	-14.3987	-5.88455	5.50753	-15.6109	-16.0889	11.4032	-1.26311	28.4923	-10.8793	-20.7664	-6.02175	-18.26	-4.38035	-11.528	1.06082	-13.9581	32.366	-17.4352	-4.10008	-17.5268	22.9531	13.6291	-16.1216	20.7664
DG(34:03)_[M+H-H2O]1+	-4.19235	-1.70685	1.01989	8.42394	12.5705	13.2554	9.39989	-1.41646	-9.74026	-3.17217	-14.5731	-4.42699	7.91885	-10.9035	-10.8174	16.583	0.430702	21.04	-10.9607	-14.1509	-4.39319	-10.8959	-2.67347	-10.3412	5.40757	-10.6785	24.3819	-10.4251	-1.27933	-14.5731	14.4087	9.4853	-7.54849	14.5731
Cer(37:04) & CE_oxid(10:00)	-0.594716	-0.59942	-0.287454	0.178095	0.1705	0.374052	-0.705995	-0.583834	-0.60083	-0.705995	-0.705995	-0.705995	-0.17832	-0.459486	-0.705995	-0.705995	-0.705995	-0.705995	-0.705995	-0.705995	-0.467484	-0.250215	-0.441112	-0.705995	-0.215698	-0.495656	0.486273	-0.705995	-0.212367	0.0244313	-0.407411	-0.354674	-0.705995	0.705995
DG(34:02)_[M+H-H2O]1+	0.56711	11.0718	10.0453	8.58908	22.9273	16.4268	14.6129	-1.02822	-2.95187	8.59174	-12.4358	1.94096	8.08086	-4.49134	-7.2152	56.0618	25.1733	30.5356	-9.67704	-15.8488	10.9666	-6.97478	9.2606	0.148898	13.4679	-8.38712	35.6938	-5.70214	17.7254	-8.85541	23.3844	23.8447	-0.76433	19.7492
DG(32:05)_[M+NH4]1+	0.118358	0.159108	0.151118	0.214353	0.38893	0.407829	0.574173	0.195161	0.287701	-0.0365438	-0.0365438	-0.0365438	-0.0365438	-0.0365438	0.190905	-0.0365438	-0.0365438	-0.0365438	-0.0365438	0.89039	-0.0365438	-0.0365438	-0.0365438	0.797391	-0.0365438	-0.0365438	-0.0365438	1.14055	0.475317	-0.0365438	-0.0365438	-0.0365438	-0.0365438	0.0365438
Cer(38:01)_[M+H-H2O]1+	0.0542829	3.83507	0.172463	0.263541	7.91063	0.405634	-0.0921209	-0.0921209	0.198816	-0.0921209	0.682802	-0.0921209	-0.0921209	0.159654	-0.0921209	5.88571	-0.0921209	0.212063	0.258254	24.0918	0.126709	-0.0921209	4.2175	-0.0921209	-0.0921209	-0.0921209	0.018593	0.961723	0.720349	-0.0921209	0.312104	-0.0921209	-0.0921209	0.0921209
TG(30:00)_[M+Na]1+	0.280727	0.0564067	-0.0168808	0.925416	0.252455	0.0325918	-0.0277448	-0.0277448	-0.0277448	-0.0277448	2.7485	-0.0277448	-0.0277448	-0.0277448	-0.0277448	-0.0277448	0.729619	-0.0277448	-0.0277448	-0.0277448	-0.0277448	-0.0277448	-0.0277448	-0.0277448	-0.0277448	-0.0277448	0.0700307	-0.0277448	-0.0277448	-0.0277448	-0.0277448	-0.0277448	-0.0277448	0.0277448
DG(34:01)_[M+H-H2O]1+	22.4813	53.1521	48.8989	19.624	55.244	31.4544	23.8115	-7.12521	15.1025	57.4919	28.9826	38.0559	32.7365	10.5277	2.74798	160.806	98.7863	85.5406	-3.81119	-12.2115	52.8623	14.662	26.8376	54.8965	45.3338	-17.4367	81.4537	51.0324	67.7172	44.6024	53.5126	87.8766	25.9983	47.5261
DG(34:00)_[M+H-H2O]1+	34.1349	67.0393	58.7109	22.6163	60.8227	48.7104	22.3872	6.18931	55.8701	51.7108	45.4327	58.2738	50.8511	13.8083	2.6905	90.9167	63.8521	190.164	5.60795	-10.8126	83.8635	107.412	26.1193	46.2308	34.8796	-12.8873	81.1458	46.9676	38.2825	88.7576	161.146	60.2207	29.8857	32.0855
LPS(22:01)	0.676011	1.28819	1.09608	1.42191	2.93536	1.1672	2.23441	0.0292631	0.271683	-0.45228	3.84082	0.0803029	-0.182992	-0.176246	0.439141	0.460665	0.286836	0.360538	0.38782	0.207433	0.05799	-0.45228	1.25956	9.02514	0.219203	0.629935	0.878551	2.42313	3.31532	1.80241	0.145375	0.58613	-0.135365	0.45228
Cer(37:00)	0.177978	0.0192449	0.313976	0.394421	0.0930189	0.651839	0.598763	-0.0117614	-0.00815759	-0.0117614	1.08177	-0.0117614	-0.0117614	-0.0117614	-0.0117614	-0.0117614	-0.0117614	-0.0117614	-0.0117614	-0.0117614	-0.0117614	-0.0117614	0.267295	-0.0117614	-0.0117614	-0.0117614	-0.0117614	-0.0117614	-0.0117614	1.94194	0.648923	0.305488	-0.0117614	0.0117614
DG(35:04)_[M+H-H2O]1+	-0.995596	10.7982	-0.750898	1.26835	35.6789	1.89395	-1.83578	-1.46516	2.12798	-1.33932	-0.353611	-1.48647	-0.93644	-1.83578	-1.83578	0.0302647	-1.83578	0.0611424	-1.83578	105.922	-1.42276	-1.47908	-1.56804	-0.687646	-1.45549	-1.65853	4.10549	-0.39001	-1.83578	-1.83578	-0.740144	-1.11205	-1.83578	1.83578
DG(35:03)_[M+H-H2O]1+	-0.605818	-0.712131	-0.293991	0.375582	0.300902	1.0874	-0.968997	-0.73307	-0.681188	-0.747025	0.267293	-0.594884	-0.365921	-0.968997	-0.659576	-0.124732	-0.968997	-0.413374	-0.968997	-0.968997	-0.764944	-0.567668	-0.662476	-0.968997	-0.751675	-0.826776	2.44984	-0.0288557	-0.276075	-0.968997	-0.968997	-0.305389	-0.968997	0.968997
DG(35:02)_[M+H-H2O]1+	-1.58081	-1.02571	-0.476709	0.796304	0.994807	2.7055	-2.15659	-1.67479	-1.93587	-1.91351	-1.42097	-2.15659	0.317548	-1.12989	-2.15659	-0.378634	-0.0494282	0.436121	-2.15659	-2.15659	-0.604005	-2.15659	-1.52291	-0.642793	-1.209	-1.9925	6.52662	-0.477555	-1.509	-2.15659	-0.232808	-1.37799	-1.86156	2.15659
DG(33:05)_[M+NH4]1+	0.253085	-0.00852887	0.169545	0.450384	0	0.464908	-0.00852887	0.121833	0.223378	-0.00852887	1.40464	-0.00852887	-0.00852887	0.321287	0.240739	-0.00852887	-0.00852887	-0.00852887	-0.00852887	-0.00852887	-0.00852887	-0.00852887	-0.00852887	-0.00852887	-0.00852887	-0.00852887	0.188554	1.39705	-0.00852887	-0.00852887	-0.00852887	-0.00852887	-0.00852887	0.00852887
Cer(39:01)_[M+H-H2O]1+	0.189488	1.00466	0.18487	0.280592	2.91333	0.443062	0.821681	-0.0638378	0.274779	0.313025	-0.0638378	0.241729	0.0809109	0.164778	-0.0638378	-0.0638378	0.748347	-0.0638378	-0.0638378	8.74044	-0.0638378	-0.0638378	-0.0638378	-0.0638378	0.0815269	0.115756	0.0695548	-0.0638378	1.31182	-0.0638378	0.340516	-0.0638378	-0.0638378	0.0638378
DG(35:01)_[M+H-H2O]1+	-2.88855	-0.267141	-0.740606	3.33369	7.49401	5.98551	-5.73251	-3.42473	-0.436574	0.781774	-6.2516	-4.07328	3.28312	-5.66919	-4.47397	15.03	-3.75722	9.47114	-5.93365	-6.2516	0.486638	-2.6753	-4.50017	-4.27409	-0.223283	-4.98995	12.819	-6.2516	-1.06788	-4.51928	-0.361858	3.40029	-5.47091	6.2516
DG(35:00)_[M+H-H2O]1+	-0.417106	0.800168	1.30137	1.87162	3.60446	3.26422	-2.23877	-0.839214	1.35826	0.84863	-1.70391	-0.833395	3.31452	-1.71585	-1.94422	3.98517	-0.589892	8.74096	-2.23877	-1.69701	1.90396	0.065396	-0.729527	-2.23877	-0.629314	-1.64519	7.39471	-0.387516	-0.200882	0.431336	6.48896	-0.171333	0.431565	2.23877
DG(33:03)_[M+NH4]1+	0.348801	0.0652071	0.117861	0.722173	0.146636	0.353582	0	0	2.20534	0	0.582909	0	0.141258	0.209703	0	0	0	0.155448	0	0.431416	0	0	0	0	0	0	0	1.06075	0	0	0	0	0	0
DG(36:06)_[M+H-H2O]1+	-14.5531	-1.66354	0.833461	12.0733	23.367	25.5496	-33.4063	-7.81775	-12.9098	-8.7686	-30.4437	-5.27193	4.19254	-15.891	-20.6615	15.8228	19.3199	43.3243	-14.1567	-33.7686	-8.8311	-16.0291	-9.00565	-11.6477	-7.51543	-19.035	36.236	-25.4534	12.9181	-30.3053	22.7442	32.2559	-14.3438	34.27
Cer(38:00)	0.0180929	2.05165	0.015844	0.0996904	6.08793	0.0993145	-0.0321305	-0.0321305	-0.0321305	0.18888	-0.0321305	-0.0321305	-0.0321305	0.19887	-0.0321305	-0.0321305	-0.0321305	-0.0321305	0.294588	18.2835	-0.0321305	-0.0321305	0.0795452	-0.0321305	0.127151	-0.0321305	-0.0321305	-0.0321305	-0.0321305	-0.0321305	0.240358	-0.0321305	-0.0321305	0.0321305
DG(36:05)_[M+H-H2O]1+	-19.7312	16.3088	19.7926	22.6456	51.0414	50.4185	-64.6303	-5.99754	-16.2252	-10.2708	-42.9142	0.567975	8.03791	-28.2349	-17.9135	69.334	57.2501	101.961	-18.8702	-58.2407	-8.2644	-23.7058	12.3676	14.9469	20.4799	-34.5416	93.4373	-14.3221	44.123	-43.5809	56.8383	76.253	-20.5532	65.3437
DG(36:04)_[M+H-H2O]1+	-5.45658	19.2964	6.7409	6.98713	40.8144	15.4876	-16.517	-2.40607	-5.51251	0.214663	-11.3629	-4.26075	7.55084	-9.79136	-7.02417	26.2967	7.99991	27.4276	-11.1982	122.288	1.71782	-7.89678	3.47039	3.56197	8.15604	-8.92069	31.2062	-4.35158	16.5099	-13.2722	19.6384	17.8128	-6.11079	16.517
LPS(22:02)_[M+Na]1+	-0.0033349	0.053712	0.202844	0.0561275	0.253858	0.46388	-0.0309074	0.0681214	0.118216	-0.0309074	-0.0309074	-0.0309074	-0.0309074	-0.0309074	-0.0309074	-0.0309074	-0.0309074	-0.0309074	-0.0309074	-0.0309074	-0.0309074	-0.0309074	-0.0309074	0.730667	-0.0309074	-0.0309074	-0.0309074	1.00835	1.0336	-0.0309074	-0.0309074	-0.0309074	-0.0309074	0.0309074
DG(36:03)_[M+H-H2O]1+	-2.2313	11.2089	4.48483	3.5464	19.7287	9.53693	-5.18725	-1.03134	-3.04572	0.0410982	-5.57021	-3.78761	5.93144	-3.69281	-3.73928	12.4949	8.06186	20.95	-6.24523	59.3529	4.07468	-0.594571	2.36158	0.423486	5.41321	-6.11565	17.8144	-2.20273	5.48372	-7.20901	14.2901	15.1172	-2.22773	8.36191
DG(36:02)_[M+H-H2O]1+	13.7459	60.3344	25.7267	8.05367	90.1204	17.5171	7.41155	2.25926	24.4089	21.295	20.6359	18.8837	15.317	5.76743	7.73406	61.3771	52.8733	55.577	-0.914067	293.946	26.4061	19.1839	14.4195	20.1402	14.5118	-8.29604	39.6076	29.7863	32.422	24.3717	47.7352	40.3855	11.0162	20.8083
PE(26:02)	0.327149	0.89542	0.444944	0.644307	1.20155	1.0325	-0.0799188	0.102478	-0.0799188	-0.0799188	1.79291	0.97824	-0.0799188	0.211832	0.178559	0.806683	1.28941	0.0225673	-0.0799188	2.88105	0.175322	-0.0799188	0.203405	2.84017	0.0829436	0.0702285	0.149944	3.15241	0.457826	-0.0799188	-0.0799188	0.330902	-0.0799188	0.0799188
Cer(40:01)_[M+H-H2O]1+	0.00721482	2.53657	-0.0477673	0.188925	6.62474	0.0424292	0.508985	-0.0619104	-0.0106792	-0.0619104	-0.0619104	-0.0619104	-0.0619104	-0.0619104	-0.0619104	1.61656	-0.0619104	0.232042	-0.0619104	20.1375	-0.0619104	-0.0619104	0.222131	0.868501	0.0653774	-0.0619104	-0.0619104	-0.0619104	-0.0619104	-0.0619104	-0.0619104	-0.0619104	-0.0619104	0.0619104
DG(36:01)_[M+H-H2O]1+	3.18131	23.0407	19.8483	14.9237	23.1148	18.9464	-24.3061	-3.28393	16.4392	16.6774	-11.3295	11.6634	21.0448	3.51809	-1.79167	61.756	46.9076	44.5345	-3.70027	7.27484	19.8224	1.51455	5.54685	23.7101	6.87666	-8.25875	36.0745	8.20449	39.0432	15.6655	29.8183	47.5481	3.6629	26.7336
DG(36:00)_[M+H-H2O]1+	10.9593	12.7901	13.9871	9.78876	12.4158	10.496	21.6397	-1.59608	25.2536	15.0653	6.73726	14.7149	14.9585	4.43632	-2.57546	20.8317	7.38986	34.2394	0.707423	-5.60229	19.6658	22.5399	8.04082	7.29837	10.3769	-4.91091	14.7312	14.9111	6.91693	27.9654	29.6645	16.0348	10.1937	8.08821
DG(37:05)_[M+H-H2O]1+	-3.78707	-2.94894	-0.535843	5.78256	9.21047	9.44587	-9.64602	-2.89573	-6.69603	-3.05476	7.83624	-5.17525	2.5901	-9.17904	-7.86313	-4.4206	-7.33634	20.2169	-9.56049	-9.90695	-3.95189	-7.72282	-0.791884	-3.06641	4.17728	-8.64629	18.6411	-5.26764	-2.85639	-10.6593	2.78293	6.08327	-9.07754	10.6593
DG(37:04)_[M+H-H2O]1+	-0.44289	-0.453709	0.336906	0.734755	0.405838	1.94196	-0.575459	-0.735391	1.24301	-0.576588	-0.167368	-0.896859	-0.0702986	-0.927542	-1.27952	-0.260994	-0.358309	0.509494	-0.727464	-0.817099	-0.57303	-0.783528	-0.534886	-0.537567	-0.468502	-0.665134	4.0865	3.24664	-0.10116	-1.27952	0.0245136	-0.928335	-0.88285	1.27952
Cer(41:02)_[M+H-H2O]1+	0.260396	0.294492	0.147077	0.675187	0.810348	0.336636	-0.0454769	-0.0454769	0.251528	0.0632059	2.0321	-0.0454769	-0.0454769	-0.0454769	0.224113	-0.0454769	-0.0454769	-0.0454769	-0.0454769	0.586442	-0.0454769	-0.0454769	-0.0454769	2.38232	-0.0454769	-0.0454769	-0.0454769	0.921943	0.412596	-0.0454769	0.262018	-0.0454769	-0.0454769	0.0454769
DG(38:09)_[M+H-H2O]1+	-2.54828	-2.20395	-1.43003	0.327567	0.665571	2.07097	-2.68429	-2.44349	-2.68429	-2.68429	-2.68429	-2.68429	-1.70098	-2.68429	-2.68429	-2.68429	-2.68429	-1.1401	-2.68429	-1.00159	-2.28942	-2.29767	-2.36956	-2.68429	-2.04904	-2.51622	3.87161	-2.68429	-2.10382	-2.68429	-1.7152	-0.804968	-2.18401	2.68429
DG(37:02)_[M+H-H2O]1+	-1.37818	-0.87111	-0.54081	0.50455	0.504305	1.2868	-1.19557	-1.34194	-1.66019	-1.45144	-1.66019	-1.66019	-0.113705	-1.66019	-1.66019	-1.00194	0.00322264	-0.413459	-1.3339	-1.66019	-0.833635	-1.04219	-1.06098	-0.496909	-1.66019	-1.50077	2.05406	-1.66019	0.113137	-1.66019	0.171148	0.283869	-1.00817	1.66019
DG(35:05)_[M+NH4]1+	0.158949	0.053031	0.174485	0.296125	0.244846	0.337059	-0.0836823	0.613461	0.391046	-0.0836823	-0.0836823	-0.0836823	-0.0836823	0.3586	0.485844	0.625596	-0.0836823	0.243759	-0.0836823	-0.0836823	0.110018	-0.0836823	-0.0836823	-0.0836823	0.336179	-0.0836823	0.828177	-0.0836823	0.479786	-0.0836823	0.344638	-0.0836823	-0.0836823	0.0836823
DG(38:08)_[M+H-H2O]1+	-4.07084	-3.14284	-1.99078	1.33302	2.34128	3.76838	-4.98382	-3.09774	-4.69894	-4.01886	-4.22571	-4.98382	-0.921138	-4.72373	-4.98382	-2.76564	-1.03593	2.14925	-4.0604	-4.41462	-3.7689	-4.98382	-4.42163	-4.98382	-2.46232	-4.98382	6.97243	-4.98382	-3.76424	-3.14777	-0.0423519	-1.06642	-4.43874	4.98382
DG(37:01)_[M+H-H2O]1+	0.485171	3.04443	2.64433	3.62952	6.58228	4.91978	-3.23433	-0.345737	-0.408924	-0.270308	9.70958	-0.380344	0.811319	-0.278223	-1.23649	3.06827	18.6355	3.63937	-0.215351	-2.43349	0.230246	-1.36712	-1.26984	7.1123	-1.7363	0.23499	4.83524	4.56021	13.8461	-0.303309	-1.06563	4.00578	-0.578102	3.23433
DG(35:04)_[M+NH4]1+	0.282295	-0.0170948	0.0701567	0.974594	0.114711	0.413506	-0.0676785	-0.0676785	2.87477	0.139627	-0.0676785	-0.0676785	-0.0676785	-0.0676785	-0.0676785	-0.0676785	-0.0676785	-0.0676785	-0.0676785	-0.0676785	-0.0676785	0.0488868	0.271009	-0.0676785	-0.0676785	-0.0676785	-0.0676785	1.17284	-0.0676785	-0.0676785	-0.0676785	-0.0676785	-0.0676785	0.0676785
DG(35:03)_[M+NH4]1+	4.91355	0.0455695	0.131625	13.8174	0.17896	0.291325	0.60952	0.211606	41.7496	0.273994	0.960843	-0.0140838	-0.0140838	-0.0140838	0.458671	-0.0140838	-0.0140838	-0.0140838	0.522796	-0.0140838	-0.0140838	-0.0140838	-0.0140838	-0.0140838	-0.0140838	-0.0140838	-0.0140838	-0.0140838	0.570242	-0.0140838	0.71297	-0.0140838	-0.0140838	0.0140838
DG(38:06)_[M+H-H2O]1+	-15.684	19.2797	26.6993	19.3203	50.2441	47.1365	-55.9232	-13.749	-10.1085	0.350179	-22.5734	-8.71249	14.1698	-22.5112	-22.0984	64.6657	60.32	98.2137	-31.1676	-51.6842	-0.132467	-11.5681	-2.98033	47.8503	22.9605	-31.2864	104.561	11.2345	74.0729	-22.8832	33.3046	65.0171	-16.6868	64.6421
DG(38:05)_[M+H-H2O]1+	-2.17394	16.5477	27.7911	14.2354	31.2783	24.7917	-35.2353	1.6871	-3.9077	8.6328	-7.52587	3.02706	16.1425	-0.796976	-1.58914	56.8513	19.2116	63.3998	-15.601	-33.0439	1.89849	6.98929	30.576	18.6481	39.1882	-18.2144	66.0393	27.9243	39.874	37.4552	25.9753	34.433	-2.55514	35.2353
DG(38:04)_[M+H-H2O]1+	14.1555	22.256	25.2605	15.3178	14.9591	17.2623	18.1111	20.5482	2.29831	14.7452	49.3101	14.7789	6.83436	2.69189	-1.91831	24.58	22.6539	24.0796	7.79125	6.01667	12.3349	47.719	11.6705	43.4581	15.3927	-3.75169	20.1747	31.6989	44.2968	46.8936	38.6924	27.6828	6.26446	11.5107
DG(38:03)_[M+H-H2O]1+	-3.01652	-1.8366	-1.0714	1.44912	3.78802	3.96058	-3.70242	-2.24149	-2.85204	-2.28318	-4.73683	-2.70069	-0.047098	-4.16826	-4.41668	-0.583497	-1.11407	7.28848	-4.73683	-4.73683	-2.1322	-4.73683	-3.86285	-1.91479	-1.32552	-4.47355	7.99789	-3.8649	-0.713155	-3.87852	-1.07423	1.65292	-3.9635	4.73683
LPI(19:01)_[M+NH4]1+	0.351462	0.646119	0.543415	0.402184	0.874291	0.95458	0.575379	0.042782	-0.0611009	-0.0611009	1.01955	0.716297	-0.0611009	0.405096	0.587361	2.46548	-0.0611009	0.186087	0.558339	1.49906	-0.0611009	0.221807	-0.0611009	1.06761	-0.0611009	0.695869	-0.0611009	-0.0611009	1.10492	2.84741	-0.0611009	0.267622	0.219314	0.0611009
Cer(41:04) & CE_oxid(14:00)	0.0270942	0.1072	-0.0152103	0.161356	0.207692	0.0657731	-0.0478526	-0.0478526	-0.0478526	-0.0478526	-0.0478526	-0.0478526	-0.0478526	0.164209	0.414607	-0.0478526	0.343486	-0.0478526	0.203469	0.50432	0.152788	-0.0478526	-0.0478526	-0.0478526	0.121895	-0.0478526	0.0761805	-0.0478526	-0.0478526	-0.0478526	-0.0478526	-0.0478526	-0.0478526	0.0478526
DG(38:02)_[M+H-H2O]1+	0.405978	6.95692	9.04496	9.4979	15.0284	15.4116	-15.1074	-0.113799	5.244	10.4229	-10.7413	-2.226	14.1178	5.33127	-3.27364	27.5739	18.0033	28.3645	-9.40735	-13.0321	9.22799	-1.69554	1.21097	2.36662	4.52828	-1.87644	29.7597	-9.60329	23.5482	-0.846741	10.745	30.5692	-5.41939	15.1074
SM(29:01)	-0.0874248	-0.101657	-0.0635382	0.042697	0	0.0769473	-0.101657	-0.101657	-0.101657	0.0264339	-0.101657	-0.101657	-0.101657	-0.101657	-0.101657	-0.101657	-0.101657	-0.101657	-0.101657	-0.101657	-0.101657	-0.101657	-0.101657	-0.101657	0.04163	-0.101657	0.0981263	-0.101657	-0.101657	-0.101657	-0.101657	-0.101657	-0.101657	0.101657
DG(38:01)_[M+H-H2O]1+	-0.622946	0.798399	1.66251	4.14375	5.37122	5.65549	-5.29278	-3.00374	2.4332	3.45471	-4.20128	-2.04566	6.98807	-0.027925	-3.91111	5.4939	-1.55585	10.4816	-3.28176	-5.29278	6.64908	-2.12708	-2.45396	-0.72756	-0.666134	-2.37828	9.96285	-5.29278	0.00692088	-0.796591	7.05731	9.53267	-2.46341	5.29278
DG(38:00)_[M+H-H2O]1+	0.35248	0.655144	0.524009	0.559992	0.625662	0.833613	-0.309033	0.0853234	1.23909	0.534112	-0.309033	0.161446	1.04768	0.695386	0.0273466	0.747666	0.396087	1.87155	-0.309033	0.253017	0.937568	1.03975	0.166929	0.792771	-0.095075	-0.309033	1.51057	1.30763	-0.309033	0.86875	1.69072	-0.309033	0.36058	0.309033
PE(28:00) & PC(25:00)	0.723332	1.00541	0.579269	1.62245	2.17168	0.812839	1.75723	-0.164135	0.11837	-0.164135	4.68357	-0.164135	-0.164135	-0.164135	0.771492	0.951365	-0.164135	0.114352	-0.164135	1.09964	0.0455435	0.131708	0.363995	6.67038	-0.164135	0.369473	0.0277145	2.21262	0.241914	1.05382	-0.164135	1.41441	0.221737	0.164135
Cer(42:08)	-2.15518	-1.22014	-0.250136	1.09048	2.2603	4.9812	-2.25385	-1.06249	-2.50674	-0.805704	-3.28264	-3.28264	-0.476065	-2.84805	-2.87839	-0.579483	-3.28264	3.76383	-2.87943	-3.28264	-1.76523	-1.44236	0.582025	-2.09536	8.41498	-3.1555	8.56884	-3.28264	-2.69395	-3.28264	-2.15161	-2.8498	-1.81889	3.28264
LPI(20:04)_[M+NH4]1+	0.255554	0.408493	0.173488	0.502607	0.936893	0.318221	-0.174237	1.37555	0.0786093	0.522942	0.562341	-0.156206	0.146231	-0.174237	0.118988	-0.105828	-0.172835	0.916586	-0.161065	0.673704	0.218308	2.65604	-0.174237	-0.174237	0.271816	-0.00463989	0.303204	0.729454	-0.174237	-0.11292	-0.111357	0.564238	0.0958321	0.174237
PA(30:02)_[M+Na]1+	0.501516	1.48423	0.819945	0.673292	1.9979	0.888088	2.01195	0.202947	0.724976	1.02064	-0.101341	0.375127	-0.101341	0.183795	0.196891	4.50462	1.17096	-0.101341	-0.101341	5.14626	-0.101341	0.590597	0.532166	1.71751	1.84613	0.159949	0.115057	1.4042	1.43603	2.15436	-0.101341	-0.101341	0.466454	0.101341
DG(39:05)_[M+H-H2O]1+	-0.476625	-1.13248	-0.0616613	3.44643	1.72668	2.75041	-2.37994	-1.38668	8.5691	-1.7698	-1.27	-1.57416	-0.298022	-2.12418	-2.05595	-1.6529	-2.37994	3.39648	-1.97043	-1.6327	-1.64479	-1.38301	-1.55608	-1.36895	0.54109	-1.98384	6.67227	-1.09942	-1.09682	-2.37994	0.730429	-0.158143	-1.78058	2.37994
DG(39:04)_[M+H-H2O]1+	0.204041	3.87344	0.00977465	0.513903	11.4653	0.23692	-0.142035	0.20894	0.749065	-0.142035	1.32999	-0.142035	0.173054	-0.0565396	-0.142035	-0.142035	-0.142035	0.437329	0.189369	34.4432	0.0505664	-0.029478	-0.142035	0.19606	0.181808	-0.142035	0.443392	-0.142035	-0.142035	-0.142035	0.314983	-0.142035	-0.142035	0.142035
TG_oxid(34:01)	0.860303	62.1814	0.345467	1.48409	159.753	0.596201	2.44798	-0.0462258	1.21757	-0.0462258	4.0968	-0.0462258	0.0923974	0.0728922	-0.0462258	76.1759	-0.0462258	0.332414	0.480292	482.871	-0.0460946	-0.0462258	-0.0424936	-0.0462258	-0.0439825	-0.0462258	-0.0438538	1.31884	1.16909	-0.0462258	0.89401	-0.0462258	-0.0462258	0.0462258
TG(35:00)	0.30108	0.137576	0.0721603	0.357256	0.240617	0.146178	0.697232	-0.00673703	0.582268	-0.00673703	-0.00673703	0.892321	0.115417	0.449427	-0.00673703	-0.00673703	-0.00673703	-0.00673703	0.411627	-0.00673703	0.223746	-0.00673703	0.643229	-0.00673703	-0.00673703	-0.00673703	0.0366892	-0.00673703	-0.00673703	-0.00673703	0.288697	-0.00673703	0.364478	0.00673703
DG(39:02)_[M+H-H2O]1+	-0.228677	-0.25348	0.193896	0.710588	0.760058	1.64946	-0.507834	-0.0646346	-0.505709	0.782145	-1.30748	-0.808972	0.667212	0.354727	-0.66755	-0.740885	-0.0399053	0.976063	-1.30748	0.208483	0.291466	0.0238839	-1.30748	-0.385467	-0.856699	-1.30748	4.29056	-0.250507	0.386377	0.0183993	0.253053	0.182079	-0.970718	1.30748
DG(37:05)	0.0771536	0.0598476	0.441939	0.307238	0.181839	0.551959	0.896454	-0.025259	-0.025259	-0.025259	-0.025259	-0.025259	-0.025259	-0.025259	-0.025259	-0.025259	-0.025259	0.222878	0.492563	-0.025259	-0.025259	-0.025259	-0.025259	-0.025259	0.142755	-0.025259	0.368013	0.794078	0.701482	1.66368	-0.025259	0.383214	-0.025259	0.025259
DG(39:01)_[M+H-H2O]1+	0.145137	0.320985	0.328146	0.398254	0.450901	0.56585	-0.169785	-0.169785	0.0664421	-0.169785	1.11162	0.308476	0.0950985	0.105308	0.128645	0.667292	-0.169785	0.728862	-0.169785	0.839248	0.113913	0.190265	-0.169785	0.858642	0.0080977	0.00385657	0.509801	1.1697	1.23728	-0.169785	0.533933	-0.169785	-0.169785	0.169785
DG(40:07)_[M+H-H2O]1+	-4.84262	3.75779	3.19266	7.64044	13.548	15.3016	-16.5685	-3.80799	-0.308488	3.34381	-14.1076	-5.95064	7.00508	-4.68495	-8.50426	9.63829	20.2828	28.9869	-11.6642	-6.85349	0.381092	3.54898	-5.42158	-5.07866	1.1376	-8.89721	30.6282	-13.1271	5.03071	-10.8588	17.047	16.3358	-8.56231	16.5685
DG(40:06)_[M+H-H2O]1+	-2.68875	13.1021	21.8738	13.0113	26.7645	22.2098	-29.1558	2.76604	4.4843	8.837	-11.0358	-4.66714	15.8855	-6.99675	-4.31604	44.1703	20.6468	53.1013	-19.7995	-28.6836	5.77212	2.06372	20.0014	20.646	34.4586	-16.7026	50.3778	16.8455	41.2902	16.6198	27.2002	34.422	-7.64742	32.6545
DG(40:04)_[M+H-H2O]1+	114.458	165.56	173.097	96.1146	95.0882	132.582	176.669	130.409	48.5915	111.298	330.659	124.294	38.0009	43.7807	26.4203	149.78	228.635	153.617	100.534	91.5415	105.969	300.153	45.408	314.402	34.8145	17.5456	45.8466	338.573	263.846	357.856	226.414	190.512	82.4635	40.5028
DG(40:02)_[M+H-H2O]1+	2.51066	0.972371	6.45063	6.94062	5.95338	6.777	-6.33648	-1.43475	5.9615	7.70121	-6.33648	1.55749	11.9727	10.8341	-1.32335	7.3504	-1.49321	11.5104	-4.56704	-5.73379	6.21892	0.0524664	-1.86244	-2.7244	5.57107	-3.33439	13.6448	-0.0901158	8.22484	11.0509	11.3836	13.7673	-2.16244	6.33648
DG(40:01)_[M+H-H2O]1+	-0.233565	-0.255345	-0.189313	0.277621	0.403778	0.425844	-0.422757	-0.422757	-0.0906751	-0.141536	-0.422757	-0.422757	0.401189	-0.157275	-0.422757	-0.422757	-0.422757	-0.128449	-0.422757	-0.422757	-0.422757	-0.422757	-0.422757	0.789644	-0.26169	-0.422757	0.417567	-0.422757	0.676843	-0.422757	-0.422757	-0.422757	-0.422757	0.422757
DG(41:05)_[M+H-H2O]1+	1.46799	0.176792	0.121158	3.76075	0.575869	0.503959	0.816758	0.150157	11.4668	0.346038	-0.0795569	-0.0795569	0.338907	0.33193	-0.0795569	1.61391	-0.0795569	0.534109	-0.0795569	-0.0795569	-0.0795569	-0.0795569	-0.0795569	-0.0795569	0.0632588	-0.0795569	0.0486343	-0.0795569	-0.0795569	1.45587	-0.0795569	-0.0795569	-0.0795569	0.0795569
DG(41:04)_[M+H-H2O]1+	0.183957	0.109164	-0.0399082	0.355863	0.329947	0	0.88376	-0.0399082	-0.0399082	-0.0399082	0.594293	-0.0399082	-0.0399082	0.417013	-0.0399082	-0.0399082	-0.0399082	-0.0399082	-0.0399082	-0.0399082	-0.0399082	-0.0399082	0.338597	0.923241	-0.0399082	-0.0399082	-0.0399082	-0.0399082	-0.0399082	-0.0399082	-0.0399082	-0.0399082	-0.0399082	0.0399082
DG(42:10)_[M+H-H2O]1+	0.610062	-2.77246	-1.56337	7.61059	1.72051	2.75444	-4.52482	4.93816	19.4115	-3.40613	-3.22319	-2.12284	-0.770095	-0.619175	-4.19282	-3.53921	-4.52482	-0.219621	-4.52482	-3.81496	-3.46229	-2.43076	0.182467	-2.61807	0.970679	-4.15802	4.27635	-1.35142	-1.22105	-3.25624	-3.67787	-1.65372	-3.99904	4.52482
DG(41:01)_[M+H-H2O]1+	0.028848	0.128413	-0.00529271	0.102422	0.303117	0	-0.00529271	0.301974	-0.00529271	-0.00529271	-0.00529271	-0.00529271	-0.00529271	-0.00529271	-0.00529271	-0.00529271	-0.00529271	0.303209	-0.00529271	0.88956	-0.00529271	-0.00529271	-0.00529271	-0.00529271	-0.00529271	-0.00529271	-0.00529271	-0.00529271	-0.00529271	-0.00529271	-0.00529271	-0.00529271	-0.00529271	0.00529271
DG(42:07)_[M+H-H2O]1+	3.53437	17.7835	11.3591	9.58478	24.926	13.9873	-11.2415	3.48664	14.6212	15.0016	-5.81683	1.10591	13.2205	6.15415	-4.7223	28.2591	6.8659	22.1876	-7.28792	59.6477	9.73479	51.9123	-2.92804	-8.33969	2.68872	-5.67673	13.4785	-1.04868	12.5926	22.3306	31.0743	29.5582	-2.76598	12.1778
PC(28:00) & PE(31:00) & DG(40:10)_[M+NH4]1+	-0.0130793	0.0116859	1.09485	0.269431	0.320448	2.42454	-0.214018	0.424167	0.403823	0.0265531	-0.214018	-0.214018	-0.214018	0.0978309	-0.214018	-0.214018	-0.214018	0.136182	0.189125	-0.214018	-0.214018	0.126498	0.723457	-0.214018	5.23898	-0.00743054	5.48607	-0.214018	-0.214018	-0.214018	-0.214018	-0.214018	0.206096	0.214018
PA(33:03)_[M+Na]1+	210.117	103.373	127.757	416.048	82.3177	142.268	1292.42	20.5199	28.9964	42.488	304.115	109.735	1.69539	44.5033	46.5737	148.184	211.912	25.9245	49.0907	74.7877	36.0685	72.2121	57.0906	255.083	14.355	19.915	-3.46151	309.787	211.277	384.634	41.1676	125.718	46.4209	31.4844
DG(42:06)_[M+H-H2O]1+	25.4299	46.5803	35.4069	25.8522	55.4987	35.0849	57.591	-9.16406	11.1747	0.186265	56.6512	41.4298	-0.892264	27.8729	44.0192	56.0312	46.9722	-8.6717	62.7516	98.1339	-8.38773	-8.57624	24.6806	156.289	16.0029	13.6722	-4.41941	63.8525	53.5499	99.2578	-9.39628	37.0511	49.0911	10.7178
PE(32:06)	96.4365	49.1825	64.0256	191.07	42.5387	71.5491	592.232	7.37393	15.7577	17.0085	145.27	49.9432	-0.399197	19.001	21.7417	75.1845	109.933	8.42243	21.2488	32.4351	12.0647	29.6661	31.575	122.113	4.74401	11.4632	-3.48872	159.597	108.558	187.196	17.4759	67.3175	23.367	14.9245
DG(42:05)_[M+H-H2O]1+	-0.0492334	0.162198	0.105296	0.156283	0.43615	0.497822	-0.226862	-0.0766979	0.0464663	0.117752	0.138451	-0.226862	-0.0983331	-0.226862	0.109848	-0.226862	-0.226862	-0.226862	0.243667	0.973541	0.530724	0.11974	0.499563	-0.226862	-0.0689085	-0.226862	0.278783	1.34335	-0.226862	-0.226862	0.109579	0.101777	-0.136324	0.226862
PC-O(30:05) & PC-P(30:04)	35.7738	58.3875	52.0959	71.0073	97.0351	72.3106	67.4767	-5.73295	16.1358	-3.10587	213.117	36.5887	-13.3559	4.07046	6.77064	54.6141	75.4556	-6.37057	16.2729	85.4189	-9.20506	-7.32974	17.8451	298.787	-7.01932	8.16811	-11.7238	177.705	153.174	96.6147	-4.3775	31.4805	24.8415	16.0007
TG(38:01)_[M+NH4]1+	2.09326	0.677725	0.291152	2.68801	1.37034	0.680174	0.945746	-0.0860047	8.62852	3.33663	1.05904	2.46781	1.6198	0.953777	-0.0860047	1.94775	-0.0860047	-0.0860047	-0.0860047	-0.0860047	3.87985	0.236516	0.465433	-0.0860047	1.65688	-0.0860047	-0.0860047	-0.0860047	-0.0850632	1.27847	-0.0860047	-0.0860047	0.200096	0.0860047
DG(39:01)_[M+NH4]1+	5.78994	3.61768	0.801851	15.1578	8.39135	1.28393	-0.243539	4.35013	46.0318	0.423984	1.02774	0.7592	-0.053211	0.0569192	-0.243539	1.5326	2.5113	0.194317	-0.243539	25.8043	0.299913	0.192942	-0.243539	2.51078	-0.0627363	0.487854	0.147633	-0.243539	3.74301	-0.243539	1.72707	0.498884	1.16203	0.243539
DG(42:04)_[M+H-H2O]1+	149.173	216.133	228.046	120.784	118.26	176.552	224.02	143.566	62.2087	155.067	425.242	166.913	53.6561	70.8294	41.0558	200.105	305.609	193.293	134.498	119.248	152.177	388.623	63.0059	388.635	50.6915	19.2708	57.6644	428.422	347.168	498.671	293.426	243.891	113.207	54.3811
SM(33:03)	0.0529507	-0.308211	-0.181397	1.06233	0.453275	0.753256	0.0846616	2.77814	0.199122	-0.344716	-0.592691	-0.592691	-0.164195	-0.298381	-0.592691	-0.592691	-0.592691	-0.592691	-0.592691	-0.592691	-0.592691	0.124182	0.0470996	0.610964	1.69016	-0.398385	0.19668	-0.592691	-0.592691	-0.592691	-0.157572	-0.592691	-0.592691	0.592691
PA(34:04)_[M+Na]1+	0.316254	0.273105	0.469778	0.486765	0.615705	1.05651	0.685521	0.0692511	-0.110436	-0.110436	1.30151	-0.110436	0.0364888	0.560762	0.524062	-0.110436	-0.110436	1.40492	-0.110436	1.16223	-0.110436	0.553413	-0.110436	-0.110436	-0.110436	0.450729	0.0477801	-0.110436	3.20973	-0.110436	0.0521806	0.556904	0.241979	0.110436
DG(42:00)_[M+H-H2O]1+	0.0705989	4.50981	0.230371	0.140139	12.7866	0.600384	0	0.310312	0.325078	0	0	0	0	0	0	1.59671	0	0	0	38.5786	0	0	0.412923	0	0	0	0	1.81511	0	0	0.25822	0	0	0
PA(34:03)_[M+Na]1+	0.0731431	10.2999	0.567245	0.292224	29.1498	1.11768	-0.0833552	0.114638	-0.0833552	-0.0833552	-0.0833552	-0.0833552	-0.0833552	0.778541	0.265241	2.00473	1.07138	-0.0833552	-0.0833552	88.0086	0.127246	0.509712	-0.0833552	1.22785	-0.0833552	-0.0833552	0.0321193	2.9485	1.95294	0.588422	-0.0833552	-0.0833552	-0.0833552	0.0833552
DG(44:12)_[M+H-H2O]1+	-3.91533	-3.1301	-2.59577	0.766312	2.16219	3.01386	-3.98651	-3.80789	-4.67871	-3.63392	-4.29546	-3.58974	-2.19087	-4.3761	-4.67871	-1.47534	-4.67871	1.97994	-4.67871	-4.0683	-3.45057	-3.59426	-3.52621	-4.67871	-2.77309	-4.22113	5.17524	-4.67871	-3.78761	-3.39147	-3.77452	-2.07087	-3.8398	4.67871
DG(43:05)_[M+H-H2O]1+	0.0497349	0.116248	0.000311051	0.186279	0.241553	0.0380076	0.546479	-0.0123582	-0.0123582	-0.0123582	-0.0123582	-0.0123582	-0.0123582	-0.0123582	-0.0123582	-0.0123582	-0.0123582	0.698395	0.284128	-0.0123582	0.137854	-0.0123582	-0.0123582	-0.0123582	-0.0123582	-0.0123582	0.101665	-0.0123582	-0.0123582	-0.0123582	-0.0123582	-0.0123582	-0.0123582	0.0123582
TG_oxid(38:02)	0.298192	0.0607353	0.160529	0.501645	0.146814	0.416067	-0.00666665	-0.00666665	0.805029	-0.00666665	1.41807	0.373954	-0.00666665	-0.00666665	0.120016	0.175541	-0.00666665	-0.00666665	-0.00666665	-0.00666665	-0.00666665	-0.00666665	-0.00666665	0.417743	-0.00666665	-0.00262614	0.238522	1.24886	-0.00666665	-0.00666665	-0.00666665	-0.00666665	-0.00666665	0.00666665
TG(39:01)	0.219914	0.047997	0.198205	0.456274	0.189061	0.722414	1.21357	0.114137	0.772988	-0.0425998	-0.0425998	-0.0425998	0.091531	-0.0425998	-0.0425998	-0.0425998	-0.0425998	0.248024	-0.0425998	-0.0425998	-0.0425998	-0.0425998	0.482148	-0.0425998	-0.0425998	-0.0425998	-0.0425998	2.12464	-0.0425998	-0.0425998	-0.0425998	-0.0425998	-0.0425998	0.0425998
DG(43:04)_[M+H-H2O]1+	0.22969	0.278915	0.123666	0.383537	0.509767	0.24205	-0.0268952	0.0866234	-0.0268952	-0.0268952	1.12123	0.353399	0.118402	-0.0268952	0.495136	0.482561	-0.0268952	0.259664	0.374438	-0.0268952	-0.0268952	-0.0268952	-0.0268952	1.52805	-0.0268952	0.117426	0.0895979	-0.0268952	-0.0268952	-0.0268952	-0.0268952	0.661019	0.379427	0.0268952
PC(30:04)	0.385887	0.578721	0.47408	1.25996	0.931576	1.30229	-0.183894	-0.121128	-0.0228409	-0.183894	3.69652	-0.183894	-0.183894	0.399838	0.256171	1.10861	-0.183894	-0.183894	1.11592	1.37989	0.00656986	-0.183894	-0.183894	2.33307	-0.183894	0.422857	-0.183894	1.25477	-0.183894	3.69246	-0.183894	-0.183894	-0.183894	0.183894
PG(29:00)_[M+NH4]1+	0.226864	0.387437	0.159055	0.940216	1.04596	1.06097	-0.229481	-0.0824438	0.10334	-0.229481	2.64137	-0.229481	-0.229481	-0.229481	0.526913	0.106166	-0.229481	-0.229481	0.00563346	1.35188	-0.229481	-0.229481	0.105238	2.83594	-0.229481	0.0612024	-0.229481	-0.229481	-0.229481	2.97666	-0.229481	-0.229481	-0.229481	0.229481
TG_oxid(38:01)	0.163298	10.0751	0.249057	0.342056	29.9045	0.445796	-0.0137932	0.139359	1.04385	0.215456	-0.0137932	-0.0137932	0.139983	-0.0137932	-0.0137932	0.217535	-0.0137932	-0.0137932	0.405097	89.8193	-0.0137932	-0.0137932	0.302648	-0.0137932	-0.0137932	-0.0137932	-0.0137932	-0.0137932	-0.0137932	1.22873	0.683995	-0.0137932	0.411548	0.0137932
TG(40:06)	2.45809	4.46917	0.16796	7.0901	12.2424	0.293192	-0.00311837	0.295646	21.3619	0.218547	-0.00311837	-0.00311837	-0.00311837	0.262287	-0.00311837	0.927374	-0.00311837	0.557416	-0.00311837	37.1045	0.341987	0.366616	0.756484	0.174392	0.835594	-0.00311837	-0.00311837	-0.00311837	0.315981	-0.00311837	-0.00311837	-0.00311837	0.378773	0.00311837
TG(40:05)	0.326775	0.0255469	0.0312163	0.618221	0.11405	0.0915385	1.09193	-0.0124697	0.263814	-0.0124697	1.66005	-0.0124697	-0.0124697	-0.0124697	-0.0124697	-0.0124697	-0.0124697	0.32968	-0.0124697	-0.0124697	-0.0124697	-0.0124697	-0.0124697	-0.0124697	0.242929	-0.0124697	0.125306	-0.0124697	-0.0124697	-0.0124697	-0.0124697	-0.0124697	-0.0124697	0.0124697
SM(34:01) & DG(44:08)_[M+H-H2O]1+	-0.496848	-0.790748	-0.262381	0.974005	0.443016	1.40285	-1.07901	-1.07901	-0.1748	-1.07901	0.627623	-1.07901	1.54959	-1.07901	-1.07901	-1.07901	-1.07901	-0.741734	-1.07901	-1.07901	0.251312	-0.665756	-0.565518	-1.07901	-0.606663	-1.07901	3.14688	0.740303	-1.07901	-1.07901	-0.72791	-0.598018	-1.07901	1.07901
PG-O(32:00)	0.281603	5.65302	0.0782648	0.505078	16.1923	0.204339	0.754036	-0.0411943	-0.0320698	-0.0411943	1.43724	0.115901	0.07428	-0.0411943	0.308626	48.8127	-0.0411943	0.215267	-0.0411943	0.650316	-0.0411943	-0.0411943	-0.0411943	1.4049	0.124919	0.517521	-0.0411943	-0.0411943	-0.0411943	-0.0411943	-0.0411943	-0.0411943	0.30911	0.0411943
DG(44:05)_[M+H-H2O]1+	0.0709233	0.125004	0.346918	0.273278	0.33791	0.400212	0.799665	-0.0201694	-0.0201694	-0.0201694	-0.0201694	-0.0201694	-0.0201694	-0.0201694	-0.0201694	-0.0201694	-0.0201694	-0.0201694	0.279845	-0.0201694	-0.0201694	-0.0201694	-0.0201694	0.986375	0.0917963	-0.0201694	0.117168	-0.0201694	0.765668	0.98021	-0.0201694	0.472201	0.755723	0.0201694
PE(34:05)	0.0211877	0.0386287	0.167801	0.138799	0.191122	0.303488	-0.0250785	-0.0250785	-0.0250785	-0.0250785	-0.0250785	-0.0250785	-0.0250785	-0.0250785	0.391318	-0.0250785	-0.0250785	-0.0250785	-0.0250785	0.548287	-0.0250785	-0.0250785	-0.0250785	-0.0250785	0.213081	0.0349726	0.0651765	-0.0250785	0.867024	0.430272	-0.0250785	-0.0250785	-0.0250785	0.0250785
TG(40:01)_[M+NH4]1+	0.489621	0.211563	0.308796	1.22897	0.383622	0.674256	-0.0558158	-0.0558158	3.67936	0.776053	-0.0558158	-0.0558158	0.286074	-0.0558158	-0.0558158	-0.0558158	-0.0558158	0.218904	-0.0558158	-0.0558158	1.02938	0.367298	0.56756	-0.0558158	0.41692	-0.0558158	-0.0558158	-0.0558158	-0.0558158	1.92536	-0.0558158	-0.0558158	0.771776	0.0558158
PA(35:01)_[M+Na]1+	0.00415125	-0.0117712	0.114254	0.0477672	1.83995e-18	0.378077	-0.0117712	-0.0117712	-0.0117712	-0.0117712	-0.0117712	-0.0117712	0.131531	-0.0117712	-0.0117712	-0.0117712	-0.0117712	-0.0117712	-0.0117712	-0.0117712	-0.0117712	-0.0117712	-0.0117712	-0.0117712	-0.0117712	-0.0117712	-0.0117712	-0.0117712	-0.0117712	1.12246	-0.0117712	-0.0117712	-0.0117712	0.0117712
DG(44:04)_[M+H-H2O]1+	0.568788	0.824695	0.465367	0.858726	1.17307	0.441165	-0.167422	0.776245	1.74113	2.2217	-0.167422	0.372721	0.124173	0.167178	0.0507913	2.44123	-0.167422	0.485739	-0.167422	0.59098	2.36519	2.2088	-0.167422	-0.167422	0.835736	-0.167422	0.266678	-0.167422	0.653171	1.04187	0.592104	0.862815	0.270779	0.167422
TG(40:00)_[M+NH4]1+	1.0815	1.33117	0.551183	1.14426	1.82021	1.35618	1.47552	-0.177016	1.38156	3.62362	1.13293	0.904382	1.22589	0.343612	-0.177016	2.82568	-0.177016	0.189729	2.29799	-0.177016	5.19992	0.892806	1.10543	-0.177016	2.86159	-0.177016	0.153209	-0.177016	-0.177016	-0.177016	-0.177016	3.00795	-0.177016	0.177016
PG(30:01)_[M+Na]1+	0.481317	32.4568	0.677912	0.898223	96.1859	1.29855	0.0902103	-0.111574	-0.112129	0.0716363	2.29933	1.74445	0.0730576	-0.113992	0.39086	288.944	2.41691	-0.113992	-0.113992	-0.0469766	0.12221	0.100902	0.312682	0.489449	-0.106465	0.0696341	0.0588507	3.90896	-0.0809993	1.41494	0.515402	0.144408	0.176468	0.113992
TG(40:00)_[M+Na]1+	0	0.11521	0.0370752	0	0.237318	0.0783375	0	0	0	0	0	0	0	0	0	0.645821	0	0	0	0	0	0	0.391067	0	0	0.220668	0.113009	0	0	0	0	0	0	0
DG(44:01)_[M+H-H2O]1+	0.0768535	0.162182	0.0548663	0.210105	0.329064	0.334481	-0.0566273	0.301889	0.486857	-0.0566273	-0.0566273	-0.0566273	-0.0566273	0.242699	-0.0566273	0.655958	-0.0566273	0.777821	-0.0566273	0.110147	0.19885	-0.0566273	-0.0566273	-0.0566273	-0.0566273	-0.0566273	-0.0566273	-0.0566273	-0.0566273	0.946815	-0.0566273	-0.0566273	-0.0566273	0.0566273
TG_oxid(40:05)	0.131856	1.364	0.103323	0.512981	3.9703	0.249268	-0.0562014	-0.0562014	1.49404	-0.0562014	-0.0562014	-0.0562014	0.0860704	-0.0562014	-0.0562014	-0.0562014	-0.0562014	-0.0562014	-0.0562014	11.9281	-0.0562014	-0.0562014	0.741357	-0.0562014	0.0993661	0.0590105	0.59731	-0.0562014	-0.0562014	-0.0562014	0.455226	-0.0562014	-0.0562014	0.0562014
CE(22:06)_[M+Na]1+	0.129992	0	0.313409	0.337487	0	0.556203	0	0.149711	0	0	1.02022	0	0	0	0	0	0	0	0	0	0	0	0	0	0	0.197071	0.352156	0	0	1.69085	0	0.580609	0	0
PS(31:00) & PG(31:02)_[M+NH4]1+	440.045	334.914	404.013	642.965	697.894	833.682	314.29	-6.64925	2.97718	31.5683	506.703	57.5583	-4.09615	1613.39	1444.66	118.669	127.367	1.50606	2179.96	134.512	24.2769	86.8193	30.8744	310.246	-2.41576	2579.33	-10.8413	543.355	207.021	162.828	5.39559	68.7371	82.7107	25.3125
TG(41:01)_[M+NH4]1+	0.246993	-0.0106521	0.0148286	0.423161	0	0.0506849	0.788651	0.0960601	-0.0106521	0.258887	1.1326	-0.0106521	-0.0106521	-0.0106521	-0.0106521	-0.0106521	-0.0106521	-0.0106521	-0.0106521	-0.0106521	-0.0106521	-0.0106521	-0.0106521	-0.0106521	-0.0106521	0.111072	0.0969503	-0.0106521	-0.0106521	-0.0106521	-0.0106521	-0.0106521	-0.0106521	0.0106521
TG(41:00)_[M+NH4]1+	2.68588	3.11202	1.93074	1.68079	4.54291	2.27235	-0.193095	2.35515	3.95393	5.14116	2.94109	3.7406	2.33191	3.39741	0.504784	14.8459	1.14339	1.79478	1.09447	3.38154	1.65044	0.975449	3.31526	-0.193095	1.274	0.0727775	-0.193095	1.44624	-0.0417538	7.06	1.70518	3.14254	2.91079	0.193095
PA(37:06)_[M+Na]1+	0.486915	0.31528	0.224129	1.12189	0.471615	0.488708	-0.0481841	0.0813582	-0.0481841	-0.0481841	3.44616	0.0688825	0.196946	0.387375	0.346064	-0.0481841	-0.0481841	1.20546	-0.0481841	0.5354	0.13888	-0.0481841	0.226138	0.924379	0.107456	0.472202	-0.0481841	1.43424	0.24419	-0.0481841	-0.0481841	-0.0481841	-0.0481841	0.0481841
PG(31:01)_[M+Na]1+	0.321005	0.392476	0.257912	0.737471	0.624292	0.53316	-0.104569	0.0458814	-0.104569	-0.104569	2.17566	0.572451	0.116096	0.397231	-0.104569	0.558116	-0.104569	1.28936	-0.104569	0.198276	0.0507291	-0.104569	0.194598	1.55491	-0.104569	0.259943	-0.104569	1.37116	0.866083	-0.104569	0.346865	-0.104569	-0.104569	0.104569
TG(42:05)	-0.037783	0.0343812	0.087029	0	0.216493	0.306303	-0.037783	-0.037783	-0.037783	-0.037783	-0.037783	-0.037783	-0.037783	-0.037783	-0.037783	-0.037783	-0.037783	-0.037783	0.611695	-0.037783	-0.037783	-0.037783	-0.037783	-0.037783	-0.037783	-0.037783	-0.037783	-0.037783	0.88433	-0.037783	0.163411	-0.037783	-0.037783	0.037783
DG(43:05)_[M+NH4]1+	-0.0373243	0.156051	0.0543871	0	0.580125	0.184962	-0.0373243	-0.0373243	-0.0373243	-0.0373243	-0.0373243	-0.0373243	-0.0373243	-0.0373243	-0.0373243	-0.0373243	-0.0373243	-0.0373243	-0.0373243	-0.0373243	-0.0373243	-0.0373243	-0.0373243	1.70305	-0.0373243	-0.0373243	-0.0373243	-0.0373243	-0.0373243	-0.0373243	0.44149	0.309264	-0.0373243	0.0373243
PC(32:01) & PE(35:01)	8.73556	6.28019	7.70586	24.0894	12.1683	20.4352	-3.27936	19.1501	69.8401	-3.27936	-1.92416	-3.27936	-2.78301	-1.93682	6.11181	9.93877	-3.27936	24.28	-3.27936	9.02115	-3.09047	-0.760547	26.9709	-3.27936	40.3516	-2.88583	46.8627	-3.27936	-0.760466	-3.27936	-2.41749	-1.95968	-3.27936	3.27936
DG(44:11)_[M+NH4]1+	8.73556	6.27997	7.70586	24.0894	12.1685	20.4352	-3.27936	19.1501	69.8401	-3.27936	-1.92416	-3.27936	-2.78301	-1.93682	6.11181	9.93877	-3.27936	24.28	-3.27936	9.02115	-3.09249	-0.760547	26.9709	-3.27936	40.3516	-2.88583	46.8627	-3.27936	-0.760466	-3.27936	-2.41749	-1.95968	-3.27936	3.27936
TG(42:04)_[M+NH4]1+	0.0526276	0.0344737	0.120406	0.133947	0.109793	0.224396	-0.0147696	-0.0147696	-0.0147696	-0.0147696	0.303498	-0.0147696	-0.0147696	-0.0147696	0.273537	-0.0147696	-0.0147696	0.306953	-0.0147696	-0.0147696	0.106698	-0.0147696	-0.0147696	-0.0147696	-0.0147696	-0.0147696	0.53126	-0.0147696	-0.0147696	-0.0147696	0.171657	0.469355	-0.0147696	0.0147696
PE(36:07) & PC(33:06) & PA(38:08)_[M+NH4]1+	0.134899	0.354035	0.188379	0.357916	0.532745	0.532295	1.00495	0.151786	-0.0525897	-0.0525897	-0.0525897	-0.0525897	-0.0525897	0.372894	-0.0525897	0.640358	-0.0525897	-0.0525897	0.858353	-0.0525897	-0.0525897	-0.0525897	0.565633	1.38492	-0.0525897	0.0846852	-0.0525897	-0.0525897	-0.0525897	1.55772	0.368543	-0.0525897	-0.0525897	0.0525897
PC(32:00) & PE(35:00) & DG(44:10)_[M+NH4]1+	0.651345	2.21802	5.31905	2.97876	5.92708	12.1189	-1.10778	8.22442	-0.381952	-0.545333	-1.10778	-1.10778	1.01677	-0.465012	1.33655	-0.44218	0.2463	13.3737	-1.10778	-1.10778	-1.10778	-0.653452	11.8689	-1.10778	20.8953	-0.885345	31.4309	-1.10778	-0.0934553	-1.10778	0.461214	-0.613803	-1.10778	1.10778
DG(46:06)_[M+H-H2O]1+	0.530661	0.675662	0.642874	0.911229	1.82276	1.68573	0.87638	-0.0665262	-0.0665262	-0.0665262	-0.0665262	0.349505	-0.0665262	1.33838	2.54431	-0.0665262	1.04996	-0.0665262	5.43685	-0.0665262	-0.0665262	-0.0665262	-0.0661301	-0.00708739	0.0211355	5.05976	0.0618287	0.911336	-0.0665262	-0.008147	-0.0665262	-0.0665262	-0.060466	0.0665262
TG(42:02)_[M+NH4]1+	-0.0102673	-0.0181902	-0.0181902	0.0237688	0	0	-0.0181902	-0.0181902	-0.0181902	-0.0181902	-0.0181902	-0.0181902	0.0531162	-0.0181902	-0.0181902	-0.0181902	-0.0181902	-0.0181902	-0.0181902	-0.0181902	-0.0181902	-0.0181902	-0.0181902	-0.0181902	-0.0181902	-0.0181902	-0.0181902	-0.0181902	-0.0181902	-0.0181902	-0.0181902	-0.0181902	-0.0181902	0.0181902
TG(42:01)_[M+NH4]1+	0.0852267	0.237705	0.0173645	0.250688	0.421926	0.146776	0.685185	-0.0315607	0.30278	-0.0315607	-0.0315607	-0.0315607	-0.0315607	-0.0315607	-0.0315607	0.750055	-0.0315607	-0.0315607	0.546359	-0.0315607	-0.0315607	-0.0315607	-0.0315607	1.0323	-0.0315607	-0.0315607	-0.0315607	-0.0315607	-0.0315607	-0.0315607	-0.0315607	-0.0315607	0.408766	0.0315607
PI-P(28:00)	0.23593	2.15265	0.169769	0.533641	5.62762	0.527119	-0.0160802	0.271498	-0.0160802	0.211055	1.62817	-0.0160802	0.0930465	-0.0160802	-0.0160802	1.32041	-0.0160802	-0.0160802	0.690188	17.1095	-0.0160802	0.334172	-0.0160802	-0.0160802	-0.0160802	-0.0160802	0.0669708	1.57351	-0.0160802	-0.0160802	-0.0160802	-0.0160802	-0.0160802	0.0160802
TG(42:00)_[M+NH4]1+	0.293835	0.561564	0.352065	0.513775	0.896949	0.456694	-0.0876455	-0.0876455	-0.0876455	1.16171	1.04971	-0.0876455	0.337433	-0.0876455	0.533895	0.839228	0.774436	-0.0876455	0.848053	-0.0876455	2.67353	-0.0876455	0.269412	-0.0876455	0.213501	0.405327	0.183696	1.25166	-0.0876455	-0.0876455	-0.0876455	0.722294	0.655043	0.0876455
TG(42:02)_[M+Na]1+	-0.0211736	0.0771474	-0.0211736	3.6799e-18	0.197628	3.6799e-18	-0.0211736	-0.0211736	-0.0211736	-0.0211736	-0.0211736	-0.0211736	-0.0211736	-0.0211736	-0.0211736	0.484293	-0.0211736	-0.0211736	-0.0211736	-0.0211736	-0.0211736	0.358249	-0.0211736	-0.0211736	-0.0211736	-0.0211736	-0.0211736	-0.0211736	-0.0211736	-0.0211736	-0.0211736	-0.0211736	-0.0211736	0.0211736
PE(36:02) & PC(33:02)	16.1154	30.758	14.8831	18.968	33.5911	19.2339	20.405	-3.81446	1.70212	-3.65103	35.6128	23.1881	-4.79968	34.933	41.4631	47.7347	36.5344	-4.08554	65.2446	36.5526	-5.06818	-5.06818	15.3615	89.6162	-0.737708	25.8792	-1.64415	46.1762	25.7767	37.322	-4.74063	-2.069	7.98481	5.06818
SM(37:01)	0.158493	0.0133143	0.581466	0.410717	0.0608204	0.752157	-0.00695911	0.0649783	0.160045	-0.00695911	1.24316	-0.00695911	-0.00695911	-0.00695911	-0.00695911	-0.00695911	-0.00695911	-0.00695911	-0.00695911	-0.00695911	-0.00695911	0.175502	-0.00695911	-0.00695911	-0.00695911	-0.00695911	-0.00695911	1.4282	0.640062	1.59544	1.60429	-0.00695911	-0.00695911	0.00695911
TG(42:00)_[M+Na]1+	0.138903	0	0.414717	0.416708	0	0.675814	0	0	0	0	1.25012	0	0	0	0	0	0	0	0	0	0	0	0	0	0	0	0	1.43516	0.647021	0	1.65027	0	0	0
PE(36:01) & PC(33:01)	20.071	0.363784	1.76811	59.1518	0.9264	3.94424	0.98676	2.1427	177.796	-0.233535	-0.233535	-0.233535	0.100742	0.0614791	0.252473	-0.233535	-0.233535	1.8281	-0.233535	2.11457	0.0725141	0.122806	0.0702018	-0.233535	3.35646	-0.233535	11.6474	2.31034	-0.233535	-0.233535	-0.233535	-0.233535	-0.233535	0.233535
pc(34:07) & PE(37:07) & PA(39:08)_[M+NH4]1+	0	0.498745	0.191088	0	0.447132	0.573263	0	0	0	0	0	0	0	0	0	1.14492	0.757056	0.503419	0.333338	1.04588	0	0.704087	0	0	0	0	0	0	0	1.71979	0	0	0	0
TG_oxid(42:03)	0.0699907	0.0960861	0.0468175	0.210574	0.272315	0.194902	-0.0276657	-0.0276657	-0.0276657	-0.0276657	0.246981	-0.0276657	-0.0276657	0.576595	-0.0276657	0.764628	-0.0276657	-0.0276657	-0.0276657	-0.0276657	-0.0276657	0.293807	-0.0276657	-0.0276657	-0.0276657	0.0534006	-0.0276657	-0.0276657	-0.0276657	-0.0276657	-0.0276657	0.561616	-0.0276657	0.0276657
PS-P(33:02)_[M+Na]1+	0.829429	2.0018	0.480144	1.40401	4.82161	1.19965	1.78639	0.068235	0.14952	-0.0537139	4.25091	-0.0537139	0.234656	0.655876	0.426699	0.625791	-0.0537139	0.478115	-0.0537139	14.7983	0.420446	-0.0537139	0.411321	1.44338	-0.0524223	-0.0537139	0.0604176	3.53	-0.0537139	1.05187	-0.0537139	-0.0537139	-0.0537139	0.0537139
TG(43:01)_[M+NH4]1+	0.0422649	0.0539197	0.0797216	0.102811	0.173971	0.141809	-0.00407082	-0.00407082	0.296447	0.112433	-0.00407082	-0.00407082	-0.00407082	-0.00407082	-0.00407082	-0.00407082	-0.00407082	-0.00407082	-0.00407082	0.517844	-0.00407082	-0.00407082	-0.00407082	-0.00407082	-0.00407082	0.297747	0.0982309	-0.00407082	-0.00407082	-0.00407082	-0.00407082	-0.00407082	0.345942	0.00407082
PA(38:01)_[M+Na]1+	0.969922	0.28884	0.676656	2.40241	1.252	2.32932	1.96898	0.127515	-0.350225	-0.40246	6.84345	1.74808	-0.542553	-0.160925	-0.502556	2.35935	0.384417	-0.222948	0.127788	-0.670937	-0.472753	-0.670937	2.43651	-0.670937	0.486458	-0.51442	6.67937	0.691526	0.763323	-0.670937	-0.670937	-0.00354388	-0.670937	0.670937
PC(34:04) & PE(37:04)	-1.10844	1.68984	6.01468	4.56273	8.12957	16.7652	-3.21873	10.7592	-2.99051	-3.21873	-2.62993	-3.17108	-2.61081	-2.89696	0.00151968	1.57807	-2.73475	18.5546	-3.21453	-3.21873	-3.0258	-2.28823	12.506	-2.94807	31.1187	-3.2043	39.4289	-3.21873	-2.9704	-1.72549	0.722568	-2.81558	-3.20357	3.21873
TG_oxid(42:01)	0.21783	0.268146	0.0432474	0.499817	0.804437	0.129742	0	0	0	0	1.48216	0.478312	0	0	0	0	0	0	0	0	0	0	0	2.41331	0	0	0	0	0	0	0	0.389227	0	0
TG(43:00)_[M+NH4]1+	0.4084	0.0499726	0.193536	1.244	0.112365	0.435894	-0.00626683	-0.00626683	-0.00626683	-0.00626683	3.72574	-0.00626683	-0.00626683	-0.00626683	-0.00626683	-0.00626683	-0.00626683	0.273053	-0.00626683	-0.00626683	0.220568	-0.00626683	-0.00626683	-0.00626683	-0.00626683	-0.00626683	-0.00626683	-0.00626683	-0.00626683	1.25514	0.530551	-0.00626683	-0.00626683	0.00626683
TG(44:06)	0.150403	0.0198299	0.298709	0.266387	0.126069	0.637356	-0.0221931	-0.0221931	0.638579	-0.0221931	-0.0221931	0.403859	-0.0221931	-0.0221931	0.444353	-0.0221931	-0.0221931	-0.0221931	-0.0221931	-0.0221931	0.356014	-0.0221931	-0.0221931	-0.0221931	-0.0221931	-0.0221931	-0.0221931	-0.0221931	1.36728	1.47646	-0.0221931	-0.0221931	-0.0221931	0.0221931
CE_oxid(23:00)	0.675627	1.75473	-0.0190859	2.08072	4.37993	0	-0.0190859	-0.0190859	-0.0190859	-0.01422	6.22422	-0.016901	-0.0189552	-0.0171513	-0.0190859	0.936131	-0.0190859	0.239011	-0.0190859	13.3572	-0.0190859	-0.0190859	-0.0171382	1.35377	-0.0190859	-0.0190859	-0.0190859	-0.0190859	-0.0190859	-0.0190859	-0.0190859	-0.0190859	-0.0190859	0.0190859
TG(44:05)_[M+NH4]1+	0.00538636	0.0960176	-0.0331151	0.105898	0.335144	0.0150011	-0.0400447	-0.0398542	-0.0400447	-0.0400447	-0.0400447	0.275604	-0.0400447	0.0529953	-0.0400447	-0.0400447	0.96936	-0.0400447	-0.0400447	-0.0400447	-0.0400447	0.175111	-0.0400447	-0.0400447	-0.0263837	-0.0400447	0.00504104	-0.0400447	-0.0400447	-0.0400447	-0.0400447	-0.0364244	-0.0400447	0.0400447
PC(34:01) & PE(37:01)	9.70492	31.3012	14.3809	20.3611	73.281	27.6783	-3.84633	25.7431	55.9963	-3.04618	-1.956	-3.26389	-1.33996	1.04273	18.0145	10.9728	-4.1445	27.2965	-4.1445	223.634	-2.36757	6.23314	28.376	-4.1445	59.0531	-2.19009	64.1447	-2.07855	17.8566	-4.1445	4.06321	-3.81186	-3.46401	4.1445
TG(44:04)_[M+NH4]1+	0.0843963	0.000547032	0.2211	0.284834	0.0954025	0.681301	-0.0336443	-0.0336443	-0.0336443	0.173399	-0.0336443	0.821678	-0.0336443	-0.0336443	-0.0336443	-0.0336443	-0.0336443	-0.0336443	-0.0336443	-0.0139253	-0.0336443	-0.0336443	0.254359	-0.0336443	-0.0336443	-0.0336443	-0.0336443	-0.0336443	-0.0336443	2.02627	-0.0336443	0.199148	-0.0336443	0.0336443
PA(39:04)_[M+Na]1+	-0.0417234	-0.0166389	0.0754169	7.35981e-18	0.0752534	0.300433	-0.0417234	-0.0417234	-0.0417234	-0.0417234	-0.0417234	-0.0417234	-0.0417234	-0.0417234	-0.0417234	-0.0417234	-0.0417234	-0.0417234	-0.0417234	-0.0417234	0.184037	-0.0417234	-0.0417234	-0.0417234	0.104722	-0.0417234	-0.0417234	0.866094	-0.0417234	-0.0417234	-0.0417234	-0.0417234	-0.0417234	0.0417234
PC(34:00) & PE(37:00)	0.077782	0.48302	0.704473	0.205717	0.570905	1.674	-0.0113446	0.57536	-0.0378363	-0.0388112	-0.0388112	-0.0388112	-0.0388112	0.17523	0.153874	-0.0388112	-0.0388112	1.3842	-0.0388112	0.976462	-0.0388112	0.280429	1.03264	0.828693	1.41436	-0.0388112	4.98446	-0.0388112	-0.0388112	-0.0388112	0.1743	-0.0388112	-0.0388112	0.0388112
TG(44:03)_[M+NH4]1+	0	0.202849	0.0519073	0	0.435185	0.155722	0	0	0	0	0	0	0	0	0	1.24368	0	0	0	0.581968	0	0	0	0	0.467165	0	0	0	0	0	0	0	0	0
TG(44:01)_[M+NH4]1+	0.256166	0.0547972	0.24279	0.663851	0.239204	0.439606	-0.0249374	-0.0249374	-0.0249374	0.520134	1.95992	-0.0249374	-0.0249374	-0.0249374	-0.0249374	-0.0249374	-0.0249374	-0.0249374	-0.0249374	-0.0249374	0.692674	-0.0249374	-0.0249374	-0.0249374	-0.0249374	-0.0249374	-0.0249374	-0.0249374	0.380387	1.07306	0.881292	-0.0249374	-0.0249374	0.0249374
PG(34:03)_[M+Na]1+ & PG(36:06)	0.118032	0.190085	0.0426294	0.291958	0.645729	0.256222	-0.0682424	-0.0682424	0.308513	0.643357	-0.0682424	-0.0682424	-0.0682424	0.519876	-0.0682424	0.308853	-0.0682424	-0.0682424	-0.0682424	1.87961	-0.0682424	-0.0682424	-0.0682424	-0.0682424	0.0369902	-0.0682424	0.0416298	-0.0682424	0.714499	-0.0682424	-0.0682424	-0.0682424	-0.0682424	0.0682424
PG(34:00)_[M+NH4]1+	0.801032	0.0809229	0.680116	1.66476	0.380799	1.35309	-0.124099	0.0386548	4.93036	-0.124099	1.82166	-0.124099	0.143249	0.179928	0.467738	-0.124099	-0.124099	0.0163218	-0.124099	0.909286	-0.124099	0.547292	-0.124099	-0.124099	1.17091	-0.124099	1.67244	3.81547	-0.124099	-0.124099	0.0827068	-0.124099	-0.124099	0.124099
TG(44:00)_[M+NH4]1+	0.650699	1.08399	0.401188	0.656854	1.26833	0.727279	-0.177099	0.0328676	0.6667	1.26092	0.906689	0.605171	1.95142	0.386384	0.223241	1.19412	2.83405	1.49968	-0.177099	0.145296	3.31386	0.705809	0.417303	-0.177099	1.74024	-0.0467938	0.0499786	-0.177099	-0.177099	1.29127	0.922706	-0.177099	0.18459	0.177099
PA(40:06)_[M+Na]1+	0.0436076	0.298869	0.0997493	0.203604	0.465361	0.239471	0.58655	-0.0242603	-0.0242603	-0.0242603	-0.0242603	-0.0242603	-0.0242603	-0.0242603	-0.0242603	1.03827	1.09695	0.229025	0.44688	-0.0242603	-0.0242603	-0.0242603	-0.0242603	-0.0242603	-0.0242603	0.666126	0.0662528	-0.0242603	-0.0242603	-0.0242603	-0.0242603	-0.0242603	0.310927	0.0242603
TG_oxid(44:06)	1.67318	5.55109	0.145805	5.47837	16.5428	1.46506	-0.643749	0.917502	16.2098	-0.427964	0.328809	-0.638004	-0.643749	0.267119	-0.311192	1.29285	-0.624613	-0.643749	-0.0419071	49.6307	-0.400128	0.101899	-0.218506	0.863215	-0.199071	-0.268145	3.98224	0.0211114	-0.399556	0.0919024	-0.643749	-0.643749	-0.628745	0.643749
TG(45:05)_[M+NH4]1+	0	0.0490681	0.118222	0	0.147204	0.197327	0	0	0	0	0	0	0	0	0	0	0	0	0	0.441613	0	0	0	0	0	0	0.165877	0	0.505918	0	0.392205	0	0	0
PA(40:05)_[M+Na]1+	-0.0462064	0.153799	0.230319	0.0383534	0.439959	0.746046	-0.0589909	0.0560694	-0.0589909	-0.0589909	-0.0589909	-0.0589909	-0.0589909	-0.0589909	-0.0589909	-0.0589909	-0.0589909	-0.0589909	0.458738	-0.0589909	-0.0589909	-0.0589909	0.0431907	1.23621	0.0521659	0.1658	-0.0589909	-0.0589909	-0.0589909	2.20885	-0.0589909	-0.0589909	-0.0589909	0.0589909
SM(40:07)	0.178202	11.8391	0.135662	0.432207	34.9678	0.590209	0.669942	-0.0612047	1.13143	-0.0612047	-0.0612047	-0.0612047	0.169673	-0.0612047	-0.0612047	1.91028	-0.0612047	-0.0612047	-0.0612047	105.07	-0.0612047	-0.0612047	-0.0612047	-0.0612047	-0.0612047	-0.0612047	-0.0601612	-0.0612047	-0.0612047	1.70955	-0.0612047	-0.0612047	-0.0612047	0.0612047
SM(39:00)	-0.00535948	-0.00535948	0.027214	0	0	0.0977204	-0.00535948	-0.00535948	-0.00535948	-0.00535948	-0.00535948	-0.00535948	-0.00535948	-0.00535948	-0.00535948	-0.00535948	-0.00535948	-0.00535948	-0.00535948	-0.00535948	-0.00535948	-0.00535948	-0.00535948	-0.00535948	-0.00535948	-0.00535948	0.287802	-0.00535948	-0.00535948	-0.00535948	-0.00535948	-0.00535948	-0.00535948	0.00535948
PE-P(40:06) & PC-P(37:06)	7.58395	10.0316	19.0984	17.985	20.0066	18.3668	-19.8178	13.3298	48.4516	3.84266	11.1957	5.92187	1.65889	0.68451	2.98831	37.6059	-8.31817	26.0811	-9.34401	-16.5917	-0.235699	14.7012	35.2261	11.1601	42.2757	-7.48099	35.774	30.4139	39.3702	8.61385	17.096	3.03691	2.78559	19.8178
PG-O(36:05)_[M+Na]1+	0.0464347	0.0404511	0.284964	0.128281	0.14353	0.45758	-0.00739219	-0.00739219	-0.00739219	-0.00739219	-0.00739219	0.376924	0.0927334	-0.00739219	-0.00739219	-0.00739219	-0.00739219	-0.00739219	0.423198	-0.00739219	-0.00739219	-0.00739219	-0.00739219	-0.00739219	0.156509	-0.00739219	0.150004	-0.00739219	1.38588	-0.00739219	0.576089	-0.00739219	0.325769	0.00739219
PG(36:01)	0.908617	0.287189	2.34821	8.57625	7.91409	10.0888	-8.65223	6.70451	20.7075	0.18832	-2.57525	-1.50204	1.64554	-3.5222	-4.81656	9.82133	-6.19499	7.13979	-5.93639	-7.54479	-3.93758	1.54727	13.2355	-5.54539	20.733	-5.45307	17.3592	-4.68829	0.440804	-2.34835	5.00273	-5.7059	-4.20621	8.65223
SM(40:06)	3.75186	0.171257	0.198046	9.69151	0.369384	0.313544	4.00817	-0.00104362	29.3586	-0.00108356	-0.00108356	-0.00108356	0.109116	0.000500115	0.294643	0.495187	-0.00108356	-0.00108356	-0.00108356	1.05371	-0.00108356	-0.00108356	-0.00108356	-0.00108356	0.00135017	0.18727	-0.00108356	-0.00108356	0.23066	0.924791	-0.00108356	0.442673	-0.00108356	0.00108356
PC(36:06) & PE(39:06)	-0.991196	5.53749	6.30821	5.77023	15.4532	17.6691	-4.51385	12.0247	-4.08896	-3.21815	-5.13694	-1.65556	-3.33706	-4.10141	5.10648	15.5031	-4.31183	37.3293	-4.81193	-4.63369	-4.19145	-0.990257	21.0812	-5.13694	32.5348	-4.97133	41.3185	-3.3208	-1.45536	-0.93346	2.87232	-4.74298	-4.52775	5.13694
PE-O(40:06) & PC-O(37:06) & PC-P(37:05)	1.07222	6.88514	7.74857	4.3735	10.6271	10.9931	-4.50535	11.0481	-0.311911	1.43459	-0.47483	-2.36269	0.0385883	3.28684	1.49664	8.6489	-4.50535	14.6155	-3.63565	-4.50535	4.02955	23.6472	19.9689	3.70254	25.148	-2.74364	18.99	-1.99176	20.6556	1.86706	8.37336	-1.32983	0.768318	4.50535
TG_oxid(44:03)	0.314587	0.343595	0.14925	0.407729	0.678903	0.383667	0.643249	-0.0160931	-0.0160931	-0.0160931	0.98601	0.567216	-0.0160931	0.715271	-0.0160931	0.682563	-0.0160931	-0.0160931	0.497716	-0.0160931	-0.0160931	-0.0160931	-0.0160931	2.00864	-0.0160931	-0.0160931	-0.0160931	1.12572	-0.0160931	-0.0160931	0.33018	-0.0160931	-0.0160931	0.0160931
TG(45:02)_[M+NH4]1+	0.0318978	0.183012	0.206598	0.119422	0.398259	0.541963	-0.00790945	-0.00790945	-0.00790945	-0.00790945	-0.00790945	0.350356	-0.00790945	-0.00790945	-0.00790945	-0.00790945	-0.00790945	-0.00790945	-0.00790945	0.602948	-0.00790945	-0.00790945	-0.00672802	1.09834	-0.00790945	-0.00790945	-0.00790945	-0.00790945	1.62833	-0.00790945	0.286417	-0.00790945	-0.00790945	0.00790945
PI(30:02)	0.0135119	0.201277	0.104708	0.0457866	0.4169	0.319375	-0.00175033	-0.00175033	-0.00175033	-0.00175033	-0.00175033	-0.00175033	-0.00175033	0.135609	-0.00175033	-0.00175033	1.25531	-0.00175033	-0.00175033	-0.00175033	0.18675	0.379933	-0.00175033	-0.00175033	-0.00175033	-0.00175033	-0.00175033	-0.00175033	0.956375	-0.00175033	-0.00175033	-0.00175033	-0.00175033	0.00175033
PG(37:07)	0.0467236	0.1218	0.147999	0.197864	0.415799	0.39656	-0.0377622	-0.0377622	-0.0377622	-0.0377622	-0.0377622	-0.0377622	0.132234	0.552614	-0.0377622	-0.0377622	1.2193	-0.0377622	-0.0377622	-0.0377622	0.141233	-0.0377622	-0.0377622	-0.0377622	-0.0377622	-0.0377622	-0.0377622	1.09065	0.505679	-0.0377622	-0.0377622	-0.0377622	-0.0377622	0.0377622
PG(36:00)	-0.355916	1.27329	3.34184	1.7894	2.90496	4.63693	-1.48518	4.26218	-1.00345	-0.693249	-1.46617	-1.0296	-1.17032	-0.55998	-0.0574589	-0.301608	-0.616372	2.28764	-1.48518	-1.48518	0.7512	5.07727	6.7379	0.49398	12.8266	-0.866499	8.48836	0.312034	5.03587	0.496909	2.90838	-0.132335	1.00726	1.48518
TG(45:04)_[M+Na]1+ & PG-O(37:00)	0.399648	0.160196	0.0373052	0.870119	0.356622	0.126534	1.03158	-0.00487273	0.0594341	-0.00487273	2.53505	-0.00487273	-0.00487273	-0.00487273	-0.00487273	-0.00487273	1.02001	-0.00487273	-0.00487273	-0.00487273	-0.00487273	-0.00487273	0.455856	-0.00487273	-0.00487273	0.374729	-0.00487273	-0.00487273	-0.00487273	-0.00487273	-0.00487273	-0.00487273	-0.00487273	0.00487273
PS(34:03)_[M+Na]1+	0.0528513	-0.00853445	0.196768	0.127523	0	0.550524	0.183832	-0.00853445	0.347828	-0.00853445	-0.00534013	-0.00798665	-0.00853445	-0.00853445	-0.00853445	-0.00853445	-0.00853445	-0.00853445	-0.00853445	-0.00853445	-0.00853445	-0.00853445	-0.00853445	-0.00853445	-0.00853445	-0.00853445	-0.00853445	-0.00853445	-0.00853445	1.65591	-0.00853445	0.174752	-0.00853445	0.00853445
PC(36:05) & PE(39:05)	26.6362	77.54	107.604	70.9335	135.947	174.067	-45.2555	158.926	-16.8838	1.86324	-13.1996	9.13091	1.19689	7.07248	136.875	235.1	-31.343	299.38	-28.1753	-35.5096	-17.5636	58.9859	224.031	-7.0453	340.594	-15.387	459.323	24.9204	102.579	-20.6978	87.3738	2.76209	-13.0359	46.8919
TG(46:08) & PG-O(36:01)_[M+NH4]1+	0.00956815	0.0872146	0.0635791	0.0786009	0.302706	0.237634	-0.0166322	0.219171	-0.0166322	-0.0166322	-0.0166322	-0.0166322	-0.0166322	-0.0166322	-0.0166322	0.894271	-0.0166322	0.00185397	-0.0166322	-0.0166322	-0.0166322	-0.0155363	-0.012497	-0.0166322	-0.0148801	-0.0166322	0.697244	-0.0166322	-0.0166322	-0.0166322	-0.0103597	-0.0166322	-0.0166322	0.0166322
PI(30:01)	0.280303	0.985493	0.295393	0.403613	3.06509	0.414516	0.692091	-0.0362025	-0.0362025	-0.0362025	1.13191	0.352922	-0.0362025	0.24486	0.245755	-0.0362025	-0.0362025	-0.0362025	-0.0362025	9.15906	-0.0362025	-0.0362025	-0.0362025	-0.0362025	0.183055	0.162843	0.0895889	-0.0362025	0.954275	1.02684	-0.0362025	0.350543	-0.0362025	0.0362025
PC(36:04) & PE(39:04)	7.81777	20.2355	27.9911	16.411	29.2747	35.2488	-8.82294	33.4399	0.0919555	2.89561	-8.82294	-1.03686	7.62842	9.24312	35.7437	53.9698	-8.82294	52.619	-7.25641	-8.12388	3.96589	50.9216	45.3254	-0.478966	76.4481	-0.526576	93.7887	11.9897	33.1198	-2.14625	32.8373	4.98051	1.42816	8.82294
TG_oxid(44:01)	0.110046	0.0523879	0.288869	0.188693	0.157164	0.766855	0	0	0.254013	0.197659	0.538738	0	0	0	0	0	0	0.471492	0	0	0	0	0	0	0.00156195	0	0	2.31895	0	0	0	0	0.279313	0
PC(36:03) & PE(39:03)	0.180083	1.18484	4.65113	1.80094	3.27352	10.5317	-0.725223	4.86863	-0.516555	-0.365916	-0.725223	-0.295146	-0.429068	-0.725223	0.534467	0.00271119	-0.725223	8.78178	-0.725223	-0.725223	-0.725223	-0.0550334	4.34712	0.487855	20.0441	-0.725223	26.0278	-0.725223	-0.725223	-0.725223	-0.226228	-0.359394	-0.725223	0.725223
TG(46:06)_[M+NH4]1+ & SM(40:02)	2.08664	0.259108	0.514026	5.56282	0.741038	0.694351	-0.0230606	1.47163	16.8636	0.00757073	-0.0230606	-0.00393923	0.0330014	0.00889793	0.445099	-0.0230606	2.22847	0.153968	-0.0230606	-0.0230606	-0.0180821	-0.0107159	0.0705773	-0.0230606	0.2102	0.175311	1.81688	-0.0230606	0.661016	1.53337	-0.000900833	-0.0115326	0.264956	0.0230606
PC(36:02) & PE(39:02)	1.81423	2.78413	7.77092	3.48053	4.52618	12.2688	-1.04653	7.38501	0.41398	-0.756397	-0.329406	5.50732	-0.758377	-0.33509	6.24755	2.14277	0.559113	8.15182	-0.670232	-0.975025	-0.809151	9.95316	7.75122	-1.04653	24.9532	-0.559748	29.6382	-1.04653	0.335554	-1.04653	-0.16123	15.4349	2.39049	1.04653
TG(46:05)_[M+NH4]1+	-0.00689742	0.332536	-0.00163222	0.0738147	1.03895	0.0905228	-0.0536761	0.0664212	-0.0536761	0.143069	-0.0536761	-0.0536761	0.047016	-0.0502027	-0.0536761	3.08728	-0.0536761	-0.0536761	-0.0536761	-0.0536761	-0.0536761	-0.0536761	0.281277	-0.0536761	-0.0536761	-0.0536761	0.0177253	-0.0536761	-0.0536761	-0.0536761	-0.0536761	0.199739	0.0899023	0.0536761
SM(40:01)	0.18073	0.0772703	0.125934	0.427594	0.165001	0.340915	0	0	0	0	1.3055	0	0.140563	0	0.180507	0	0	0	0.469629	0	0	0	0.225803	0	0	0	0.102907	0	0	1.0305	0	0	0	0
TG(46:04)_[M+NH4]1+	-0.00555367	-0.0194143	-0.0194143	0.0415818	0	0	-0.0194143	-0.0194143	-0.0194143	-0.0194143	-0.0194143	-0.0194143	0.105331	-0.0194143	-0.0194143	-0.0194143	-0.0194143	-0.0194143	-0.0194143	-0.0194143	-0.0194143	-0.0194143	-0.0194143	-0.0194143	-0.0194143	-0.0194143	-0.0194143	-0.0194143	-0.0194143	-0.0194143	-0.0194143	-0.0194143	-0.0194143	0.0194143
PC(36:00) & PE(39:00)	-0.0213018	0.261568	0.122308	0.0919703	0.723711	0.295119	-0.0519586	-0.0519586	0.223952	-0.0519586	-0.0519586	-0.0519586	-0.0519586	-0.0519586	-0.0519586	-0.0519586	-0.0519586	-0.0519586	-0.0519586	0.619433	-0.0519586	-0.0519586	-0.0519586	2.09839	0.237518	-0.0519586	0.40249	-0.0519586	0.772518	-0.0519586	-0.0519586	-0.0519586	-0.0519586	0.0519586
TG(46:03)_[M+NH4]1+	0.212717	0.0766383	0.0126988	0.493763	0.226152	0.110615	-0.0241729	-0.0241729	0.305251	-0.0241729	0.276167	1.47807	-0.0241729	-0.0241729	-0.0241729	0.64046	-0.0241729	-0.0241729	-0.0241729	-0.0241729	0.218494	-0.0241729	-0.0241729	-0.0241729	-0.0241729	-0.0241729	-0.0241729	-0.0241729	-0.0241729	-0.0241729	-0.0241729	0.307672	-0.0241729	0.0241729
PA(41:03)_[M+Na]1+	-0.0921564	-0.168894	0.416041	1.0101	0.644931	2.16696	-0.44346	-0.408645	2.60044	-0.442349	-0.44346	-0.44346	-0.443387	-0.44346	-0.361622	-0.44346	-0.44346	-0.33809	-0.44346	-0.44346	-0.44346	-0.44346	-0.0340797	1.51288	0.0294033	-0.44346	6.15584	0.219888	-0.44346	-0.44346	-0.44346	-0.44346	-0.44346	0.44346
TG(46:05)_[M+Na]1+ & PG-O(38:01)	0.0183184	0.128843	-0.0422178	0.181609	0.385937	0	-0.0422178	-0.0422178	0.502608	-0.0422178	-0.0422178	-0.0422178	-0.0422178	-0.0422178	-0.0422178	-0.0422178	-0.0422178	-0.0422178	-0.0422178	-0.0422178	-0.0422178	-0.0422178	0.360247	1.09486	-0.0422178	-0.0422178	-0.0422178	-0.0422178	-0.0422178	-0.0422178	-0.0422178	-0.0422178	-0.0422178	0.0422178
PE(40:06) & PC(37:06)	-0.0582846	3.15452	3.35517	2.51937	5.78859	8.97367	-2.19916	5.92993	0.436425	-0.611175	-2.19916	-1.71165	-0.822109	-0.565233	1.21756	5.8443	-2.19916	12.4852	-2.1976	10.0436	-1.93498	0.892351	7.06536	-1.60834	15.741	-2.19916	21.8995	0.299619	0.496891	-2.19916	0.170855	-1.81381	-2.19916	2.19916
PI(31:02)	0.313672	0.143734	0.193257	0.765589	0.380459	0.468581	-0.0138288	0.131807	-0.0138288	0.189093	2.33795	-0.0138288	-0.0138288	-0.0138288	0.23335	-0.0138288	-0.0138288	-0.0138288	-0.0138288	0.261627	-0.0138288	-0.0138288	-0.0138288	1.12878	-0.0138288	-0.0138288	0.183036	-0.0138288	-0.0138288	1.41731	-0.0138288	0.221937	-0.0138288	0.0138288
PE(40:05) & PC(37:05) & PA(42:06)_[M+NH4]1+	2.04182	7.70479	14.6385	10.752	16.4234	27.4465	-5.86448	21.0309	-4.90794	-0.330079	-6.0078	-2.02517	-1.36574	-2.48196	20.3287	18.3906	-4.43287	35.943	-3.5598	-3.36771	-4.40642	4.6763	30.8886	-4.78859	53.211	-4.31169	70.2555	-6.0078	6.32701	-2.01128	7.46468	1.16365	5.65546	6.0078
TG(46:01)_[M+NH4]1+	-0.0121047	0.245864	0.0189322	0.371589	0.749816	0.305712	-0.164814	0.952517	-0.164814	0.092239	-0.164814	-0.164814	-0.164814	-0.164814	-0.164814	2.17383	-0.164814	0.408121	-0.164814	-0.164814	0.113898	0.00874066	0.167446	-0.164814	0.15811	-0.164814	0.32486	-0.164814	-0.164814	-0.164814	0.676305	-0.164814	-0.164814	0.164814
PG(38:06)	0.472178	1.32084	0.124578	0.89067	3.52562	0.280208	0.553631	0.0340479	-0.0253828	-0.0253828	2.65705	0.983864	0.121701	-0.0253828	-0.0245418	0.853375	-0.0253828	-0.0253828	-0.0253828	10.6844	-0.0253828	-0.0253828	-0.0253828	0.502002	-0.0253828	-0.0253828	0.0434326	-0.0253828	0.667611	-0.0253828	0.562453	-0.0253828	-0.0253828	0.0253828
TG(46:00)_[M+NH4]1+	0.367715	1.12274	0.298073	0.532991	1.79809	0.896081	-0.408722	0.150258	0.460943	0.572938	0.701691	-0.408722	1.27958	0.491914	0.469559	4.37074	-0.408722	0.466456	-0.408722	1.56873	3.18447	2.14916	-0.408722	-0.408722	0.13921	-0.176808	1.64549	-0.408722	-0.408722	-0.408722	1.60555	-0.408722	1.10411	0.408722
PC-O(38:03)	2.20251	-0.30084	0.610581	6.58644	0.180713	1.98459	-0.485697	1.03783	19.6759	-0.485697	1.02207	-0.485697	-0.485697	0.515234	-0.485697	-0.141684	-0.485697	-0.236695	-0.485697	-0.485697	-0.0655403	-0.147628	-0.173229	-0.485697	2.31794	-0.485697	5.29454	-0.485697	-0.485697	0.495587	-0.485697	-0.485697	-0.18435	0.485697
TG(47:06)_[M+NH4]1+	0.258135	0.195345	0.201627	0.668719	0.358436	0.476997	-0.0382714	-0.0382714	0.281306	-0.0382714	2.00448	-0.0382714	-0.0382714	0.267062	-0.0382714	0.699141	0.791648	-0.0382714	-0.0382714	-0.0382714	-0.0382714	-0.0382714	0.496943	-0.0382714	-0.0382714	-0.0382714	0.0191109	-0.0382714	-0.0382714	1.41699	-0.0382714	0.348773	0.221123	0.0382714
TG(47:05)_[M+NH4]1+	0.731529	0.796177	0.523721	0.811015	1.21349	0.834654	-0.0867456	0.928845	0.50544	1.79547	-0.0867456	1.5316	0.266994	1.81565	-0.0867456	3.63288	-0.0867456	-0.0867456	1.18273	1.43568	0.179917	0.124395	0.870234	-0.0867456	0.173734	0.0414046	0.165703	-0.0867456	-0.0867456	2.5102	0.208512	0.781251	1.00618	0.0867456
TG(46:00)_[M+Na]1+ & SM(41:01)	5.54541	6.86841	4.88633	4.88097	8.74787	7.22893	-0.501976	3.31631	2.84077	9.04607	10.94	12.8132	2.34119	8.75995	0.35321	20.5532	4.68063	2.65889	2.16702	22.3491	0.00693926	0.956593	8.94524	-0.501976	3.08494	0.314207	-0.322366	4.84551	0.637698	23.3681	2.47307	5.59635	3.97945	0.501976
PG(37:06)_[M+Na]1+	0.143638	0.093496	0.329428	0.22549	0.223753	0.573839	-0.00496423	-0.00496423	-0.00496423	-0.00496423	-0.00496423	0.509528	-0.00496423	0.373303	0.439692	-0.00496423	0.656225	-0.00496423	-0.00496423	-0.00496423	-0.00496423	-0.00496423	0.219989	-0.00496423	-0.00496423	0.110584	-0.00496423	0.956366	-0.00496423	1.60774	-0.00496423	0.314986	-0.00496423	0.00496423
TG(47:06)_[M+Na]1+ & PG-P(39:01)	0.176757	1.26389	0.0215618	0.412288	3.26342	0.167418	-0.0433256	-0.0433256	0.280205	0.21398	1.22453	-0.0433256	0.0887274	-0.0433256	-0.0433256	1.31583	-0.0433256	-0.0433256	-0.0433256	9.8871	0.145717	-0.0433256	0.242968	-0.0433256	-0.0433256	-0.0433256	0.0346537	-0.0433256	-0.0433256	-0.0433256	0.462682	-0.0433256	-0.0433256	0.0433256
PC(38:07)	0.345778	1.5549	4.43292	2.63108	5.12244	10.2819	-0.795344	6.0705	-0.867784	-1.21127	-0.319205	-1.02832	-1.04669	-1.277	3.58713	1.61651	-1.52569	13.3821	-1.52569	-1.52569	-1.29666	0.152682	6.24219	-1.52569	18.4109	-1.52569	26.0154	0.350278	-1.0162	-0.932871	0.621031	-1.14985	-0.87663	1.52569
TG(47:03)_[M+NH4]1+	0.0651669	0.131677	0.204323	0.146583	0.395031	0.612968	0	0.155193	0	0.431309	0	0	0	0	0	0	0	0	0	0	0	0	0	1.18509	0	0	0	1.8389	0	0	0	0	0	0
PI(32:03)	0.50326	0.28547	0.0785709	1.16312	0.582561	0.354626	-0.113828	-0.113828	-0.113828	-0.113828	-0.113828	0.913849	-0.113828	0.934543	3.36392	0.746288	-0.112086	-0.113828	0.108356	0.323985	-0.113828	0.206936	-0.113828	1.63724	0.0378144	0.488665	-0.113828	0.862512	-0.113828	-0.113828	-0.113828	-0.113828	-0.112713	0.113828
PG(37:05)_[M+Na]1+	0.0915453	0.103507	0.122854	0.319385	0.266108	0.403888	-0.0296886	0.0956992	-0.0296886	-0.0296886	-0.0296886	0.936028	-0.0296886	-0.0296886	-0.0296886	0.507784	-0.0296886	-0.0296886	-0.0296886	-0.0296886	-0.0296886	-0.0296886	-0.0296886	0.6316	0.121954	-0.0296886	-0.0296886	1.19155	-0.0296886	-0.0296886	-0.0296886	-0.0296886	-0.0296886	0.0296886
TG(47:05)_[M+Na]1+ & PG-O(39:01)	0.13424	0.166964	0.195604	0.321866	0.399386	0.3882	-0.00570847	-0.00570847	0.298613	-0.00570847	0.949511	-0.00570847	-0.00570847	-0.00570847	-0.00570847	-0.00570847	-0.00570847	-0.00570847	-0.00570847	0.360908	-0.00570847	-0.00570847	-0.00570847	1.18173	-0.00570847	-0.00570847	-0.00570847	-0.00570847	-0.00570847	1.16146	0.328098	0.305127	-0.00570847	0.00570847
PC(38:06)	19.566	73.5672	84.3473	41.6909	75.2619	108.332	-31.4159	89.8972	0.399023	22.182	-14.8402	13.6782	-0.802781	11.908	85.0885	144.541	-23.172	175.316	-10.8427	59.3588	11.3302	136.117	135.74	33.717	244.334	-6.55843	279.573	46.454	88.5805	-7.67901	99.1466	6.1796	9.0964	32.0747
PE-O(42:06) & PC-O(39:06) & PC-P(39:05)	1.03299	10.7197	1.71116	1.88679	29.9727	3.64357	-0.022184	4.35667	-0.346992	0.607067	-0.00964174	-0.606628	0.32538	4.18086	0.812359	1.00161	0.278478	1.5977	-0.606628	90.5751	-0.333681	-0.216093	3.56581	0.614592	7.45555	-0.463303	8.71602	0.355624	-0.606628	0.415274	-0.204286	-0.282448	0.014669	0.606628
TG_oxid(46:03)	0.143485	0.136957	0.258845	0.386487	0.304166	0.450948	-0.00790335	0.187004	-0.00790335	-0.00790335	1.15968	-0.00790335	-0.00790335	-0.00790335	-0.00790335	-0.00790335	-0.00790335	0.445067	-0.00790335	-0.00790335	-0.00790335	-0.00790335	-0.00790335	0.842869	0.200969	-0.00790335	-0.00790335	1.16949	-0.00790335	0.901052	-0.00790335	-0.00790335	0.0976108	0.00790335
TG(47:02)_[M+NH4]1+	0.177617	0.270896	0.389489	0.311269	0.55525	0.757445	-0.00609197	-0.00595457	0.284564	-0.00609197	-0.00609197	0.856923	-0.00609197	-0.00609197	0.493476	-0.00609197	1.39795	-0.00609197	-0.00609197	-0.00609197	-0.00609197	-0.00609197	-0.00609197	1.08275	-0.00609197	-0.00609197	0.17747	-0.00609197	-0.00609197	2.04523	1.31925	-0.00609197	-0.00609197	0.00609197
PC(38:05) & PE(41:05)	9.84983	29.8016	39.1604	21.3017	36.8781	51.6654	-9.90088	43.0632	-3.24575	5.92057	-7.61449	-3.17226	6.57925	8.90942	48.1094	60.2754	-7.83337	76.5626	-5.01842	-8.73463	6.83171	59.8571	73.6674	12.6067	119.904	-2.85631	130.696	7.18659	42.117	10.4185	41.8145	2.67848	0.485468	10.4225
TG(47:01)_[M+NH4]1+	0.155406	0.124654	0.0847525	0.347882	0.426422	0.16174	-0.0174865	0.232199	-0.0174865	-0.0174865	1.03668	-0.0174865	0.234696	-0.0174865	-0.0174865	1.26178	-0.0174865	-0.0174865	-0.0174865	-0.0174865	-0.0174865	-0.0174865	-0.0174865	-0.0174865	-0.0174865	0.229678	0.230099	-0.0174865	-0.0174865	-0.0174865	0.407914	-0.0174865	-0.0174865	0.0174865
PE-O(42:04) & PC-P(39:03)	0.176492	0.058783	0.152835	0.553936	0.300563	0.537022	-0.112854	1.60235	-0.112854	0.139629	-0.112854	-0.112854	0.211054	0.199671	-0.112854	-0.112854	-0.112854	0.140617	-0.112854	-0.112854	0.744805	-0.112854	-0.112854	0.320748	0.580945	0.0202969	1.45027	-0.112854	-0.112854	-0.112854	-0.111735	-0.112854	-0.112854	0.112854
TG(47:00)_[M+NH4]1+	0.0720819	0.665703	0.276888	0.297678	1.01317	0.548193	-0.132543	0.136572	0.119385	0.725085	-0.132543	0.330409	-0.132543	-0.132543	-0.132543	2.27713	-0.132543	0.831818	-0.132543	2.38977	0.413784	0.608995	-0.132543	-0.132543	0.225652	0.0332453	0.38779	-0.132543	-0.132543	-0.132543	1.18561	-0.132543	1.18987	0.132543
PG-O(40:05)	0.194326	0.793601	3.91133	0.647797	1.58902	6.86409	-0.305556	1.43434	-0.142432	-0.00719611	-0.305556	-0.305556	-0.0794622	0.365074	1.09528	-0.305556	-0.305556	1.0129	0.050641	-0.305556	0.213861	1.72839	4.61931	0.433974	14.7018	-0.159373	17.0591	0.531452	2.29664	-0.305556	1.29616	-0.305556	0.0873023	0.305556
TG_oxid(47:07)	0.00299115	0.124351	0.076134	0.10023	0.340965	0.184746	-0.0453157	-0.044748	-0.0453157	0.112166	-0.0453157	-0.0453157	-0.0453157	-0.0453157	0.231397	0.826066	-0.0453157	-0.0453157	-0.0453157	-0.0453157	-0.0453157	0.610299	-0.0453157	-0.0453157	-0.0453157	0.0299417	0.202364	-0.0453157	0.485092	-0.0453157	0.194387	-0.0453157	-0.0453157	0.0453157
TG(48:06)_[M+NH4]1+	0.0184371	0.125939	0.0705582	0.0553112	0.289384	0.211675	0	0	0.165934	0	0	0	0	0	0	0.274896	0	0	0	0	0	0	0	0.858559	0	0	0	0	0	0	0.635024	0	0	0
PE(42:09)	0.0368572	0.0785923	-0.0103519	0.12694	0.20553	0.0426583	-0.0245713	-0.0245713	0.322732	-0.0245713	-0.0245713	-0.0245713	-0.0245713	-0.0245713	0.180982	-0.0245713	-0.0245713	-0.0245713	-0.0245713	0.476372	-0.0245713	0.402958	-0.0245713	-0.0245713	0.103403	-0.0245713	-0.0245713	-0.0245713	-0.0245713	-0.0245713	-0.0245713	-0.0245713	-0.0245713	0.0245713
PC(38:02) & PE(41:02)	4.6133	2.83202	7.77075	8.6156	6.67208	16.5634	-0.971527	9.77066	24.8337	-0.160716	0.0140252	-0.551193	-0.346748	0.471207	8.4603	0.55679	-1.33253	16.383	-1.12538	0.0993693	-1.15876	1.05659	12.3417	-1.33253	31.916	-1.33253	41.251	-0.380085	3.21451	-1.33253	-1.01067	-1.33253	-1.05644	1.33253
PG(39:02)	1.39542	0.222139	0.394727	4.08072	0.603283	0.819557	1.11093	-0.110853	12.2239	-0.110853	-0.110853	-0.110853	-0.110853	-0.110853	-0.110853	0.444545	1.66694	-0.110853	-0.110853	-0.110853	-0.110853	-0.110853	0.552885	-0.110853	-0.110853	-0.110853	0.00751207	1.95351	0.527105	1.61869	-0.110853	-0.110853	-0.110853	0.110853
PC-O(40:07) & PC-P(40:06) & PC-P(40:06)	4.76114	22.3951	5.52421	9.19536	52.4068	9.77464	-1.01902	5.22664	28.2821	0.0944585	1.53019	-1.18018	0.720216	6.28246	2.91334	21.7263	-0.85431	9.92226	-1.61626	160.643	0.490281	3.2639	9.5964	-1.61626	22.07	-1.05566	23.1473	0.687189	0.465774	3.14337	-0.587392	-0.167467	2.01473	1.61626
TG(48:03)_[M+NH4]1+	0.00392951	-0.0638451	-0.00816661	0.197777	0.163703	0.219774	0.307635	0.080754	-0.118413	-0.118413	-0.118413	-0.118413	0.357454	-0.118413	-0.118413	0.372697	-0.118413	-0.118413	-0.118413	-0.118413	-0.118413	-0.118413	-0.118413	-0.118413	-0.118413	0.419801	0.33559	-0.118413	-0.118413	-0.118413	-0.118413	-0.118413	-0.118413	0.118413
PC-P(40:05) & PC-O(40:06) & PC-O(40:06)	1.66637	2.56678	5.47031	3.56842	3.52633	9.19574	-1.18223	9.93404	-0.886028	-1.18223	0.718205	3.61862	-0.366762	3.01318	1.33052	2.67064	0.383593	7.87912	-1.18066	1.55596	-0.771392	7.17197	5.78071	-0.388937	21.4554	-0.616059	21.4944	0.659118	1.11589	-0.317901	4.57515	0.448703	0.418119	1.18223
PG(39:00)	0.314219	0.0769487	2.52801	1.03868	0.422454	4.73223	-0.338511	2.81135	-0.337864	-0.338511	1.05244	-0.338511	0.087179	0.025698	0.204692	0.771884	-0.338511	0.246473	0.306402	-0.328635	-0.338511	0.468641	0.243307	-0.338511	9.5578	0.247504	11.9774	0.823916	-0.338511	-0.338511	0.806237	-0.338511	0.354764	0.338511
PS(37:03)_[M+Na]1+	-0.014547	-0.0417424	0.0977959	0.119447	0.0922338	0.510849	-0.072487	-0.072487	-0.072487	-0.072487	-0.072487	0.25303	-0.072487	0.123457	-0.072487	-0.072487	-0.072487	-0.072487	-0.072487	-0.072487	-0.072487	0.204214	-0.072487	-0.072487	-0.072487	-0.072487	-0.072487	1.46006	-0.072487	-0.072487	-0.072487	-0.072487	-0.072487	0.072487
PE(42:05) & PC(39:05)	-0.678224	0.573689	4.72096	5.58747	6.01158	12.6004	-4.53857	13.1436	-3.11651	-2.5561	-3.53864	-4.53857	0.119129	-2.83963	1.76131	0.207627	-4.53857	10.9155	-3.92946	-4.53857	-1.94738	7.14579	6.3868	-4.53857	20.5138	-4.3525	31.6596	0.0686329	-1.32552	-0.924493	2.84218	-2.92481	-3.06825	4.53857
TG(48:01)_[M+NH4]1+	-0.388356	0.297276	-0.0942774	0.73032	2.75431	1.70741	-0.367902	1.15842	-0.750197	0.0893494	-1.0234	-1.0234	0.0970882	-0.651772	-1.0234	7.58568	-1.0234	-0.166969	-0.450281	-1.0234	-0.220823	-0.599569	-0.402356	-1.0234	0.470409	-0.74472	4.15169	-1.0234	-1.0234	-1.0234	-1.0234	0.39111	-1.0234	1.0234
PG(40:06)	0.106655	0.0502895	0.0261054	0.136342	0.121773	0.125929	-0.0285823	0.319135	-0.0285823	0.190362	-0.0285823	0.212279	0.140408	0.21204	-0.0285823	-0.0285823	-0.0285823	0.265332	-0.0285823	-0.0285823	0.2088	-0.0285823	0.149967	-0.0285823	-0.0285823	-0.0285823	-0.0285823	-0.0285823	-0.0285823	-0.0285823	-0.0285823	0.345294	0.08973	0.0285823
SM(43:04)	-0.00812018	0.159307	0.0393663	0	0.421719	0.142459	-0.00812018	-0.00812018	-0.00812018	-0.00812018	-0.00812018	-0.00812018	-0.00812018	-0.00812018	-0.00812018	1.26481	-0.00812018	-0.00812018	0.225799	-0.00812018	-0.00812018	-0.00812018	-0.00812018	-0.00812018	-0.00812018	-0.00812018	0.419258	-0.00812018	-0.00812018	-0.00812018	-0.00812018	-0.00812018	-0.00812018	0.00812018
TG(48:03)_[M+Na]1+	0.0285605	0.183953	0.0393663	0.110042	0.463371	0.142459	-0.00812018	-0.00812018	-0.00812018	-0.00812018	-0.00812018	0.322006	-0.00812018	-0.00812018	-0.00812018	1.38328	-0.00812018	-0.00812018	0.329139	-0.00812018	-0.00812018	-0.00812018	-0.00812018	-0.00812018	-0.00812018	-0.00812018	0.419258	-0.00812018	-0.00812018	-0.00812018	-0.00812018	-0.00812018	-0.00812018	0.00812018
TG(48:00)_[M+NH4]1+	1.06726	1.30608	0.317452	1.73484	1.40134	0.608568	-0.215198	0.0374916	5.36556	1.1323	0.815725	-0.215198	1.14567	1.47704	0.0619804	3.52621	-0.215198	3.46388	1.50072	1.65558	0.430754	0.985755	0.622231	-0.215198	0.432137	0.202552	1.17683	-0.215198	-0.215198	-0.215198	0.59623	-0.215198	1.31011	0.215198
SM(43:03)	-0.560614	-0.486628	-0.19326	0.104043	0.276609	0.723311	-0.611709	-0.428495	-0.611709	-0.33507	-0.611709	-0.611709	-0.611709	-0.611709	-0.611709	-0.611709	0.195362	-0.293053	-0.611709	-0.611709	-0.611709	-0.611709	-0.611709	-0.611709	-0.535821	-0.611709	1.2694	0.831637	-0.611709	-0.611709	-0.246015	-0.611709	-0.611709	0.611709
TG(49:06)	-0.0512451	-0.0298373	0.108704	0.189629	0.253853	0.502123	-0.114455	-0.114455	-0.114455	-0.114455	0.454432	-0.114455	-0.114455	-0.114455	-0.114455	0.647103	-0.114455	-0.114455	-0.114455	-0.114455	-0.114455	-0.114455	-0.114455	-0.114455	-0.114455	-0.114455	0.416296	-0.114455	-0.114455	1.36322	-0.114455	-0.114455	-0.114455	0.114455
TG(48:01)_[M+Na]1+ & SM(43:02)	-0.0410837	0.0730326	0.35653	0.0863818	0.2299	0.900316	-0.0698776	-0.0698776	-0.0698776	-0.0698776	-0.0698776	-0.0698776	-0.0698776	0.189268	-0.0698776	-0.0698776	-0.0698776	-0.0698776	-0.0698776	0.548841	-0.0698776	0.286956	0.240761	-0.0698776	-0.0698776	-0.0698776	0.123986	2.70475	-0.0698776	-0.0698776	0.30524	0.424182	-0.0698776	0.0698776
PC(40:09) & PE(43:09) & PI(32:00)_[M+NH4]1+	0.088464	0.122934	0.50227	0.249849	0.454675	1.10733	-0.109915	0.390538	0.106989	0.101991	-0.109915	-0.109915	0.0491958	-0.109915	0.587123	-0.109915	-0.109915	0.186093	-0.109915	0.32362	-0.109915	1.25618	-0.109915	-0.109915	1.95586	-0.109915	2.83366	-0.109915	-0.109915	0.390397	-0.109915	-0.109915	-0.109915	0.109915
PS-O(40:03) & PG-O(40:05)_[M+NH4]1+ & PS-O(38:00)_[M+Na]1+	-0.294426	-1.86706	-0.56824	2.67281	0.442677	2.10963	-2.19361	-0.814476	-2.19361	-0.0430502	-1.27847	-2.19361	2.30862	5.67415	-1.91577	-2.19361	-2.19361	-1.34672	-2.19361	-1.37325	-1.96305	-2.19361	-1.15243	-2.19361	-0.926814	-2.19361	2.06804	-2.19361	-2.19361	3.59156	-2.19361	0.0349159	-1.1074	2.19361
PE(42:02) & PC(39:02)	0.127835	0.277677	0.641374	0.406185	0.54504	1.37651	-0.0357316	0.211885	1.18875	-0.0357316	-0.0357316	-0.0357316	-0.0357316	-0.0357316	-0.0357316	-0.0357316	-0.0357316	0.864423	-0.0357316	1.50507	0.108746	-0.0357316	0.199505	-0.0357316	0.777546	-0.0357316	4.21381	-0.0357316	0.608054	-0.0357316	0.351614	-0.0357316	-0.0357316	0.0357316
TG_oxid(48:06)	2.33802	0.101798	0.337054	6.87656	0.188822	0.547059	-0.0138988	0.14798	20.6731	-0.0138988	-0.0138988	-0.0138988	-0.0138988	-0.0138988	0.3045	-0.0138988	-0.0138988	0.46649	-0.0138988	0.360444	0.172638	-0.0138988	-0.0138988	-0.0138988	1.09096	-0.0138988	1.30717	-0.0138988	0.71875	-0.0138988	-0.0138988	-0.0138988	-0.0138988	0.0138988
TG(49:05)_[M+NH4]1+	-0.0478532	-0.0551107	0.00028327	0.0940907	0.102686	0.196591	-0.104441	-0.0100265	-0.104441	0.151313	-0.104441	-0.104441	-0.104441	0.054682	-0.104441	0.0554951	-0.104441	0.179596	-0.104441	-0.104441	-0.104441	-0.104441	-0.104441	-0.104441	-0.104441	-0.0422537	0.426636	-0.104441	-0.104441	-0.104441	-0.104441	0.244814	-0.104441	0.104441
SM(43:01)	-0.0335563	0.166392	-0.0228631	0	0.391033	0.0320796	-0.0335563	-0.0335563	-0.0335563	-0.0335563	-0.0335563	-0.0335563	-0.0335563	-0.0335563	-0.0335563	1.14263	-0.0335563	-0.0335563	0.22625	-0.0335563	-0.0335563	0.329993	-0.0335563	-0.0335563	-0.0335563	-0.0335563	0.0626825	-0.0335563	-0.0335563	-0.0335563	-0.0335563	-0.0335563	-0.0335563	0.0335563
TG(48:00)_[M+Na]1+	0.00396766	0.163403	-0.00931954	0.061855	0.401409	0.0219934	-0.0166507	-0.0166507	0.168914	-0.0166507	-0.0166507	-0.0166507	-0.0166507	-0.0166507	-0.0166507	1.15953	-0.0166507	-0.0166507	-0.0166507	-0.0166507	-0.0166507	0.427648	-0.0166507	-0.0166507	-0.0166507	-0.0166507	0.0493296	-0.0166507	-0.0166507	-0.0166507	-0.0166507	-0.0166507	-0.0166507	0.0166507
PC(40:08) & PE(43:08)	-0.0500855	0.159353	0.954457	0.0944974	0.323088	2.11472	-0.0815847	0.201908	-0.0815847	-0.0815847	-0.0815847	-0.0815847	-0.0815847	-0.0815847	-0.0815847	0.637585	-0.0815847	0.0990558	-0.0815847	-0.0815847	-0.0815847	0.591455	0.514006	-0.0815847	2.54597	0.0982763	6.11506	-0.0815847	-0.0815847	-0.0807969	0.23794	-0.0815847	-0.0815847	0.0815847
TG(49:04)_[M+NH4]1+	-0.0636367	-0.1215	-0.0246107	0.122751	0	0.164366	-0.1215	0.0520706	-0.1215	-0.1215	-0.1215	0.225702	-0.1215	-0.1215	-0.1215	-0.1215	-0.1215	-0.1215	-0.1215	-0.1215	-0.1215	-0.1215	-0.1215	-0.1215	0.0425588	-0.1215	0.124989	-0.1215	-0.1215	-0.1215	-0.1215	0.339959	-0.1215	0.1215
PC(40:07) & PE(43:07)	2.84411	5.08226	10.0639	4.89689	7.66568	18.7043	1.39748	11.2205	-1.73118	0.617438	4.35171	0.971032	-1.39558	-0.390226	10.5559	8.39527	1.14266	18.5301	-2.16551	-1.26901	-1.4953	6.07883	15.5218	1.00159	32.0821	-2.15104	50.8068	8.33248	2.6269	-0.366501	3.25587	-2.11733	-1.89402	2.55876
PG(40:01)	0.121224	2.00721	0.142321	0.315446	5.82993	0.313153	-0.0365041	-0.0365041	0.902396	-0.0365041	-0.0365041	-0.0365041	0.0968051	0.310838	-0.0365041	0.7836	-0.0365041	-0.0365041	-0.0365041	17.5368	-0.0365041	-0.0365041	-0.0365041	-0.0365041	0.226179	-0.0365041	0.0600206	0.91455	-0.0365041	-0.0365041	0.262663	-0.0365041	-0.0365041	0.0365041
PC-P(41:05)	13.3718	0.0369227	0.254361	40.0098	0.158363	0.463515	-0.0158651	-0.0158651	120.064	-0.0158651	-0.0158651	-0.0158651	0.111681	-0.0158651	0.26547	0.459225	-0.0158651	-0.0158651	-0.0158651	-0.0158651	-0.0158651	-0.0158651	-0.0158651	-0.0158651	0.121755	0.168152	0.200877	1.4225	-0.0158651	-0.0158651	0.439419	-0.0158651	-0.0158651	0.0158651
TG(49:02)_[M+NH4]1+	-0.0105133	0.240359	-0.0247066	0.122567	0.71668	0.132816	-0.0689785	-0.0689785	-0.0689785	-0.0689785	-0.0689785	0.273197	-0.0689785	0.115033	-0.0689785	2.11913	-0.0689785	0.278233	-0.0689785	-0.0689785	0.179735	-0.0689785	-0.0689785	-0.0689785	-0.0689785	-0.0689785	0.329469	-0.0689785	-0.0689785	-0.0689785	-0.0689785	-0.0689785	-0.0689785	0.0689785
PG(40:00)	0.277854	0.182347	0.181456	0.401689	0.364267	0.474006	0.502135	-0.0119564	0.8357	-0.0119564	0.990128	-0.0119564	-0.0119564	0.232507	-0.0119564	-0.0119564	-0.0119564	-0.0119564	0.346213	-0.0119564	-0.0119564	-0.0119564	0.292045	1.0746	-0.0119564	-0.0119564	-0.0119564	-0.0119564	-0.0119564	1.41477	-0.0119564	-0.0119564	0.30203	0.0119564
SM(44:05)	0.0458647	0.107383	0.148479	0.159175	0.430316	0.500113	-0.0360555	-0.0360555	0.194624	-0.0360555	-0.0360555	-0.0360555	0.0153109	0.419181	-0.0360555	-0.0360555	-0.0360555	-0.0360555	-0.0360555	1.25489	-0.0360555	-0.0360555	-0.0360555	-0.0360555	-0.0360555	-0.0360555	-0.0360555	-0.0360555	-0.0360555	1.47561	-0.0360555	-0.0360555	0.113087	0.0360555
PE(44:12)	0.109234	0.104945	-0.0219654	0.393598	0.31421	0	-0.0219654	-0.0219654	-0.0219654	-0.0219654	1.15883	-0.0219654	-0.0219654	-0.0219654	-0.0219654	-0.0219654	0.924947	-0.0219654	0.173319	-0.0219654	-0.0219654	-0.0219654	-0.0219654	-0.0219654	-0.0219654	-0.0219654	-0.0219654	-0.0219654	-0.0219654	-0.0219654	-0.0219654	-0.0219654	-0.0219654	0.0219654
PS(40:06) & PG(40:08)_[M+NH4]1+ & PS(38:03)_[M+Na]1+	0.111416	0.113698	-0.0309955	0.427233	0.217397	0	-0.0309955	-0.0309955	-0.0309955	-0.0309955	1.2507	-0.0309955	-0.0309955	-0.0309955	-0.0309955	-0.0309955	0.40111	-0.0309955	0.379252	0.428893	-0.0309955	-0.0309955	-0.0309955	-0.0309955	-0.0309955	-0.0309955	-0.0309955	-0.0309955	-0.0309955	-0.0309955	-0.0309955	-0.0309955	-0.0309955	0.0309955
PC(40:05) & PE(43:05)	0.542064	1.89934	4.9956	4.11753	6.35595	11.2127	-2.56461	9.92718	3.85581	-2.17698	-3.40299	-0.223458	-0.184037	-1.12966	0.777319	3.14871	-3.40299	10.1777	-2.37897	-3.40299	-2.6163	6.75274	12.2191	-3.40299	23.3367	-3.40299	25.4658	-1.16949	2.03785	-2.56545	3.36967	-0.933897	-1.17781	3.40299
TG(49:01)_[M+NH4]1+	0.0177312	0.166498	0.0234001	0.149828	0.304143	0.18303	0.360809	0.0618719	0.144114	-0.0678691	-0.0678691	-0.0678691	-0.0678691	-0.0678691	-0.0678691	0.612344	-0.0678691	0.504519	0.164157	-0.0678691	-0.0678691	-0.0678691	0.556807	-0.0678691	-0.0678691	-0.0678691	0.395768	-0.0678691	-0.0678691	-0.0678691	-0.0678691	-0.0678691	0.289917	0.0678691
TG_oxid(48:01)	2.31413	4.53059	1.30051	4.89029	8.90934	2.29014	-0.208797	1.05944	0.0494518	0.440223	-0.208797	1.30765	0.745659	15.1543	2.48797	-0.208797	1.49693	2.38894	27.8986	0.385116	1.18179	2.41166	0.117104	5.10403	0.339721	6.99594	0.427698	-0.208797	2.54002	0.439982	0.332118	-0.208797	1.04668	0.208797
TG(49:00)_[M+NH4]1+	1.85897	3.35639	0.97555	5.05533	9.28799	2.34767	-0.042904	-0.042904	0.243341	-0.042904	-0.042904	0.516308	0.118394	15.3202	0.704088	-0.042904	-0.042904	0.217748	28.0645	1.95372	0.186099	-0.042904	-0.042904	-0.042904	0.153208	7.16183	0.276829	-0.042904	-0.042904	1.08859	0.271106	-0.042904	-0.042904	0.042904
PC(40:02) & PE(43:02)	1.54703	0.110016	1.85253	4.54162	0.467366	3.68595	-0.0793222	0.48393	13.6457	-0.0793222	-0.0793222	-0.0793222	-0.0793222	-0.0793222	0.269598	-0.0793222	-0.0793222	1.32867	-0.0793222	-0.0793222	-0.0793222	-0.0793222	0.216732	-0.0793222	6.10362	-0.0793222	10.0661	-0.0793222	0.978952	-0.0793222	-0.0793222	-0.0793222	-0.0793222	0.0793222
PS(40:02) & PG(40:04)_[M+NH4]1+	0.234863	0.177641	0.111718	0.597885	0.582548	0.206328	0.0428258	-0.0436151	-0.0436151	-0.0436151	1.79517	-0.0436151	0.258136	0.235708	-0.0436151	1.72204	-0.0436151	-0.0436151	-0.040894	-0.0436151	-0.0436151	-0.0436151	0.148783	-0.013081	0.252937	-0.0436151	0.188301	-0.0436151	-0.0436151	-0.0436151	-0.0436151	0.528911	0.253387	0.0436151
PI(35:04) & PI(33:01)_[M+Na]1+	0.358957	0.149267	0.183902	0.697923	0.421781	0.411862	-0.025781	-0.025781	-0.025781	0.232972	2.11149	-0.025781	-0.025781	0.61994	0.395121	-0.025781	-0.025781	-0.025781	0.283411	-0.025781	-0.025781	-0.025781	-0.025781	1.24046	-0.025781	-0.025781	0.0811	-0.025781	0.584483	1.14422	-0.025781	-0.025781	-0.025781	0.025781
PG(40:06)_[M+Na]1+ & PG(42:09)	0.414931	0.257939	0.0678768	0.687737	0.470679	0.180465	-0.0175523	-0.0175523	-0.0175523	0.655074	2.0629	-0.0175523	-0.0175523	0.689146	0.415026	-0.0175523	0.82997	-0.0175523	0.348103	-0.0175523	-0.0175523	-0.0175523	-0.0175523	1.24869	0.243086	-0.0175523	-0.0175523	-0.0175523	-0.0175523	0.490671	-0.0175523	-0.0175523	-0.0175523	0.0175523
TG(50:03)_[M+NH4]1+	-0.707781	-0.524736	-0.00467857	0.475475	0.965305	2.05786	-0.945708	0.0122391	-0.945708	-0.945708	-0.945708	-0.945708	0.237689	-0.945708	-0.945708	-0.945708	-0.945708	1.99638	-0.945708	-0.945708	-0.654984	-0.945708	-0.389775	-0.945708	-0.296614	-0.945708	5.36918	-0.945708	-0.945708	-0.945708	0.263108	-0.945708	-0.649242	0.945708
PG(41:01)	0.0603776	1.95308	0.216275	0.157268	5.13724	0.43145	-0.00664608	0.127087	-0.00664608	-0.00664608	-0.00664608	-0.00664608	-0.00664608	-0.00664608	0.462833	2.09819	-0.00664608	-0.00664608	-0.00664608	15.526	-0.00664608	-0.00664608	-0.00664608	-0.00664608	0.141085	-0.00664608	0.616456	-0.00664608	-0.00664608	1.22881	-0.00664608	-0.00664608	-0.00664608	0.00664608
SM(45:06)	0.0218163	1.81101	0.219214	0.0910832	5.1484	0.428932	-0.0161579	-0.0161579	0.257061	-0.0161579	-0.0161579	-0.0161579	-0.0161579	-0.0161579	0.0523914	0.895677	-0.0161579	-0.0161579	-0.0161579	15.5165	-0.0161579	-0.0161579	-0.0161579	-0.0161579	-0.0161579	-0.0161579	0.127711	-0.0161579	0.95554	0.986622	-0.0161579	-0.0161579	-0.0161579	0.0161579
TG(50:05)_[M+Na]1+ & PG-O(42:01)	0.0177472	-0.00980888	0.0928822	0.091073	0.00840468	0.266804	-0.0126104	-0.0126104	0.260609	-0.0126104	-0.0126104	-0.0126104	-0.0126104	-0.0126104	-0.0126104	-0.0126104	-0.0126104	-0.0126104	-0.0126104	0.0126036	-0.0126104	-0.0126104	-0.0126104	-0.0126104	-0.0126104	-0.0126104	0.131258	-0.0126104	0.792954	-0.0126104	-0.0126104	-0.0126104	-0.0126104	0.0126104
TG(50:02)_[M+NH4]1+	-0.913155	-0.690122	-0.185696	0.627347	0.806426	2.54723	-1.35725	-0.314459	-1.09127	0.483913	-1.35725	-1.35725	-0.842034	-1.35725	-1.02556	-0.153845	-1.35725	1.05767	-1.35725	-1.35725	-0.456544	-0.530787	-0.698606	-1.35725	-0.685273	-1.35725	6.43258	-1.35725	-1.35725	-1.35725	-1.00865	0.376313	-1.35725	1.35725
SM(45:05)	0.0758243	-0.0280891	-0.0300036	0.408908	0.315554	0.295322	0.217808	-0.158327	-0.158327	-0.158327	1.0874	0.184233	-0.0153822	-0.158327	-0.158327	0.789885	-0.158327	0.0656045	-0.158327	-0.158327	-0.158327	-0.158327	-0.158327	-0.158327	-0.15776	-0.158327	0.119123	-0.158327	-0.158327	0.718569	-0.158327	-0.158327	-0.158327	0.158327
PS-O(40:03)_[M+Na]1+ & PS-O(42:06)	0.0703345	5.57434	-0.016093	0.155382	15.7581	0.025011	-0.02443	-0.02443	0.38212	-0.02443	-0.02443	-0.02443	0.131342	0.266128	-0.02443	1.44396	-0.02443	-0.02443	-0.02443	47.5737	-0.02443	-0.02443	0.494348	0.77917	-0.02443	-0.02443	0.0506029	-0.02443	-0.02443	-0.02443	-0.02443	-0.02443	-0.02443	0.02443
TG(50:01)_[M+NH4]1+	-0.365161	-0.257884	-0.0828371	0.883131	1.27131	2.1955	-1.18441	0.277255	-0.587018	1.21766	-0.339287	-1.18441	0.612676	-1.18441	-0.914491	1.86788	-1.18441	1.21109	-1.18441	-0.582168	1.10432	-1.18441	-1.18441	-1.18441	0.227257	-1.12207	5.62902	-1.18441	-1.18441	-1.18441	-0.790638	-0.295802	-0.840055	1.18441
TG(50:00)_[M+NH4]1+	0.229462	0.0564453	0.113211	0.718473	0.244165	0.176085	-0.0249431	-0.0249431	2.14235	-0.0249431	-0.0249431	-0.0249431	0.0974156	-0.0249431	-0.0249431	-0.0249431	-0.0249431	-0.0249431	-0.0249431	0.707553	-0.0249431	-0.0249431	-0.0249431	-0.0249431	0.146073	-0.0249431	0.284199	-0.0249431	-0.0249431	-0.0249431	-0.0249431	0.399981	0.313362	0.0249431
TG(51:06)_[M+NH4]1+	-0.402509	-0.19925	-0.292228	0.186429	0.41632	0.405031	-0.51448	-0.0294998	-0.51448	-0.51448	-0.51448	-0.51448	-0.350668	-0.51448	-0.155531	0.0121617	0.366284	-0.120452	-0.51448	-0.51448	-0.51448	-0.51448	-0.51448	0.521162	-0.317661	-0.51448	0.601727	-0.51448	-0.51448	-0.51448	0.172767	-0.51448	-0.51448	0.51448
TG(50:01)_[M+Na]1+	-0.101597	-0.24122	-0.128994	0.247955	2.94392e-17	0.336677	-0.24122	0.107922	-0.24122	-0.24122	0.471025	-0.24122	-0.045999	-0.24122	-0.24122	-0.24122	-0.24122	-0.24122	-0.24122	-0.24122	-0.24122	-0.24122	-0.24122	-0.24122	-0.24122	-0.24122	0.76881	-0.24122	-0.24122	-0.24122	-0.24122	-0.24122	-0.24122	0.24122
PS(41:03) & PG(41:05)_[M+NH4]1+	0.0487791	0.296732	-0.000325414	0.132492	0.455725	0.0245493	-0.00873169	-0.00873169	-0.00696574	-0.00873169	-0.00873169	0.385485	0.112882	-0.00873169	-0.00873169	-0.00873169	0.35928	-0.00873169	0.357976	-0.00873169	0.173497	0.397666	-0.00873169	1.4171	0.06512	-0.00873169	-0.00692697	-0.00873169	-0.00873169	-0.00873169	-0.00873169	-0.00873169	-0.00873169	0.00873169
TG(51:05)_[M+NH4]1+	-3.7766	-3.60008	-2.18827	3.12788	3.94528	5.63896	-5.27141	4.02423	-4.87422	-4.94459	-5.66301	-4.50061	-1.98837	-5.66301	-5.10841	-3.54196	-5.66301	6.80286	-5.17504	-5.16137	-5.29993	-4.73857	-4.83487	-4.78879	-3.15743	-5.35619	11.6819	-4.49913	-4.57503	-5.66301	1.4885	-4.22325	-5.39082	5.66301
TG(50:00)_[M+Na]1+ & SM(45:01)	-2.07896	-2.35555	-1.40102	1.58656	1.45449	3.07742	-2.86886	2.05715	-2.64	-2.86886	-2.86886	-2.43745	-1.89624	-2.3187	-2.86886	-2.86886	-2.86886	1.51763	-2.86886	-2.86886	-2.86886	-2.86886	-2.63559	-2.86886	-2.08538	-2.86886	6.62829	-2.86886	-2.86886	-2.86886	-1.24091	-1.56684	-2.86886	2.86886
TG(51:04)_[M+NH4]1+	-0.271988	-0.202421	0.213407	0.09485	0.195098	0.733673	-0.317329	-0.0532322	-0.317329	-0.317329	-0.317329	-0.317329	-0.17336	-0.317329	-0.317329	-0.317329	-0.317329	-0.162666	-0.317329	-0.317329	0.0428903	-0.317329	0.201959	-0.317329	-0.138176	-0.317329	1.6748	0.960313	0.750806	-0.317329	-0.0577674	-0.317329	-0.317329	0.317329
PI(36:04) & PI(34:01)_[M+Na]1+ & PG(41:06)_[M+Na]1+	0.161642	0.0266183	0.00985448	0.379095	0.107596	0.0651445	-0.0229442	-0.0229442	0.218827	-0.0229442	-0.0229442	1.12862	0.244997	-0.0229442	-0.0229442	-0.0229442	-0.0229442	-0.0229442	0.287374	-0.0229442	-0.0229442	-0.0229442	0.112801	-0.0229442	-0.0229442	0.130316	-0.0229442	-0.0229442	-0.0229442	-0.0229442	0.118984	-0.0229442	-0.0229442	0.0229442
PC(42:07)	2.66822	5.47997	9.1019	6.88068	9.59614	16.3021	-2.1853	17.2158	-2.1853	1.45031	-2.1853	-1.65235	0.346789	2.13711	11.0721	8.48464	-2.1853	19.6888	-2.1853	-2.1853	-1.12416	10.7051	20.3065	-2.1853	36.1994	-1.61147	37.5535	-2.1853	5.93035	-2.1853	10.0312	-0.0640963	-1.75114	2.1853
PC-P(43:06)	1.53955	4.54258	0.0357773	3.73001	12.5164	0.125981	-0.0254019	0.0500496	11.4155	0.163537	1.35694	0.432097	-0.0254019	0.514125	-0.0254019	2.45058	-0.0254019	-0.0254019	-0.0254019	37.8476	-0.0254019	-0.0254019	0.737415	-0.0254019	0.317239	-0.0254019	0.18257	-0.0254019	-0.0254019	-0.0254019	-0.0254019	-0.0254019	-0.0254019	0.0254019
PS-O(42:01) & PG-P(42:02)_[M+NH4]1+	1.49129	4.47429	0.0336516	3.74666	12.5328	0.115711	-0.0241434	-0.0241434	11.4167	-0.0241434	1.26169	0.377793	-0.0241434	0.486093	-0.0241434	1.96034	-0.0241434	-0.0241434	-0.0241434	37.8489	-0.0241434	-0.0241434	0.60426	-0.0241434	0.266709	-0.0241434	0.205159	-0.0241434	-0.0241434	-0.0241434	-0.0241434	-0.0241434	-0.0241434	0.0241434
PE(44:00) & PC(41:00)	0.0174952	0	0.0733561	0.0524857	0	0.220068	0	0	0	0	0	0	0	0	0.157457	0	0	0	0	0	0	0	0	0	0	0	0	0	0.660205	0	0	0	0	0
PI(36:02)	0.0375263	0.166143	0.018419	0.117446	0.412085	0.102075	-0.0156059	-0.0156059	-0.0156059	-0.0156059	0.326984	-0.0156059	-0.0156059	-0.0156059	0.119994	0.403524	-0.0156059	-0.0156059	-0.0156059	-0.0156059	-0.0156059	-0.0156059	-0.0156059	1.201	-0.0156059	-0.0156059	-0.0156059	-0.0156059	0.290618	-0.0156059	-0.0156059	-0.0156059	-0.0156059	0.0156059
PG(41:04)_[M+Na]1+	0.0882758	0.0932605	-0.0137801	0.241325	0.321122	0	-0.0137801	-0.0137801	0.182967	-0.0137801	-0.0137801	0.707976	-0.0137801	-0.0137801	-0.0137801	-0.0137801	-0.0137801	-0.0137801	-0.0137801	-0.0137801	-0.0137801	-0.0137801	-0.0137801	0.949586	-0.0137801	-0.0137801	-0.0137801	-0.0137801	-0.0137801	-0.0137801	-0.0137801	-0.0137801	-0.0137801	0.0137801
PG-O(42:04)_[M+Na]1+	-0.00904209	0.0374124	0.241195	0.0931424	0.209197	0.64674	-0.0646794	0.150224	-0.0646794	-0.0643086	-0.0646794	-0.0646794	0.00533357	0.150211	-0.0641211	-0.0646794	-0.0646794	0.12888	-0.0646794	-0.0646794	0.0301464	-0.0646794	0.565761	-0.0646794	1.75844	-0.0646794	0.865069	-0.0646794	-0.0646794	-0.0646794	-0.0646794	-0.0646794	-0.0646794	0.0646794
PC-P(43:04) & PC-O(43:05)	0.480792	11.4221	1.71335	2.3066	30.1382	3.79462	0.701969	-0.516207	-0.724194	-0.724194	6.50269	-0.0796041	-0.724194	0.0288348	-0.137968	1.68935	-0.724194	-0.158847	0.455615	11.9919	-0.724194	-0.365438	-0.428177	91.0627	-0.724194	-0.529644	-0.0219864	10.9199	-0.724194	3.8423	-0.724194	1.81496	1.56711	0.724194
TG(52:08)_[M+NH4]1+ & PG-O(42:01)_[M+NH4]1+	-0.585578	9.91866	-0.199355	0.392445	30.3724	0.924807	-0.903376	-0.201511	-0.909851	-0.909851	0.20383	-0.384818	-0.909851	-0.651632	-0.603146	0.00944716	-0.909851	0.494944	-0.909533	1.7958	-0.909851	-0.622253	-0.557774	90.877	-0.909851	-0.7331	0.755764	1.81891	-0.909851	0.00216491	-0.480855	-0.69694	-0.64044	0.909851
TG_oxid(50:01)	-0.0358612	-0.0358612	-0.0358612	0	0	0	-0.0358612	-0.0358612	-0.0358612	-0.0358612	-0.0358612	-0.0358612	-0.0358612	-0.0358612	-0.0358612	-0.0358612	-0.0358612	-0.0358612	-0.0358612	-0.0358612	-0.0358612	-0.0358612	-0.0358612	-0.0358612	-0.0358612	-0.0358612	-0.0358612	-0.0358612	-0.0358612	-0.0358612	-0.0358612	-0.0358612	-0.0358612	0.0358612
TG(51:00)_[M+NH4]1+	0.0346045	1.01068	0	0.103814	2.71814	0	0	0	0	0	0	0	0	0	0.311441	0.369457	0	0	0	8.24185	0	0	0.484806	0	0	0	0	0	0	0	0	0	0	0
TG(52:06)_[M+NH4]1+	-10.4903	-3.30816	3.32131	14.1707	21.7368	23.9248	-24.2459	22.2555	-14.2153	-12.7587	-23.2046	-8.2479	-1.8349	-19.3857	-12.7749	15.0575	-0.330465	45.3266	-16.052	-23.4972	-9.51169	-19.0583	-3.85419	-17.8535	2.75173	-14.8887	41.9406	-22.1365	8.76496	-23.0229	29.9682	21.6143	-15.0999	24.2459
PI(35:03)_[M+Na]1+ & PI(37:06)	0.014325	0.0872241	0.130935	0.0607048	0.241696	0.326036	-0.0161679	-0.0161679	-0.0161679	0.130834	-0.0161679	-0.0161679	0.111266	-0.0161679	-0.0161679	-0.0161679	-0.0161679	-0.0161679	-0.0161679	-0.0161679	-0.0161679	-0.0161679	0.193552	0.70464	-0.0161679	-0.014112	-0.0161679	0.940119	-0.0161679	-0.0120333	-0.0161679	0.345282	-0.0161679	0.0161679
PG(44:10) & PI-O(36:02)_[M+Na]1+ & PI-O(38:05)	0.0664302	0.063146	0.202588	0.21161	0.187849	0.33988	0.593141	-0.0281095	0.201498	-0.0281095	-0.0281095	-0.0281095	-0.0281095	-0.0281095	-0.0281095	-0.0281095	-0.0281095	0.48249	-0.0281095	-0.0281095	0.28259	-0.0281095	-0.0281095	-0.0281095	0.0776571	-0.0281095	0.120366	0.360988	-0.0281095	0.99808	0.378638	-0.0281095	-0.0281095	0.0281095
TG(52:04)_[M+NH4]1+	-1.85959	-1.14472	-0.297114	1.3241	2.77204	4.05218	-2.72691	0.425953	-2.06957	-2.16869	-2.72691	-2.72691	0.441622	-2.72691	-2.45798	-0.624196	-1.82405	6.02729	-2.72691	-2.08831	-1.68827	-2.72691	-1.92419	-2.72691	-0.661759	-2.43938	10.3278	-2.72691	-1.3232	-1.58853	-1.18998	-0.742389	-2.32963	2.72691
TG(52:06)_[M+Na]1+	0.686821	-0.183851	-0.0719221	2.30187	0	0.335786	0.422691	0.0611441	6.80066	-0.183851	-0.183851	-0.183851	-0.183851	-0.183851	-0.183851	-0.183851	-0.183851	-0.183851	-0.183851	-0.183851	-0.183851	-0.183851	-0.183851	-0.183851	-0.183851	-0.183851	-0.183851	-0.183851	-0.183851	-0.183851	0.823507	-0.183851	-0.183851	0.183851
PC-P(44:06)	0.0582726	1.87486	-0.0150821	0.2814	4.84024	0.0613359	-0.0355274	-0.0355274	-0.0355274	-0.0355274	0.808673	-0.0355274	-0.0355274	-0.0355274	-0.0355274	1.15506	1.22779	-0.0355274	-0.0355274	14.7041	-0.0355274	-0.0355274	-0.0355274	-0.0355274	0.14848	-0.0355274	-0.0355274	-0.0355274	-0.0355274	-0.0355274	-0.0355274	-0.0355274	-0.0355274	0.0355274
TG(53:10)_[M+NH4]1+	0.0863202	1.74147	-0.0580664	0.391241	4.85725	0.058111	-0.0873319	-0.0873319	0.139709	-0.0873319	1.10603	-0.0873319	0.0551354	-0.0873319	-0.0873319	1.00586	0.539096	-0.0873319	-0.0873319	14.6523	-0.0873319	-0.0873319	-0.0873319	-0.0873319	0.0401029	-0.0873319	0.0486228	-0.0873319	-0.0873319	-0.0873319	-0.0873319	-0.0873319	-0.0873319	0.0873319
TG(52:03)_[M+NH4]1+	-0.524534	-0.502886	0.0696635	0.311912	0.447284	1.51673	-0.726413	-0.159652	-0.726413	0.0443539	-0.726413	-0.726413	-0.24703	-0.726413	-0.726413	-0.726413	-0.726413	0.164058	-0.726413	-0.726413	0.394854	-0.726413	-0.726413	-0.726413	-0.0689665	-0.322982	4.0212	-0.726413	-0.726413	-0.726413	0.114436	-0.21107	-0.726413	0.726413
TG(52:02)_[M+NH4]1+	-1.02298	-0.481232	0.147352	1.1046	1.76173	3.37173	-2.02753	-0.123263	-1.73033	-0.247794	-0.862228	-1.65509	1.19332	-1.72635	-2.02753	1.56339	-2.02753	1.60204	-2.02753	-2.02753	1.37108	-2.02753	-1.66188	0.904414	0.556284	-1.68413	8.6971	-1.00339	-2.02753	-2.02753	-0.681956	0.875295	-1.37797	2.02753
TG(52:04)_[M+Na]1+	-0.196617	-0.190414	-0.123405	0.196982	0.201064	0.250101	0.087531	-0.310766	-0.311014	0.199651	-0.221736	-0.287432	-0.303759	-0.311014	-0.311014	0.176723	-0.277093	-0.311014	-0.308138	0.139689	-0.311014	-0.311014	-0.311014	-0.200849	-0.130608	-0.308144	0.423147	-0.0607465	-0.311014	-0.245895	-0.311014	0.110396	-0.276765	0.311014
PS-P(42:00)_[M+Na]1+	9.1374	-0.018018	0.0938197	26.7706	0	0.235232	-0.018018	-0.018018	80.5092	-0.018018	1.72907	-0.018018	0.106399	-0.018018	-0.018018	-0.018018	-0.018018	-0.018018	-0.018018	-0.018018	-0.018018	-0.018018	-0.018018	-0.018018	0.641266	-0.018018	-0.018018	-0.018018	-0.018018	-0.018018	-0.018018	0.329237	-0.018018	0.018018
TG(52:01)_[M+NH4]1+	-0.190088	0.243124	-0.135344	0.578957	1.03563	0.764691	-0.533884	1.09119	-0.533884	0.0881728	-0.533884	-0.533884	0.313149	-0.533884	-0.533884	0.94359	-0.533884	0.554217	-0.533884	2.52206	0.580673	-0.533884	-0.276886	-0.533884	-0.533884	-0.533884	1.74538	-0.533884	-0.533884	-0.533884	-0.0497449	0.289575	-0.533884	0.533884
TG(52:03)_[M+Na]1+	-1.17985	-0.852654	-0.220892	0.318655	1.01387	2.21907	-1.43136	-0.872887	-0.849211	-1.43136	-1.43136	-1.43136	-0.645909	-1.43136	-1.09384	-1.43136	-1.43136	1.23773	-1.43136	-1.43136	-1.18139	-1.43136	-1.13248	0.559063	-0.0982045	-1.22477	5.56119	-1.43136	-0.587067	-1.43136	-0.695093	-0.650008	-1.43136	1.43136
TG(52:00)_[M+NH4]1+	0.228929	0.908572	0.0269932	0.45318	2.35818	0.0489256	-0.00392884	-0.00392884	0.663105	-0.00392884	1.28725	-0.00392884	0.133585	-0.00392884	-0.00392884	0.860185	-0.00392884	-0.00392884	-0.00392884	7.15136	0.189174	-0.00392884	-0.00392884	-0.00392884	0.115056	0.0970298	0.0544267	-0.00392884	-0.00392884	-0.00392884	-0.00392884	-0.00392884	-0.00392884	0.00392884
TG(53:06)_[M+NH4]1+	-5.01405	-4.44405	-2.72052	3.88831	4.35319	6.97585	-7.24536	5.00054	-6.42393	-5.65579	-7.24536	-6.34887	-3.93213	-6.83448	-6.44103	-3.72243	-5.83701	6.86039	-6.83814	-7.24536	-5.63823	-5.74683	-5.51152	-6.31734	-1.86133	-6.255	14.9824	-7.24536	-4.78671	-7.24536	-2.31812	-2.87864	-6.87647	7.24536
SM(47:01)	-3.05577	-2.30243	-1.96599	1.80452	2.40968	4.37913	-4.10714	0.963912	-3.69142	-4.10714	-4.10714	-4.10714	-0.996845	-3.85077	-3.49824	-3.44505	-3.12665	3.75334	-3.80264	-1.16335	-3.34321	-3.78841	-3.2452	-2.56067	-2.33292	-3.81218	9.48474	-4.10714	-4.10714	-4.10714	-1.99662	-2.60841	-4.10714	4.10714
PC(44:08)	0.0314669	0.0598427	0.949816	0.176396	0.184395	1.84351	-0.0273317	0.501856	-0.0273317	-0.0273317	-0.0273317	-0.0273317	-0.0273317	-0.0273317	-0.0273317	0.49269	-0.0273317	0.237216	-0.0273317	-0.0273317	-0.0273317	-0.0273317	-0.0273317	-0.0273317	4.14396	-0.0273317	4.2458	-0.0273317	-0.0273317	-0.0273317	-0.0273317	0.322579	-0.0273317	0.0273317
PI(37:05)_[M+NH4]1+	0.147477	0.100109	0	0.308899	0.300328	0	0	0	0	0	0.861439	0	0	0	0.46585	0	0.900985	0	0	0	0	0	0	0	0	0	0	0	0	0	0	0	0	0
PE(46:00) & PC(43:00)	0.0339937	0.0398358	-0.000423199	0.103251	0.120777	5.74985e-20	-0.000423199	-0.000423199	-0.000423199	-0.000423199	-0.000423199	0.309329	-0.000423199	-0.000423199	-0.000423199	-0.000423199	-0.000423199	-0.000423199	-0.000423199	-0.000423199	-0.000423199	-0.000423199	0.361908	-0.000423199	-0.000423199	-0.000423199	-0.000423199	-0.000423199	-0.000423199	-0.000423199	-0.000423199	-0.000423199	-0.000423199	0.000423199
TG(54:09)_[M+NH4]1+	-1.61057	20.8982	3.6882	4.95724	61.2727	12.8076	1.6258	2.5821	-5.63916	-6.00706	7.92538	-6.03222	-4.23302	0.334264	-5.0512	-3.6042	-3.4908	5.486	-0.578807	25.4064	-5.8366	-5.74949	-5.66167	182.113	-3.87022	-5.48501	10.5483	35.0401	-6.44612	-0.19043	2.77307	-0.277498	1.10167	6.44612
TG(53:02)_[M+NH4]1+	-0.100775	-0.110685	0.171239	0.1021	0.109223	0.565285	-0.147093	-0.0275911	-0.147093	-0.147093	-0.147093	-0.147093	0.150266	-0.147093	-0.147093	-0.147093	-0.147093	-0.147093	-0.147093	-0.147093	-0.147093	0.180577	-0.147093	-0.147093	-0.147093	-0.147093	1.36558	-0.147093	0.893643	-0.147093	0.16449	-0.147093	-0.147093	0.147093
TG(53:04)_[M+Na]1+	-2.99209	-3.2658	-2.15345	1.37344	0.493857	3.78947	-3.58798	0.617278	-3.58798	-2.88199	-3.58798	-3.58798	-3.33131	-3.58798	-3.39286	-2.61158	-3.58798	-2.27038	-3.58798	-3.58798	-3.58798	-3.58798	-3.36439	-3.20593	-3.47863	-3.58798	7.88479	-3.58798	-3.58798	-3.58798	-2.25932	-3.58798	-3.58798	3.58798
TG(54:08)_[M+NH4]1+	-5.05862	-3.87441	-2.34249	3.0493	4.01141	6.43235	-6.64652	2.48948	-6.37655	-6.10867	-6.64652	-6.16337	-3.04846	-6.38047	-6.64652	-6.23088	-3.38922	5.63167	-5.56855	-6.64652	-5.48497	-6.64652	-5.61335	-0.921359	-3.60095	-6.15676	13.2463	-5.68675	-6.64652	-5.88015	1.16987	-1.18889	-6.33854	6.64652
PI(37:02)_[M+NH4]1+	-0.340709	-0.0680933	0.190161	0.0973054	0.554977	1.31116	-0.373144	-0.0812282	-0.373144	-0.373144	-0.373144	-0.373144	-0.373144	-0.373144	-0.373144	-0.373144	-0.373144	-0.373144	-0.373144	1.14988	-0.373144	-0.373144	-0.104511	0.580659	0.190665	-0.211713	3.64676	-0.373144	-0.373144	-0.373144	-0.0485385	-0.373144	-0.373144	0.373144
PS(42:02)_[M+Na]1+ & PS(44:05) & PG(44:07)_[M+NH4]1+	-0.0154483	2.08811	0.00927024	1.45089e-05	5.84361	0.0489354	-0.0154531	-0.0154096	-0.0154531	-0.0154531	-0.0154531	-0.0154531	-0.0154531	-0.0154531	-0.0154531	-0.0154531	-0.0154531	-0.0154531	-0.0154531	17.6461	-0.0154531	-0.0154531	0.25318	0.986413	-0.0146898	0.0894142	0.101426	-0.0154531	-0.0154531	-0.0154531	-0.0154531	-0.0154531	-0.0154531	0.0154531
PI-O(38:02)_[M+NH4]1+	0.108144	1.95954	-0.00285118	0.178956	5.88719	4.59988e-19	-0.00285118	-0.00285118	0.380529	-0.00285118	-0.00285118	0.428697	-0.00285118	-0.00285118	0.181182	-0.00285118	-0.00285118	-0.00285118	-0.00285118	17.6587	-0.00285118	-0.00285118	-0.00285118	-0.00285118	-0.00285118	-0.00285118	-0.00285118	-0.00285118	-0.00285118	-0.00285118	-0.00285118	-0.00285118	-0.00285118	0.00285118
TG(53:00)_[M+NH4]1+	0	2.8734	0	0	8.14461	0	0	0	0	0	0	0	0	0	0	1.29841	0	0	0	24.5622	0	0	0	0	0	0	0	0	0	0	0	0	0	0
TG(54:09)_[M+Na]1+	0.140501	0.897888	0.249896	0.483838	1.40143	0.375232	-0.114369	0.251119	-0.148405	-0.148405	0.686319	-0.14767	-0.148405	-0.146347	1.18067	0.181209	0.473789	-0.148405	1.15646	2.77766	-0.148405	-0.147953	0.259032	3.67761	0.206933	0.345303	-0.148405	0.892089	0.242513	0.735046	-0.147957	-0.138094	0.261637	0.148405
PS(43:06)_[M+Na]1+	0.0282427	0.199045	0.0282514	0.214034	0.564284	0.214061	0.599001	-0.0431021	-0.0431021	-0.0431021	-0.0431021	-0.0431021	-0.0431021	-0.0431021	-0.0431021	0.454819	1.6383	-0.0431021	-0.0431021	-0.0431021	-0.0431021	-0.0431021	-0.0431021	-0.0431021	-0.0431021	-0.0431021	-0.0431021	-0.0431021	0.59908	-0.0431021	-0.0431021	-0.0431021	-0.0431021	0.0431021
TG(54:03)_[M+NH4]1+	-1.03758	-0.548006	-0.0664638	0.664495	1.28975	2.20827	-1.6601	-0.425415	0.178475	-1.51413	-0.831724	-1.19776	-0.567312	-1.6601	-1.6601	-0.350925	-0.638214	2.47388	-1.6601	-1.6601	-0.605437	-1.6601	-0.851547	0.0205089	-0.788904	-1.29747	5.55425	-0.683729	-1.04548	-0.586683	0.823739	-1.2789	-1.29499	1.6601
PE(48:06) & PC(45:06)	1.19734	2.80883	0.037031	2.66719	7.59166	0.127454	-0.0577625	-0.0577625	8.2003	-0.0577625	0.954385	0.363823	-0.0577625	1.19402	0.29461	1.93858	-0.0577625	0.175971	-0.0577625	22.9791	-0.0577625	-0.0577625	0.474553	-0.0577625	0.0979336	0.224385	0.0480443	-0.0577625	-0.0577625	-0.0577625	-0.0577625	-0.0577625	0.251729	0.0577625
PS(44:00) & PG(44:02)_[M+NH4]1+	1.20651	3.30803	0.0817432	2.65303	7.49704	0.129376	0.311807	-0.0671553	8.19091	-0.0671553	0.845237	0.301144	-0.0671553	1.15674	0.254203	2.00207	-0.0671553	0.212608	0.176714	22.9698	0.0557269	-0.0671553	0.463285	4.02638	0.0708279	0.142197	0.0603521	0.274761	-0.0671553	-0.0671553	-0.0671553	0.179123	0.209894	0.0671553
TG(54:02)_[M+NH4]1+	-0.906654	-0.507976	0.0408129	1.59571	2.08696	3.41302	-2.07565	0.931963	2.3373	-0.960243	-2.07565	-2.07565	-0.399389	-1.76693	-2.07565	-0.427449	-2.07565	1.30335	-2.07565	4.21593	-0.554907	-1.69071	-2.07565	-1.19106	-1.03261	-1.91282	8.40985	-2.07565	-1.33653	-2.07565	1.20941	1.25697	-2.07565	2.07565
TG(55:11)_[M+Na]1+	-0.00470646	-0.00470646	-0.00470646	9.19976e-19	9.19976e-19	9.19976e-19	-0.00470646	-0.00470646	-0.00470646	-0.00470646	-0.00470646	-0.00470646	-0.00470646	-0.00470646	-0.00470646	-0.00470646	-0.00470646	-0.00470646	-0.00470646	-0.00470646	-0.00470646	-0.00470646	-0.00470646	-0.00470646	-0.00470646	-0.00470646	-0.00470646	-0.00470646	-0.00470646	-0.00470646	-0.00470646	-0.00470646	-0.00470646	0.00470646
TG(54:04)_[M+Na]1+	-0.315389	-0.295312	-0.0715238	0.0813995	0.181976	0.593699	-0.356322	-0.182839	-0.356322	-0.356322	-0.356322	-0.356322	-0.356322	-0.161412	-0.356322	-0.356322	-0.356322	0.18995	-0.356322	-0.356322	-0.353508	-0.356322	-0.356322	-0.356322	-0.196472	-0.356322	1.40937	-0.356322	-0.356322	-0.356322	0.281316	-0.356322	-0.356322	0.356322
TG(54:01)_[M+NH4]1+	0.296472	1.03184	0.0414301	0.594345	2.80474	0.165811	-0.0421209	1.60409	0.997282	0.170216	-0.0421209	-0.0421209	0.107264	-0.0421209	-0.0421209	-0.0421209	0.821258	-0.0421209	0.246345	8.47165	-0.0421209	-0.0421209	-0.0421209	-0.0421209	-0.0421209	-0.0421209	0.338953	-0.0421209	-0.0421209	-0.0421209	0.328764	-0.0421209	-0.0421209	0.0421209
TG(54:00)_[M+NH4]1+	0.06392	1.947	-0.0123315	0.183013	5.44122	0	-0.0123315	0.124889	0.536712	-0.0123315	-0.0123315	-0.0123315	-0.0123315	-0.0123315	-0.0123315	1.19125	-0.0123315	-0.0123315	-0.0123315	16.418	-0.0123315	-0.0123315	-0.0123315	-0.0123315	-0.0123315	-0.0123315	-0.0123315	-0.0123315	-0.0123315	-0.0123315	-0.0123315	-0.0123315	-0.0123315	0.0123315
PI(39:06)_[M+NH4]1+	0.0541244	0.234501	0.125046	0.143143	0.385123	0.381806	-0.0154283	-0.0142234	0.218573	-0.0154283	-0.0154283	-0.0154283	-0.0154283	-0.0154283	0.37534	-0.0154283	1.12867	-0.0154283	-0.0154283	0.493539	0.20901	0.345452	-0.0044469	-0.0154283	0.094878	-0.0154283	-0.0154283	-0.0154283	1.13854	-0.0154283	-0.0154283	-0.0154283	-0.0154283	0.0154283
TG(56:11)_[M+NH4]1+	-1.7447	-2.16361	-1.31417	1.85286	0.369539	2.19581	-2.36232	3.19626	-2.36232	-2.36232	-2.36232	-2.36232	-2.36232	-2.36232	-2.36232	-2.36232	-2.36232	-1.27059	-2.36232	-2.36232	-2.09553	-2.36232	-1.93245	-2.36232	-0.492931	-2.36232	4.27962	-2.36232	-2.36232	-2.36232	-1.44026	-2.36232	-2.36232	2.36232
TG(56:10)_[M+NH4]1+	-8.92774	-8.14142	-3.14807	6.4475	9.51554	12.2816	-13.7095	5.26212	-3.29552	-10.9952	-12.8915	-12.3504	-6.03362	-13.7095	-12.6265	-6.38428	-11.7822	16.1809	-12.9283	-13.7095	-10.3174	-13.2586	-7.36404	-13.7095	1.63123	-11.6735	22.2092	-13.7095	-7.96256	-13.7095	7.47667	0.381017	-12.9757	13.7095
TG(55:02)_[M+NH4]1+	-0.0807013	-0.0183113	0.199752	0.174456	0.262899	0.544467	-0.138853	-0.138853	-0.138853	-0.138853	-0.138853	-0.138853	-0.138853	0.384513	-0.138853	-0.138853	-0.138853	0.185388	-0.138853	0.621782	-0.138853	-0.138853	-0.138853	-0.138853	-0.138853	-0.138853	0.189165	-0.138853	0.412298	1.51157	0.379003	-0.138853	-0.138853	0.138853
TG(56:11)_[M+Na]1+	0.696305	0.640996	0.623805	1.34059	0.939766	1.18558	1.87706	0.103188	0.358999	0.162314	3.87726	-0.0694097	-0.0648206	-0.0572361	0.0793932	2.82361	1.14535	-0.0736157	0.865652	0.802309	-0.0731743	-0.0752776	0.23339	0.120716	-0.0507884	-0.0767243	0.168439	3.42375	1.46608	0.906726	-0.0723435	-0.0784025	-0.0724882	0.0784025
TG(55:01)_[M+NH4]1+	0	0.0700007	0.098194	0	0.210002	0.200878	0	0	0	0	0	0	0	0	0	0	0	0	0	0.630006	0	0	0	0	0	0	0	0	0	0	0.539575	0.344171	0	0
PI-P(41:00)	0.0701571	0.495799	0.0168428	0.169402	1.59333	0.156466	0.421683	-0.0337604	0.225232	0.194821	-0.0353124	-0.0353124	-0.0353124	-0.0353124	-0.0353124	-0.0353124	-0.0353124	-0.0353124	-0.0353124	4.74469	-0.0353124	-0.0353124	-0.0353124	-0.0353124	-0.0353124	-0.0353124	-0.0353124	-0.0353124	0.434085	-0.0353124	-0.0353124	-0.0353124	-0.0353124	0.0353124
PS(44:02)_[M+Na]1+	4.79261	-0.00460008	0.0200357	14.3366	9.19976e-19	0.0739072	-0.00460008	0.142405	43.0232	-0.00460008	-0.00460008	-0.00460008	-0.00460008	-0.00460008	-0.00460008	-0.00460008	-0.00460008	-0.00460008	-0.00460008	-0.00460008	-0.00460008	-0.00460008	-0.00460008	-0.00460008	0.217122	-0.00460008	-0.00460008	-0.00460008	-0.00460008	-0.00460008	-0.00460008	-0.00460008	-0.00460008	0.00460008
PI-O(40:02)_[M+NH4]1+	4.77472	-0.0196521	0.0128146	14.3376	0	0.0678438	-0.0196521	0.101835	43.0082	-0.0196521	-0.0196521	-0.0196521	-0.0196521	-0.0196521	-0.0196521	-0.0196521	-0.0196521	-0.0196521	-0.0196521	-0.0196521	-0.0196521	-0.0196521	-0.0196521	-0.0196521	0.168983	-0.0196521	0.0839133	-0.0196521	-0.0196521	-0.0196521	-0.0196521	-0.0196521	-0.0196521	0.0196521
TG_oxid(54:01)	0	0.0282968	0.0364322	0	0.0848904	0.109297	0	0	0	0	0	0	0	0	0	0	0	0.254671	0	0	0	0	0	0	0	0	0	0	0	0	0.32789	0	0	0
TG(55:00)_[M+NH4]1+	0.0100513	3.73434	0.11234	0.0443262	10.6921	0.351193	-0.00472414	-0.00472414	-0.00472414	-0.00472414	-0.00472414	-0.00472414	0.128255	-0.00472414	-0.00472414	1.42344	-0.00472414	-0.00472414	-0.00472414	32.2187	-0.00472414	-0.00472414	-0.00472414	-0.00472414	-0.00472414	-0.00472414	-0.00472414	-0.00472414	-0.00472414	1.04885	-0.00472414	-0.00472414	-0.00472414	0.00472414
TG_oxid(56:11)	0.462931	0.0409106	-0.000686946	1.39085	0.124793	0	-0.000686946	-0.000686946	4.17187	-0.000686946	-0.000686946	-0.000686946	-0.000686946	-0.000686946	-0.000686946	-0.000686946	-0.000686946	-0.000686946	0.373691	-0.000686946	-0.000686946	-0.000686946	-0.000686946	-0.000686946	-0.000686946	-0.000686946	-0.000686946	-0.000686946	-0.000686946	-0.000686946	-0.000686946	-0.000686946	-0.000686946	0.000686946
TG(57:10)_[M+NH4]1+	-1.23919	-1.18545	-0.779535	0.184855	0.347883	1.24336	-1.32964	-0.834138	-1.32964	-1.32964	-1.32964	-1.32964	-1.01108	-1.32964	-1.32964	-1.32964	-1.32964	-0.285017	-1.32964	-1.32964	-1.32964	-1.32964	-1.07653	-1.32964	-0.991147	-1.32964	2.50039	-1.32964	-1.32964	-1.32964	-0.963942	-0.912904	-1.32964	1.32964
TG(56:03)_[M+NH4]1+	-0.627543	-0.124513	-0.0656991	0.917708	1.87381	2.50535	-1.27589	0.306961	1.30324	-1.00757	-1.27589	-1.27589	-0.183229	-1.27589	-0.963732	-0.716259	-0.418267	1.27069	-1.27589	4.4001	-0.849202	-1.27589	-0.980003	-1.27589	-0.626662	-0.866322	6.5346	-1.27589	-0.721428	-1.27589	-1.27589	-0.0851571	-0.998651	1.27589
TG(56:02)_[M+NH4]1+	0.131099	1.168	0.378554	0.758502	2.98345	1.80452	-0.416819	-0.259807	1.77302	-0.416819	-0.416819	0.193552	0.977312	-0.136186	-0.11755	2.29575	-0.416819	0.252515	-0.416819	8.79303	0.0397034	0.536207	-0.154766	-0.416819	-0.203317	-0.258695	5.1223	-0.416819	-0.416819	-0.416819	0.533388	-0.416819	-0.119419	0.416819
TG(56:01)_[M+NH4]1+	0.0389119	0.993452	0.00666108	0.0936549	2.42023	0.0389151	-0.00631061	0.143571	0.25081	-0.00631061	-0.00631061	-0.00631061	-0.00631061	-0.00631061	-0.00631061	1.40929	-0.00631061	-0.00631061	-0.00631061	7.32787	0.24177	-0.00631061	-0.00631061	-0.00631061	-0.00631061	-0.00631061	0.110435	-0.00631061	-0.00631061	-0.00631061	-0.00631061	-0.00631061	-0.00631061	0.00631061
TG(56:00)_[M+NH4]1+	-0.0197101	1.31429	-0.0197101	0	3.57935	0	-0.0197101	-0.0197101	-0.0197101	-0.0197101	-0.0197101	-0.0197101	-0.0197101	-0.0197101	-0.0197101	1.16471	-0.0197101	-0.0197101	-0.0197101	10.8019	-0.0197101	-0.0197101	-0.0197101	-0.0197101	-0.0197101	-0.0197101	-0.0197101	-0.0197101	-0.0197101	-0.0197101	-0.0197101	-0.0197101	-0.0197101	0.0197101
TG(57:06)_[M+NH4]1+	-1.13705	-0.921662	-0.622603	0.719146	0.892995	2.44972	-1.65016	-0.621801	-1.12873	-0.601124	-1.65016	-1.65016	0.369001	-1.65016	-1.65016	-1.04879	-0.843342	0.976451	-1.65016	-1.65016	-0.569267	-0.209362	-1.65016	-1.65016	-1.08156	-1.33019	5.85718	-1.65016	-1.65016	-1.65016	-0.798061	-1.65016	-1.65016	1.65016
TG(57:08)_[M+Na]1+	0.00639323	0.123146	0.19465	0.0191797	0.261975	0.531839	0	0.0575391	0	0	0	0	0	0	0	0	0.743038	0	0	0.365271	0	0	0	0	0	0	0.144717	1.60713	0	0	0	0	0	0
TG(56:00)_[M+Na]1+	-0.0330306	0.038004	0.0525257	0.0409304	0.254034	0.187129	-0.046674	0.0761173	-0.046674	-0.046674	-0.046674	-0.046674	-0.046674	-0.046674	-0.046674	0.715428	-0.046674	-0.046674	-0.046674	-0.046674	-0.046674	-0.046674	-0.046674	-0.046674	0.10047	0.140342	0.511963	-0.046674	-0.046674	-0.046674	-0.046674	-0.046674	-0.046674	0.046674
TG(58:10)_[M+Na]1+	0.183335	0.365908	0.0386574	0.372619	0.816516	0.115972	0	0	1.13026	0	0	0	0	0.24106	0.278693	0.549036	0	0.260314	0	2.48383	0	0	0	0	0	0	0	0	0	0	0	0	0.347916	0
TG(59:13)_[M+NH4]1+	-0.0215849	0.0119019	-0.0215849	3.6799e-18	0.10046	3.6799e-18	-0.0215849	-0.0215849	-0.0215849	-0.0215849	-0.0215849	-0.0215849	-0.0215849	-0.0215849	-0.0215849	-0.0215849	-0.0215849	-0.0215849	-0.0215849	-0.0215849	-0.0215849	-0.0215849	-0.0215849	0.279796	-0.0215849	-0.0215849	-0.0215849	-0.0215849	-0.0215849	-0.0215849	-0.0215849	-0.0215849	-0.0215849	0.0215849
TG(59:11)_[M+NH4]1+	-1.06383	-1.14114	-0.698398	0.314311	0.231859	1.43146	-1.25447	-0.312448	-1.01689	-1.25447	-1.25447	-0.864247	-1.10856	-1.25447	-1.25447	-1.25447	-1.25447	-0.631602	-1.25447	-1.25447	-1.25447	-0.857357	-1.25447	-1.25447	-1.25447	-1.25447	3.07162	-1.25447	-1.25447	-1.25447	-0.5759	-1.25447	-1.25447	1.25447
TG(58:04)_[M+NH4]1+	0.026398	-0.0128506	0.0472427	0.209187	0.261985	0.326436	-0.100179	0.177608	0.482335	-0.100179	-0.100179	-0.100179	0.178712	-0.100179	-0.100179	-0.100179	-0.100179	0.685775	-0.100179	-0.100179	-0.100179	-0.100179	-0.100179	-0.100179	-0.100179	-0.100179	0.852949	-0.100179	-0.100179	-0.100179	-0.100179	0.273488	-0.100179	0.100179
TG(58:03)_[M+NH4]1+	-0.181878	-0.151213	0.0874915	0.247103	0.449159	1.01888	-0.350328	-0.0600555	-0.0389763	-0.350328	-0.350328	-0.350328	0.375745	-0.161973	-0.350328	-0.350328	-0.350328	-0.350328	-0.350328	0.972934	0.118443	-0.350328	-0.350328	-0.350328	-0.169834	-0.350328	2.7398	-0.350328	-0.350328	-0.350328	-0.350328	0.31943	-0.350328	0.350328
TG_oxid(58:10)	0.946403	0.00858424	0.026479	2.89034	0.0768878	0.089976	-0.017045	-0.017045	8.65399	-0.017045	-0.017045	-0.017045	-0.017045	-0.017045	-0.017045	-0.017045	-0.017045	-0.017045	-0.017045	0.213618	-0.017045	-0.017045	-0.017045	-0.017045	0.128346	-0.017045	-0.017045	-0.017045	-0.017045	-0.017045	-0.017045	-0.017045	0.22928	0.017045
TG(58:04)_[M+Na]1+	0.943999	2.20587	0.154828	1.85184	4.68586	0.55046	-0.0439273	0.108673	-0.0439273	-0.0439273	-0.0439273	0.226599	-0.0439273	4.55533	3.82502	-0.0439273	1.4818	0.227938	3.91768	14.206	0.195208	-0.0439273	-0.0439273	-0.0439273	-0.0439273	1.61848	0.0824639	-0.0439273	-0.0439273	-0.0439273	-0.0439273	-0.0439273	-0.0439273	0.0439273
TG(60:15)_[M+NH4]1+	0.0615917	0.747228	0.320156	0.280583	1.75088	0.75332	-0.0852561	0.0690695	-0.0852561	-0.0852561	-0.0852561	0.254697	-0.0852561	0.742095	-0.0852561	-0.0852561	-0.0852561	-0.0852561	0.400042	5.14698	-0.0852561	-0.0852561	-0.0852561	1.68957	0.069019	-0.0852561	0.0366276	-0.0852561	-0.0852561	-0.0852561	-0.0852561	1.21798	1.98406	0.0852561
TG(59:08)_[M+NH4]1+	0.140007	0.56089	0.281226	0.38887	1.9386	0.39957	-0.0853116	-0.0853116	0.162731	-0.0853116	-0.0853116	-0.0853116	-0.0853116	0.701489	0.90771	-0.0853116	-0.0853116	-0.0853116	-0.0853116	5.7305	-0.0853116	-0.0853116	-0.0853116	-0.0853116	-0.0853116	0.842888	0.303636	0.875802	0.545461	-0.0853116	0.304497	-0.0853116	-0.0853116	0.0853116
TG(59:06)_[M+NH4]1+	-0.0434123	0.0685735	-0.000988417	0.0474757	0.258881	0.174747	-0.0592375	0.0831895	-0.0592375	-0.0592375	-0.0592375	-0.0592375	-0.0592375	-0.0592375	-0.0592375	-0.0592375	0.619794	-0.0592375	-0.0592375	-0.0592375	0.41203	-0.0592375	-0.0592375	-0.0592375	-0.0592375	-0.0592375	0.465004	-0.0592375	-0.0592375	-0.0592375	-0.0592375	-0.0592375	-0.0592375	0.0592375
TG(60:11)_[M+Na]1+	0.121889	0.0622788	0.04699	0.231549	0.125017	0.135674	0.0193932	-0.00152559	0.611505	0.43201	0.0409091	-0.00152559	-0.000711429	-0.00152559	-0.00152559	-0.00152559	-0.00152559	0.225597	-0.00136877	-0.00152559	0.00117809	0.330112	0.00172981	0.00783726	-0.00152559	-0.00152559	-0.00152559	0.0189727	0.408332	0.00475825	-0.00152559	-0.00152559	-0.00152559	0.00152559
TG(59:00)_[M+NH4]1+	0.140279	0.107564	0.0167382	0.420836	0.231671	0.0502147	0	0	0	0	1.26251	0	0	0	0	0	0	0.303883	0	0.664197	0	0	0	0	0.150644	0	0	0	0	0	0	0	0	0
TG(60:06)_[M+NH4]1+	-0.0528736	-0.168315	0.00993836	0.261347	0.143514	0.378651	-0.260228	0.000498229	0.28714	0.214018	-0.260228	-0.260228	0.323624	-0.260228	-0.260228	-0.260228	-0.260228	0.0266823	0.0890368	-0.260228	-0.0691795	-0.260228	-0.260228	-0.260228	-0.260228	-0.101929	0.903622	-0.260228	0.206487	-0.260228	0.0623693	0.0598099	-0.260228	0.260228
PI(44:05)_[M+NH4]1+	0.152144	0.222223	-0.0126862	0.223625	0.428504	0.0425796	-0.0268794	-0.0268794	-0.0268794	0.421641	-0.0268794	0.418448	0.457731	0.205876	-0.0268794	-0.0268794	0.631651	-0.0268794	0.119064	-0.0268794	0.172563	1.21112	-0.0268794	-0.0268794	0.100859	-0.0268794	-0.0268794	-0.0268794	-0.0268794	-0.0268794	-0.0268794	-0.0268794	-0.0268794	0.0268794
TG(60:04)_[M+Na]1+	1.21706	0.983393	0.0812606	2.23471	1.80008	0.318073	-0.0841345	-0.0841345	-0.0841345	-0.0841345	1.01986	0.385983	-0.0841345	3.89463	6.07369	-0.0841345	-0.0841345	-0.0841345	4.93327	1.72694	-0.0841345	-0.0841345	-0.0841345	2.69513	-0.0841345	0.10166	-0.0841345	0.860889	-0.0841345	-0.0841345	0.273603	-0.0841345	-0.0841345	0.0841345
TG(64:16)_[M+NH4]1+	-0.0113262	-0.0122791	-0.000624206	0.00285891	1.83995e-18	0.0349648	-0.0122791	-0.0122791	-0.00370239	-0.0122791	-0.0122791	-0.0122791	-0.0122791	-0.0122791	-0.0122791	-0.0122791	-0.0122791	-0.0122791	-0.0122791	-0.0122791	-0.0122791	-0.0122791	-0.0122791	-0.0122791	-0.0122791	-0.0122791	0.0926151	-0.0122791	-0.0122791	-0.0122791	-0.0122791	-0.0122791	-0.0122791	0.0122791
TG(64:15)_[M+NH4]1+	0.106733	0.0412619	0.0117573	0.320199	0.123786	0.035272	0	0	0	0	0.960597	0	0	0	0	0	0	0	0	0	0	0.371357	0	0	0.105816	0	0	0	0	0	0	0	0	0

## Sheet: Results -VE MODE original
		AVE							SD
Variable	M/z	Algae feed	Biobullets feed	Seaweed	Algae-fed	Algae & BB-fed	Biobullet-fed	Control diet	fd_alg	fd_bb	fd_sd	oy_alg	oy_algbb	oy_bb	oy_ctrl	fd_alg_1	fd_alg_2	fd_bb_1	fd_bb_2	fd_sd_1	fd_sd_2	oy_alg_1	oy_alg_2	oy_alg_3	oy_alg_4	oy_alg_5	oy_alg_6	oy_alg_7	oy_alg_8	oy_alg_9	oy_algbb_1	oy_algbb_2	oy_algbb_3	oy_algbb_4	oy_algbb_5	oy_algbb_6	oy_algbb_7	oy_algbb_8	oy_algbb_9	oy_bb_1	oy_bb_2	oy_bb_3	oy_bb_4	oy_bb_5	oy_bb_6	oy_bb_7	oy_bb_8	oy_bb_9	oy_ctrl_1
Cer(38:3)_[M-H]1-	588.536	0.120222	0	0	0.00669363	0.0328824	0.0264932	0.102754	0.17002	0	0	0.0200809	0.0520525	0.0794795	0.224436	0	0.240445	0	0	0	0	0	0	0	0	0.0602427	0	0	0	0	0	0.0728371	0	0	0	0	0.136189	0	0.0869152	0	0.238438	0	0	0	0	0	0	0	0.0326666
Cer(42:1)_[M+OAC]1-	708.651	93.8557	0	0	1.21882	2.66162	0.55935	0.550426	132.732	0	0	2.24307	6.36433	0.956816	1.17802	0	187.711	0	0	0	0	0.234127	0.237012	0.0563766	0.00403155	6.12244	3.99338	0.268612	0	0.053382	0.0768419	0.031763	0	0	4.49192	0	0	19.1723	0.181716	1.7572	0	0	2.60964	0.106957	0.471768	0.0885913	0	0	0
Cer(42:2)_[M+Cl]1-	682.591	0.820331	0	0	1.1591	0	0.00120175	0.0121824	1.16012	0	0	3.47729	0	0.00360524	0.022753	0	1.64066	0	0	0	0	0	0	0	0	0	0	0	0	10.4319	0	0	0	0	0	0	0	0	0	0	0.0108157	0	0	0	0	0	0	0	0
Cer(42:2)_[M-H]1-	646.614	5.60073	0	0	0.019586	0.0215345	0.0206445	0.183882	6.39389	0	0	0.0315106	0.0258776	0.0319907	0.188645	10.1219	1.07957	0	0	0	0	0.0437217	0	0.0475776	0.0849742	0	0	0	0	0	0	0.054524	0	0	0	0.0404572	0.0537471	0.0450821	0	0.0665783	0.0751572	0	0.0440653	0	0	0	0	0	0.0843392
Cer(44:1)_[M+Cl]1-	712.638	3.82986	0.309377	3.04601	0	0	0.00682327	0	5.41624	0.437525	1.87708	0	0	0.0204698	0	0	7.65972	0	0.618754	4.37331	1.71872	0	0	0	0	0	0	0	0	0	0	0	0	0	0	0	0	0	0	0.0614095	0	0	0	0	0	0	0	0	0
Cer(44:1)_[M+OAC]1-	736.682	58.0063	0.0498709	0	0.431272	1.39987	0.141205	0.256348	82.0334	0.0705281	0	0.999743	3.51379	0.29806	0.591746	0	116.013	0	0.0997419	0	0	0	0	0.0414851	0	2.9913	0.848663	0	0	0	0	0	0	0	1.91235	0	0.0213572	10.6184	0.0466757	0.305578	0	0	0.889402	0	0	0.0758625	0	0	0
CL(70:05)_[M]2-	713.494	2.90495	5.83576	0.429724	0.102254	0.104664	0.517051	0.134777	2.56615	3.79738	0.196514	0.153273	0.143886	1.31069	0.142853	4.71949	1.09041	3.15061	8.52091	0.568681	0.290768	0.0485902	0.302033	0.0364954	0	0.0607282	0.42581	0.000544284	0.046087	0	0	0.226142	0.00826725	0	0.00410001	0.00265784	0.302439	0.0539835	0.344383	0	0.341491	0.0665598	0	0.10457	4.00082	0.0482384	0.0917884	0	0.0495489
CL(76:07)_[M]2-	753.525	0.115501	2.03584	0.143939	0.91336	0.735679	0.789625	0.951066	0.163343	0.0781489	0.203561	0.464335	0.470504	0.382002	0.189312	0	0.231002	1.98058	2.0911	0.287878	0	0.289397	1.05701	1.05665	1.06334	1.04802	0.928551	1.16151	1.57262	0.0431344	0.0701265	1.23379	0.209741	0.588083	0.53569	0.854044	1.33449	0.499752	1.29539	0.34879	1.32541	0.817169	0.78593	0.899026	0.180265	0.85286	0.59687	1.3003	0.863949
[truncated: 377 more rows]
[truncated: 7 more columns]

## Sheet: Results -VE MODE gonad scaled
															Gonad Sample Mass	4	4	1.4084	1.4397	3.9546	4.0994	2.5602	3.2338	2.886	4.1565	2.9426	2.3146	3.5185	3.4813	6.4688	3.9291	5.2751	3.9432	5.0142	3.1141	3.7154	3.3651	4.8791	4.1223	3.6346	5.3715	4.7882	4.7147	4.4949	4.3604	3.8673	2.2421	6.1171	1.3617
[truncated: 387 more rows]
[truncated: 7 more columns]

[truncated: 4 more sheets: Results -VE MODE Change, Results FA MODE original, Results FA MODE gonad scaled, Results FA MODE Change]
